# Supplementary material for: Dafachronic acid promotes larval development in Haemonchus contortus by modulating dauer signalling and lipid metabolism
Source: PLoS Pathog. 2019 Jul 23;15(7):e1007960. doi: 10.1371/journal.ppat.1007960 (PMC6677322; doi:10.1371/journal.ppat.1007960)
Supplement: S1 Table — (XLSX) [file ppat.1007960.s001.xlsx]

## Sheet: Dauer pathways
S1 Table. Transcription profiles of dauer signalling genes during the developmental transition from free-living L3 stage to parasitic L4 stage of Haemonchus contortus in vitro
	Gene ID	Transcription of dauer signalling genes (counts per million)															logFC(xL3/L3)	P.Value	logFC(L4/L3)	P.Value
		L3.1	L3.2	L3.3	L3.4	L3.5	xL3.1	xL3.2	xL3.3	xL3.4	xL3.5	L4.1	L4.2	L4.3	L4.4	L4.5
cGMP signalling	Hc-daf-37	131	160	102.39	173	81	103	73.01	101	79	83	74	94.04	107	114	119	-0.997664	0.505881	0.559145	0.993379
	Hc-daf-38	577	606	519	620	492	538	463	540	446	501	164	237	199	204	202	-0.635261	0.999447	-0.96134	0.640558
	Hc-gpa-2	303	362	245	351	281	221	246	296	222	254	67	89	75	76	117.04	-0.765386	0.990627	-1.20348	0.00235642
	Hc-gpa-3	403	360	263	337	243	308	361	441	314	360	72	99	57	102	146	-0.292293	0.999995	-1.58968	0.000348162
	Hc-daf-21	21995	27251	21704	25502	16964	126770	167164	177414	161166	176192	125580	170021	141571	175065	195876	2.38483	7.42732e-13	0.343284	1
	Hc-daf-11	351	426	330	401	262	174	195	222	208	229	46	92	104	115	140	-1.22976	0.047574	-0.759219	0.92897
	Hc-tax-2	377	401	257	319	181	346	345	384	347	339	98	133	165	157	179	-0.216366	0.999992	-0.939522	0.652931
	Hc-tax-4	151	127	112	128	79	146	127	179	134	146	49	66	57	75	85	-0.148094	0.999999	-0.791844	0.921465
TGF-beta signalling	Hc-daf-7	252	272	214	237	189	391	465	551	421	448	74	122	73	86	128	0.511868	0.999978	-1.90052	5.19449e-08
	Hc-daf-1-1	264	296	264	345	194	311	333	350	325	422	226	301	228	353	427	-0.0947182	1	0.143829	1
	Hc-daf-1-2	263	321	238	303	158	227	351	438	300	339	428	510	341	441	536	-0.0852153	1	0.807048	0.942606
	Hc-daf-4	1440	1616	1042	1324	739	1207	1216	1272	1100	1205	512	599	532	787	943	-0.445203	0.999796	-0.516171	0.999232
	Hc-bra-1	246	231	218	303	243	391	615	602	558	613	382	434	267	390	422.05	0.700228	0.989712	-0.203425	1
	Hc-daf-8	324.45	399.68	298.99	288.37	184.04	354.99	431.38	479.55	384.66	438.78	288.38	359.72	307.8	372.8	524.6	0.0546251	1	0.158155	1
	Hc-daf-14	1017	1165	870	1111	629	1115	1256	1503	1316.16	1451	983	1372.02	1099	1297	1480	0.0372808	1	0.252167	1
	Hc-pdp-1	426	447	384	483	365	488	569	696	573	631	635	707	476	698	780	0.031449	1	0.498114	0.999996
	Hc-daf-3	1184	1500	1141	1268	821	1180	1247	1416	1164.98	1314	319	366	307	516	624	-0.338381	0.999994	-1.26234	0.00898499
	Hc-daf-5	2813	2594	1853	2266	1626	2568	2822	3306	2556	2601	849	953	994	1056.02	1212	-0.12201	1	-1.10267	0.170823
	Hc-egl-4	3573	4069	2677	3571	2097	5017	6441	7197	6636	6598	2056	2358	1655	2612	3103	0.568881	0.999455	-1.10692	0.174266
	Hc-scd-1	33.99	39	35	39.15	30	107.88	161.65	178.82	150.69	134.51	126.2	136.93	113	151.67	202.19	1.57061	0.000537474	0.336967	0.999996
	Hc-scd-2	804.52	732.61	468.19	632.24	345.58	467.64	436.11	474.02	499.61	437.84	42	93.98	103.83	117.15	165.69	-0.767692	0.900208	-1.88762	0.000408364
	Hc-fsn-1	185	198	123	140	100	166	173	189	156	180	164	130	136	218	258	-0.211715	0.999943	0.376494	0.999552
IGF-1 signalling	Hc-asna-1	544	549	489	588	437	848	1134	1256	1019	1127	563	746	552	650	821	0.583938	0.999992	-0.344512	1
	Hc-ins-1	292	357	459	518	635	172	267	347	263	257	96	112	86	130	138	-1.2105	0.144076	-0.853236	0.734525
	Hc-ins-17	1069	1049.5	1320	1443.5	1605	767.5	1217.5	1350	1049	1094	895.5	1218.5	725	951	1087.5	-0.707517	0.966606	0.187325	0.999984
	Hc-ins-18	1033	1110	924	1061	914	584	738	820	653	679	301	393	334	371	501	-0.999454	0.502853	-0.528325	0.999995
	Hc-daf-2	2943	3166	2587	2939	2140	7082	7635	8271	7191	8047	3560	3680	2837	4879	7020	1.02552	0.419151	-0.519739	0.999463
	Hc-ist-1	3988	4301	3389	4217	2619	3942	4661	5207	4335	4719	1463	1772	1387	2185	2743	-0.135324	1	-0.950414	0.683077
	Hc-aap-1	115	145	104	164	101	292	326	392	351	349	209	213	139	258	428	0.995329	0.511483	-0.17946	0.999991
	Hc-age-1	545	597	529	609	370	972	1032	1217	1051	1061	436	449	310	588	774	0.565903	0.998918	-0.765624	0.964025
	Hc-pitp-1	2831	2948	1939	2385	1541	1800	1610	2004	1470	1539	532	503	497	828	1229	-0.891786	0.731602	-0.964372	0.581116
	Hc-daf-18	735	790	570	672	516	938	925	1011	1004	1051	496	511	362	660	837	0.143713	1	-0.481277	0.999803
	Hc-pdk-1	1715.99	2112.81	1797	2025.74	1509	2261.04	2480.27	3177.97	2414	2663	899.65	922	664.51	1085	1365.99	0.0466451	1	-1.07359	0.231958
	Hc-sgk-1	66	75	74	87	62	108	211	247	193	197	322	374	350	304	300	0.901726	0.699257	1.16028	0.145268
	Hc-akt-1	945	887	911	980	763	1584	1672	2119	1535	1662	369	473	333	649	803	0.471724	0.999721	-1.4155	0.0024672
	Hc-pptr-1	991	1099	803	885	593	1325	1468	1595	1347	1639	675	830	674	879	1207	0.32092	0.999999	-0.466157	0.999976
	Hc-daf-16	5378.7	4527.16	2919.84	3645.5	3248.1	2839.31	2940.37	3484.71	2618.98	2479.07	475.98	391.73	453.16	652	949.92	-0.888957	0.734612	-2.00813	6.53031e-06
	Hc-ftt-2	5716.75	6211.44	5915.67	7152.23	7211.76	13150.9	18304.1	21083.7	17281	18480	9658.54	12038.1	9137.31	9790.72	14340	0.984779	0.553566	-0.336161	0.999994
	Hc-rle-1	2858	2807	1545	2032	1693	3456	3885	4209	3775	3435	1423	1454	1390	1779.19	2254	0.363337	0.999933	-0.846522	0.869128
	Hc-skn-1	6382	5626	3547	4625	3214	6133	6063	6812	5940	5850	2450	2710	2420	3395	4409	-0.0130578	1	-0.688618	0.983072
	Hc-ddl-1	87	108	128	165	129	100	149	150	121	144	88	124	89	78	88	-0.325278	0.999725	-0.171665	0.999947
	Hc-hsb-1	61	64	64	97	81	158	353	359	324	338	150	205	199	164	216	1.57959	0.00385761	-0.32864	0.999715
	Hc-hsf-1	452.39	508.69	377.2	561.64	341.1	371.27	438.81	492.19	477.04	485.57	467.02	546.22	391.33	589.62	718.14	-0.428675	0.999997	0.591005	0.999885
	Hc-acs-19	1176	1066	609	753	644	1062	1001	1171	1023	1024	1065	1385	1408	1424	1883	-0.0950626	0.999999	0.770347	0.942567
	Hc-daf-15	1174	1500	1120	1395	934	1641	1896	1946	1779	1861	598	713	416	749	958	0.135149	1	-1.10425	0.171544
	Hc-ldb-1	523.26	596.32	418.29	473.31	390.29	588.39	535.78	668.68	481.3	574.17	217.65	205.98	186.95	258.98	360.69	-0.204561	0.999999	-0.883848	0.823952
	Hc-sod-3	902	1067	1087	1370	1295	1022	1729	2050	1850	1671	1221	1552	1042	1157	1356	0.0596576	0.999999	-0.017609	1
	Hc-Y105E8B.9	74	64	53	59	35	88	58	79	59	70.01	23	27	42	30	46	-0.140335	0.999906	-0.735307	0.887831
Steroid hormone signalling	Hc-ncr-1	769	631	498	636	607	1269	1118	1271	921	1069	502	546	453	645	835	0.394512	0.999915	-0.591462	0.997276
	Hc-daf-36	51	74	67	97	60	114	92	110	108	104	329	434	321	389	382	0.154773	0.99999	2.1585	5.86218e-09
	Hc-strm-1	29	34	32	31	24	36	29	30	25	27	32	52	28	30	23	-0.496946	0.978429	0.459471	0.985383
	Hc-dhs-16	39	35	42	49	49	50	58	48	51	46	35	43	32	44	41	-0.199246	0.999926	-0.0233297	0.999996
	Hc-daf-9	172.64	233.56	191.99	300.31	206.76	271.36	330.28	355.54	343.54	348.48	197.95	234.56	192.05	249.73	298.81	0.13839	1	-0.149254	1
	Hc-emb-8	663	816	782	805	803	915	1355	1584	1273	1309	439	438	276	411	559	0.259849	0.999997	-1.25825	0.00639499
	Hc-hsd-1	40	39	46	44	44	72	126	124	111	133	111	116	82	126	112	0.93865	0.636622	0.305613	0.999945
	Hc-daf-12	9211.16	8057.67	4925.23	5807.12	4528.73	7298.41	7402.63	9380.88	8778.68	7057.79	607.69	577.72	374.19	865.29	1743.21	-0.115648	0.999073	-3.09603	2.58429e-08
	Hc-din-1	6382.61	6738.31	5311.8	6622.36	4860.9	12827.7	13402.2	15569.8	12655	12985.4	3563.98	2956.78	3488.67	5401.38	8274.86	0.722984	0.947002	-1.26321	0.0605778
	Hc-gck-2	1236	1522	975	1275	667	1070	1137	1227	1034	1191	628	690	621	833	944	-0.410424	0.99997	-0.271399	0.999998
	Hc-lev-9	153	120	100	120	64	321	179	220	193	205	124	151	163	212	286	0.547349	0.978159	0.0884104	0.999937
	Hc-lit-1	1012	707	528	666	651	1018	850	901	698	819	407	323	438	672	849	-0.168284	0.999747	-0.395867	0.996152
	Hc-ugt-65	765	842	929	1147	929	408	677	761	679	665	147	180	135	147	189	-1.00337	0.488797	-1.62952	0.000124435
Note:	Significant upregulation (FC ≥ 2; P < 0.01); Significant downregulation (FC ≥ 2; P < 0.01)
