# Supplementary material for: Dafachronic acid promotes larval development in Haemonchus contortus by modulating dauer signalling and lipid metabolism
Source: PLoS Pathog. 2019 Jul 23;15(7):e1007960. doi: 10.1371/journal.ppat.1007960 (PMC6677322; doi:10.1371/journal.ppat.1007960)
Supplement: S2 Table — (XLSX) [file ppat.1007960.s002.xlsx]

## Sheet: Transcriptomic analysis
S2 Table. Effect of (25S)-Δ7-DA on gene transcription during the developmental (larval) transition of Haemonchus contortus in vitro
Gene_id	Transcript_id	log2 transformed counts per million												logFC(Control24/0)	AveExpr	t	P.Val	FDR	logFC(DA24/Control0)	AveExpr	t	P.Val	FDR	logFC(DA24/Control24)	AveExpr	t	P.Val	FDR	KO	Description	WormBase homologue	Description
		Control0.1	Control0.2	Control0.3	Control0.4	Control24.1	Control24.2	Control24.3	Control24.4	DA24.1	DA24.2	DA24.3	DA24.4
HCON_00098130	HCON_00098130	8	5	7	9	40	60	56	45	153	156	174	173	2.35351	1.55104	5.71142	5.51544e-05	0.000500238	4.15575	1.55104	14.1622	5.53844e-09	1.98426e-07	1.80224	1.55104	6.24659	2.47092e-05	0.0603745	K05658	ABCB1; ATP-binding cassette, subfamily B (MDR/TAP), member 1 [EC:7.6.2.2]	pgp-1	pgp-1 encodes a transmembrane protein that is a member of the P-glycoprotein subclass of the ATP-binding cassette (ABC) transporter superfamily along with PGP-3, PGP-1 is required for defense against the pathogenic Pseudomonas aeruginosa strain PA14, and may facilitate ATP-dependent efflux of the toxic phenazine compounds produced by the bacteria PGP-1 is expressed in the apical membrane of intes…
HCON_00125510	HCON_00125510	19	41	21	18	609	688	686	415	2047	2102	2255	1582	4.27764	4.4823	8.28857	1.63389e-06	2.65795e-05	6.11611	4.4823	13.057	1.38055e-08	4.06413e-07	1.83847	4.4823	4.85816	0.000215555	0.16459	#N/A	Lipase domain containing protein	F28H7.3	Sage analysis, tiling array, RNA sequencing, and microarray studies indicate that F28H7.3 is enriched in the intestine and in the PVD and OLL neurons.
HCON_00008600	HCON_00008600	5.68	6.1	2.97	2.95	64.59	112.1	65.08	101.21	12.19	22.73	7.01	10.68	3.80326	0.329648	5.8165	4.72021e-05	0.000440878	1.1403	0.329648	0.25033	0.404646	1	-2.66296	0.329648	-4.50897	0.000387939	0.178272	#N/A	#N/A	sip-1	sip-1 encodes a member of the small heat shock family of proteins; loss of sip-1 function via antisense or large-scale RNAi experiments results in embryonic lethality and in a small but reproducible reduction in lifespan in otherwise long-lived animals, respectively, suggesting that sip-1 plays a role in embryonic development as well as regulation of adult lifespan; in addition, expression of sip…
HCON_00008610	HCON_00008610	56.77	27	22.96	24.5	195.77	348.01	393.78	423.55	34.05	51.52	52.9	102.41	3.05171	2.61264	4.7001	0.000281095	0.00207626	0.600639	2.61264	0	0.779006	1	-2.45107	2.61264	-3.98121	0.000970031	0.311865	#N/A	#N/A	hsp-16.49	hsp-16.49 encodes a 16-kD heat shock protein (HSP) that is a member of the hsp16/hsp20/alphaB-crystallin (HSP16) family of heat shock proteins, and that is identical to the protein encoded by hsp-16.48; HSP-16.49 is likely to function as a passive ligand temporarily preventing unfolded proteins from aggregating.
HCON_00109860	HCON_00109860	22	23	24	36	2220	2394	1487	1438	4108	5123	3996	4061	5.76141	5.44899	11.839	3.98185e-08	1.47413e-06	7.07506	5.44899	15.1552	2.71343e-09	1.21429e-07	1.31365	5.44899	1.82882	0.0465994	1	#N/A	#N/A
HCON_00083440	HCON_00083440	61	79	81	112	2555	2380	2364	2241	3155	2971	3304	3247	4.49566	5.97449	30.2859	1.02698e-12	1.53767e-09	4.99296	5.97449	34.6785	2.17207e-13	6.63406e-10	0.497302	5.97449	0	0.999992	1	K00472	P4HA; prolyl 4-hydroxylase [EC:1.14.11.2]
HCON_00044130	HCON_00044130	3	5	5	12	287.12	322.11	247.89	242	499	514.54	447.93	435	5.12328	2.76535	10.6915	1.17753e-07	3.21114e-06	6.00124	2.76535	13.0846	1.34672e-08	4.00313e-07	0.877966	2.76535	0	0.819186	1	K15172	#N/A
HCON_00125560	HCON_00125560	38.97	28.26	25.01	22.16	166.64	153.63	157.29	186.06	326.81	228.6	285.6	325.44	2.1947	3.03427	5.49339	7.73748e-05	0.000675206	3.08321	3.03427	9.91987	2.56308e-07	3.81868e-06	0.888508	3.03427	0	0.791706	1	K00699	UGT; glucuronosyltransferase [EC:2.4.1.17]
HCON_00185940	HCON_00185940	120	102	105	112	1250	1340	1035	1181	1802	1595	1600	1794	3.08378	5.48516	15.4969	2.03556e-09	1.69173e-07	3.67308	5.48516	19.9365	1.20625e-10	1.61943e-08	0.5893	5.48516	0	0.999594	1	#N/A	#N/A
HCON_00186700	HCON_00186700	5	15	15	30	2619	2468	2206	2300	3600	3553	3516	3799	7.01757	5.19707	19.2145	1.89696e-10	3.56541e-08	7.69945	5.19707	21.4156	5.62404e-11	1.02368e-08	0.681886	5.19707	0	0.993527	1	K08635	MMEL1; neprilysin [EC:3.4.24.11]
HCON_00047060	HCON_00047060	124	141	135	145	502	495	422	450	601	701	652	602	1.41171	4.66608	3.6834	0.00164885	0.0096986	1.94992	4.66608	8.65844	1.04383e-06	1.20992e-05	0.538201	4.66608	0	0.999906	1	K10499	#N/A
HCON_00126540	HCON_00126540	119	92	107	116	735	672	650	565	871	884	872	877	2.22848	4.86981	10.4514	1.47842e-07	3.88427e-06	2.73947	4.86981	14.9415	3.05147e-09	1.30349e-07	0.510984	4.86981	0	0.999961	1	K04978	#N/A
HCON_00122800	HCON_00122800	90	78	147	129	1256	1173	1026	988	1775	1642	1732	1549	2.98666	5.43152	12.2104	2.79334e-08	1.13479e-06	3.6703	5.43152	16.4717	1.03256e-09	6.33907e-08	0.683635	5.43152	0	0.992678	1	K08624	ADAMTS9; a disintegrin and metalloproteinase with thrombospondin motifs 9 [EC:3.4.24.-]
HCON_00146680	HCON_00146680	349	406	424	431	2624	2301	2368	2158	3076	3038	3270	2808	2.19125	6.71533	14.4747	4.33535e-09	2.87853e-07	2.64672	6.71533	20.1018	1.09692e-10	1.50573e-08	0.455476	6.71533	0	0.999995	1	K10357	MYO5; myosin V
HCON_00059210	HCON_00059210	76	57	67	55	921	763	723	768	1055	1010	1113	1044	3.27766	4.79527	16.6205	9.32906e-10	9.99764e-08	3.78065	4.79527	20.3856	9.37763e-11	1.38032e-08	0.502985	4.79527	0	0.999968	1	K04831	#N/A
HCON_00160230	HCON_00160230	49	22	21	29	1214	990	902	988	1590	1299	1566	1670	4.7794	4.71497	15.2233	2.50054e-09	1.9458e-07	5.44966	4.71497	17.9559	3.97699e-10	3.3679e-08	0.670262	4.71497	0	0.993362	1	K01176	AMY; alpha-amylase [EC:3.2.1.1]
HCON_00006930	HCON_00006930	10	11	8	12	1478	1744	1057	1137	2686	3267	2148	2350	6.60222	4.6136	9.98469	2.48214e-07	5.86544e-06	7.64755	4.6136	11.8628	4.02909e-08	8.81457e-07	1.04532	4.6136	0.251255	0.403003	1	#N/A	#N/A
HCON_00114140	HCON_00114140	5	6	5	12	97	100	68	60	166	157	147	137	3.12927	1.70091	5.98774	3.63021e-05	0.000353389	4.1431	1.70091	9.08754	6.39639e-07	8.16559e-06	1.01383	1.70091	0.078605	0.469342	1	K10652	#N/A
HCON_00145220	HCON_00145220	17	15	13	21	201	215	192	191	282	305	259	264	3.214	2.84922	11.2289	6.8925e-08	2.17025e-06	3.7699	2.84922	14.2484	5.17065e-09	1.92559e-07	0.555896	2.84922	0	0.999557	1	K17785	#N/A
HCON_00067800	HCON_00067800	46	23	32	28	664	645	621	608	823	905	806	831	3.96589	4.24479	16.1868	1.25608e-09	1.22764e-07	4.45803	4.24479	18.9611	2.13382e-10	2.26685e-08	0.492135	4.24479	0	0.999942	1	#N/A	#N/A
HCON_00013780	HCON_00013780	178	153	171	197	2343	2176	1831	1822	2918	2397	2857	2701	3.17812	6.18724	17.8533	4.18202e-10	5.9409e-08	3.68145	6.18724	22.0561	3.83612e-11	8.60088e-09	0.503329	6.18724	0	0.999909	1	K08892	FRK; fyn-related kinase [EC:2.7.10.2]
HCON_00073550	HCON_00073550	557	448	466	481	2864	3155	3668	3752	2245	1858	2199	2332	2.41905	6.80839	13.0653	1.33677e-08	6.55877e-07	1.87112	6.80839	7.95421	2.45045e-06	2.50602e-05	-0.547937	6.80839	0	0.999596	1	K08815	TTBK; tau tubulin kinase [EC:2.7.11.26]
HCON_00055500	HCON_00055500	21	20	42	61	1382	1685	855	687	3470	3549	2356	2428	4.65952	5.11185	6.16965	2.80494e-05	0.000284854	6.16712	5.11185	8.74877	9.69002e-07	1.1372e-05	1.5076	5.11185	1.82802	0.0466634	1	K10359	MYO7A; myosin VIIa
HCON_00086530	HCON_00086530	213	174	186	208	7341	6141	5839	5405	7674	7249	9067	8294	4.61599	7.29585	30.8795	8.22446e-13	1.53767e-09	5.09204	7.29585	35.0685	1.91133e-13	6.63406e-10	0.476048	7.29585	0	0.999963	1	#N/A	#N/A
HCON_00009740	HCON_00009740	71	81	99	101	848	929	571	500	1646	1904	1263	1165	2.60883	5.04015	4.74035	0.0002624	0.00195711	3.78524	5.04015	8.31135	1.58413e-06	1.69469e-05	1.17641	5.04015	0.797623	0.220545	1	K14947	ESRP1_2; epithelial splicing regulatory protein 1/2
HCON_00021880	HCON_00021880	0	0	1	3	89	86	68	73	170	185	124	152	5.84294	0.804673	8.43448	1.39776e-06	2.32307e-05	6.91027	0.804673	10.4436	1.55387e-07	2.54132e-06	1.06733	0.804673	0.335345	0.371672	1	K00731	#N/A
HCON_00142950	HCON_00142950	63	67	75	69	655	646	444	469	940	883	807	775	2.62313	4.54946	7.42281	4.84063e-06	6.44205e-05	3.34916	4.54946	10.8882	9.58168e-08	1.72909e-06	0.726024	4.54946	0	0.965166	1	K09191	#N/A
HCON_00093220	HCON_00093220	43	46	46.94	85	7663.35	6898.55	6321.29	6063.36	9211.96	9313.36	8685.52	8871.76	6.5986	6.77136	30.0908	1.13277e-12	1.53767e-09	7.11159	6.77136	32.9103	4.08079e-13	9.971e-10	0.512983	6.77136	0	0.999834	1	#N/A	#N/A
HCON_00162930	HCON_00162930	7	17	15	20	328	294	273	273	444	412	422	372	3.98025	3.14457	11.7003	4.44309e-08	1.60122e-06	4.56453	3.14457	14.1342	5.67581e-09	2.0099e-07	0.584276	3.14457	0	0.998553	1	K05732	#N/A
HCON_00036640	HCON_00036640	477	418	554	589	3187	2645	2321	2085	3927	4101	3970	3332	1.95783	6.96885	6.80585	1.11315e-05	0.000129764	2.64044	6.96885	11.7486	4.2365e-08	9.1991e-07	0.682605	6.96885	0	0.98432	1	K06255	#N/A
HCON_00073560	HCON_00073560	22	16	24	32	172	151	121	95	271	220	241	204	2.12785	2.72471	3.97582	0.00097897	0.00610566	3.03557	2.72471	7.44022	4.73396e-06	4.40814e-05	0.907723	2.72471	0	0.698665	1	K16507	DCHS1_2; protocadherin-16/23
HCON_00093760	HCON_00093760	8	4	4	4	83	59	50	57	114	83	119	111	3.19292	1.26585	6.61753	1.45117e-05	0.000161908	4.06824	1.26585	9.48819	4.09238e-07	5.57998e-06	0.875317	1.26585	0	0.76601	1	K19919	CRISP; cysteine-rich secretory protein
HCON_00079630	HCON_00079630	35	53.04	57	52	771.87	1004.34	693.14	709	1304.37	1427.09	1135.07	1113.36	3.64093	4.74269	10.2102	1.89562e-07	4.70708e-06	4.38436	4.74269	13.1536	1.24875e-08	3.78561e-07	0.743437	4.74269	0	0.951702	1	K01369	LGMN; legumain [EC:3.4.22.34]
HCON_00030750	HCON_00030750	4.72	6.17	7.69	9.03	170.34	137.2	163.45	201.97	79	67.28	109	114.35	4.16588	1.82073	10.2615	1.80299e-07	4.53373e-06	3.37635	1.82073	7.51399	4.30326e-06	4.07858e-05	-0.789528	1.82073	0	0.903369	1	K16795	#N/A
HCON_00057800	HCON_00057800	23.38	26.91	24.47	38.62	673.37	611.59	418.4	458.74	1014.79	1171.3	784.06	857.26	3.86218	4.16018	7.59811	3.86763e-06	5.38779e-05	4.782	4.16018	10.1345	2.0662e-07	3.19125e-06	0.91982	4.16018	0	0.669415	1	K00140	mmsA; malonate-semialdehyde dehydrogenase (acetylating) / methylmalonate-semialdehyde dehydrogenase [EC:1.2.1.18 1.2.1.27]
HCON_00167540	HCON_00167540	2	0	1	2	186	154	168	202	111	97	109	97	6.55035	1.14817	13.7908	7.63095e-09	4.35642e-07	5.86452	1.14817	11.9693	3.54274e-08	7.98555e-07	-0.685833	1.14817	0	0.981843	1	K01673	cynT; carbonic anhydrase [EC:4.2.1.1]
HCON_00021570	HCON_00021570	1	2	2	1	21	16	12	16	38	34	26	37	2.72761	-0.400768	4.51399	0.000384697	0.00272297	3.85243	-0.400768	7.80217	2.97853e-06	2.95844e-05	1.12482	-0.400768	0.566665	0.290863	1	K04675	#N/A
HCON_00160780	HCON_00160780	46	40	60	59	510	579	479	485	696	722	661	622	2.95948	4.26452	12.0548	3.2094e-08	1.24474e-06	3.44301	4.26452	15.1594	2.60148e-09	1.18553e-07	0.483534	4.26452	0	0.999914	1	K14689	SLC30A2; solute carrier family 30 (zinc transporter), member 2
HCON_00036510	HCON_00036510	122	79	78	73	670	660	581	593	794	900	837	873	2.49924	4.72602	9.49514	4.04394e-07	8.69803e-06	3.02989	4.72602	12.978	1.43894e-08	4.13493e-07	0.530652	4.72602	0	0.999597	1	K13866	SLC7A4; solute carrier family 7 (cationic amino acid transporter), member 4
HCON_00139390	HCON_00139390	55	51	38	50	360	327	322	237	477	418	477	417	2.31051	3.79829	6.69483	1.29984e-05	0.000148413	2.93235	3.79829	10.0872	2.14998e-07	3.29152e-06	0.621839	3.79829	0	0.995019	1	K20283	#N/A
HCON_00149750	HCON_00149750	409	411	568	451	1793	1518	1611	1382	1969	2008	2360	1965	1.42065	6.39529	4.03007	0.000889492	0.00560151	1.9067	6.39529	8.72304	9.67766e-07	1.13685e-05	0.486054	6.39529	0	0.999901	1	#N/A	#N/A
HCON_00043520	HCON_00043520	31	20	20	25	306	273	240	262	337	391	373	340	3.12555	3.29335	11.233	6.86468e-08	2.16707e-06	3.62788	3.29335	14.0691	5.94215e-09	2.08607e-07	0.502332	3.29335	0	0.999826	1	K00981	E2.7.7.41; phosphatidate cytidylyltransferase [EC:2.7.7.41]
HCON_00036620	HCON_00036620	233	257	258	291	13149	12310	7538	7344	20641	16728	16729	15965	4.86623	8.026	16.2846	1.18154e-09	1.17357e-07	5.79375	8.026	20.3717	9.60804e-11	1.39095e-08	0.927518	8.026	0	0.648307	1	#N/A	#N/A
HCON_00162400	HCON_00162400	28	44	29	30	205	284	173	191	422	461	344	308	2.32619	3.34448	4.19377	0.00066772	0.00437401	3.26418	3.34448	7.41145	4.91883e-06	4.55253e-05	0.93799	3.34448	0	0.626175	1	K12301	SLC17A5; MFS transporter, ACS family, solute carrier family 17 (sodium-dependent inorganic phosphate cotransporter), member 5
HCON_00093230	HCON_00093230	8	7	7.06	5	410.89	483.51	354.72	331.05	660.78	911.68	577.03	589.24	5.41436	3.19059	8.15782	1.94263e-06	3.03881e-05	6.28238	3.19059	9.82098	2.93521e-07	4.2534e-06	0.868022	3.19059	0	0.768042	1	#N/A	#N/A
HCON_00151190	HCON_00151190	19	19	20	29	411	519	336	336	761	825	553	619	3.80111	3.73674	7.25224	6.08709e-06	7.87775e-05	4.6756	3.73674	9.63251	3.51448e-07	4.92373e-06	0.874486	3.73674	0	0.754823	1	K18764	#N/A
HCON_00153990	HCON_00153990	45	37	49	47	622	572	447	430	774	754	692	698	3.15181	4.2384	10.0019	2.35122e-07	5.61033e-06	3.74863	4.2384	12.9006	1.53877e-08	4.30445e-07	0.596825	4.2384	0	0.996983	1	K04819	#N/A
HCON_00011060	HCON_00011060	31	39	24	35	444	503	431	433	658	665	591	547	3.45269	3.93857	11.8393	3.90386e-08	1.44965e-06	3.97869	3.93857	14.4991	4.26832e-09	1.63981e-07	0.526002	3.93857	0	0.999566	1	K20123	PACSIN; protein kinase C and casein kinase substrate in neurons protein
HCON_00037470	HCON_00037470	41	54	72	71	698	653	524	500	940	923	799	805	2.96014	4.51635	8.90395	7.85099e-07	1.47336e-05	3.60209	4.51635	11.937	3.57371e-08	8.02574e-07	0.641948	4.51635	0	0.990673	1	#N/A	#N/A
HCON_00058460	HCON_00058460	7	10.69	6.01	7.59	64.63	54.58	48.43	53.78	96.41	78.99	81.93	77.61	2.41328	1.31195	5.99811	3.56991e-05	0.000349188	3.09285	1.31195	9.11663	6.16257e-07	7.90841e-06	0.679562	1.31195	0	0.979637	1	#N/A	#N/A
HCON_00073580	HCON_00073580	223	217	278	309	2187	2021	1340	1281	3584	2596	2850	2593	2.33948	6.30053	6.09178	3.1045e-05	0.000311138	3.22095	6.30053	10.177	1.95935e-07	3.03774e-06	0.881471	6.30053	0	0.737463	1	K16507	DCHS1_2; protocadherin-16/23
HCON_00142870	HCON_00142870.3	0	0	0	0	41.9	74	61	42.09	97	94.08	84.65	87	6.37989	-0.00832504	12.4028	2.42832e-08	1.03009e-06	7.22993	-0.00832504	14.5859	4.16046e-09	1.60849e-07	0.850044	-0.00832504	0	0.79494	1	K00654	SPT; serine palmitoyltransferase [EC:2.3.1.50]	sptl-2	Serine Palmitoyl Transferase famiLy; sptl-2 is an ortholog of human SPTLC2 and SPTLC3; is predicted to have pyridoxal phosphate binding activity and serine C-palmitoyltransferase activity; human orthologs of this gene are implicated in hereditary sensory and autonomic neuropathy type 1C.
HCON_00130740	HCON_00130740	9	9	5	8	534	564	230	276	1293	1217	721	772	5.17145	3.3972	4.51465	0.00039724	0.00279555	6.63803	3.3972	6.15954	2.95973e-05	0.000215875	1.46657	3.3972	1.53083	0.0762912	1	K19941	#N/A
HCON_00134680	HCON_00134680	13	16	16	14	295	268	196	201	338	350	342	324	3.60123	2.97957	9.68353	3.30248e-07	7.36248e-06	4.20525	2.97957	12.0874	3.13024e-08	7.2765e-07	0.604021	2.97957	0	0.995648	1	#N/A	#N/A
HCON_00011940	HCON_00011940	752	811	731	895	4537	4298	3575	3811	5938	5225	4928	5223	1.98254	7.5708	9.26985	5.18568e-07	1.07298e-05	2.46595	7.5708	13.9048	6.752e-09	2.31062e-07	0.483404	7.5708	0	0.999858	1	K10080	LMAN1; lectin, mannose-binding 1
HCON_00063690	HCON_00063690	13	10	9	8	239	247	202	225	293	258	297	308	4.10943	2.69997	14.8226	3.3458e-09	2.41868e-07	4.53859	2.69997	16.9904	7.33158e-10	5.00391e-08	0.429158	2.69997	0	0.999979	1	K01373	CTSF; cathepsin F [EC:3.4.22.41]
HCON_00168070	HCON_00168070	72	88	67	57	1328	1206	1057	1125	1890	1443	1475	1692	3.7046	5.24022	14.1855	5.42791e-09	3.41819e-07	4.25048	5.24022	17.0842	6.88028e-10	4.77593e-08	0.545881	5.24022	0	0.998976	1	#N/A	#N/A
HCON_00010240	HCON_00010240	11	11	10	18	1096	1409	500	503	2739	3192	1696	1797	5.59411	4.3865	4.68307	0.000301241	0.0021998	7.20615	4.3865	6.34771	2.27559e-05	0.000171822	1.61204	4.3865	1.80056	0.0488885	1	#N/A	#N/A
HCON_00150790	HCON_00150790	12	13	21	29	447	410	324	311	563	463	575	514	3.97241	3.48969	10.3004	1.73032e-07	4.42968e-06	4.57538	3.48969	12.4986	2.18306e-08	5.51043e-07	0.602977	3.48969	0	0.995399	1	K01395	#N/A
HCON_00067380	HCON_00067380	38	34	50	50	661	650	447	493	1020	917	761	775	3.32528	4.33781	8.27132	1.65988e-06	2.6837e-05	4.04676	4.33781	10.9439	9.0999e-08	1.66361e-06	0.721481	4.33781	0	0.95292	1	#N/A	#N/A
HCON_00079780	HCON_00079780	30	29	31	31	414	353	342	283	451	410	499	434	3.12942	3.63411	11.6757	4.5326e-08	1.61443e-06	3.59204	3.63411	14.363	4.73008e-09	1.77262e-07	0.462616	3.63411	0	0.999921	1	#N/A	#N/A
HCON_00152200	HCON_00152200	3	1	1	4	361	382	243	273	613	563	441	461	6.61752	2.43077	8.06433	2.22813e-06	3.40895e-05	7.43669	2.43077	9.28029	5.4167e-07	7.07007e-06	0.819166	2.43077	0	0.840139	1	#N/A	#N/A
HCON_00089500	HCON_00089500	286	229	338	406	5958	5825	2969	2599	11469	9085	8386	7703	3.34424	7.37249	7.33052	5.47416e-06	7.16804e-05	4.5936	7.37249	11.3807	6.00952e-08	1.19379e-06	1.24937	7.37249	0.938378	0.183577	1	K20051	#N/A
HCON_00187360	HCON_00187360.1	15	13.5	9.5	9.5	98.5	91.5	92	92.5	125	115.5	124	127.5	2.60437	1.94204	9.10143	6.26586e-07	1.23071e-05	3.08215	1.94204	12.004	3.35982e-08	7.658e-07	0.477777	1.94204	0	0.999861	1	K05678	ABCD4; ATP-binding cassette, subfamily D (ALD), member 4
HCON_00187360	HCON_00187360.2	15	13.5	9.5	9.5	98.5	91.5	92	92.5	125	115.5	124	127.5	2.60437	1.94204	9.10143	6.26586e-07	1.23071e-05	3.08215	1.94204	12.004	3.35982e-08	7.658e-07	0.477777	1.94204	0	0.999861	1	K05678	ABCD4; ATP-binding cassette, subfamily D (ALD), member 4
HCON_00120470	HCON_00120470	2	4	5	8	667	924	323	317	1984	2072	1064	1132	6.33031	3.49843	4.04192	0.000940991	0.00589241	7.99275	3.49843	5.32503	0.000111449	0.000693621	1.66244	3.49843	1.86837	0.0435677	1	K04702	#N/A
HCON_00135310	HCON_00135310	21	22	27	36	1961	2416	1211	1188	4118	3641	2699	2801	5.56547	5.25816	8.36034	1.52135e-06	2.5049e-05	6.66535	5.25816	10.4021	1.6132e-07	2.61039e-06	1.09988	5.25816	0.424707	0.339406	1	K01809	manA; mannose-6-phosphate isomerase [EC:5.3.1.8]
HCON_00041620	HCON_00041620	69	62	59	81	996	770	1021	914	1028	1039	1314	1185	3.40191	4.93313	17.2559	6.1305e-10	7.65755e-08	3.79259	4.93313	20.1145	1.09127e-10	1.50573e-08	0.390683	4.93313	0	0.999994	1	K04593	ADGRL2; adhesion G protein-coupled receptor L2
HCON_00096110	HCON_00096110	185	159	192	183	1311	1170	974	1039	1440	1646	1470	1353	2.27361	5.62077	9.39801	4.49892e-07	9.50923e-06	2.76073	5.62077	13.0352	1.37118e-08	4.0561e-07	0.487112	5.62077	0	0.999798	1	#N/A	#N/A
HCON_00085990	HCON_00085990	27	52	50	56	1338	1624	907	817	2894	3522	1995	1854	4.27656	5.20949	6.50595	1.71268e-05	0.000186321	5.49946	5.20949	8.97066	7.41561e-07	9.23512e-06	1.2229	5.20949	0.847791	0.206842	1	#N/A	#N/A
HCON_00036290	HCON_00036290	30	18	39	37	740	738	445	500	1073	841	936	950	3.9153	4.24456	8.44663	1.34698e-06	2.25735e-05	4.68363	4.24456	10.7507	1.10529e-07	1.91809e-06	0.768326	4.24456	0	0.905944	1	K07466	RFA1; replication factor A2
HCON_00067350	HCON_00067350	84	102	140	153	1501	1537	1104	1041	2340	1909	1845	1843	3.0782	5.61873	9.26959	5.19058e-07	1.07298e-05	3.79422	5.61873	12.5082	2.15484e-08	5.4703e-07	0.716018	5.61873	0	0.953912	1	#N/A	#N/A
HCON_00153530	HCON_00153530	2	1	0	3	609	626	552	580	851	878	707	791	8.16776	2.75348	13.0438	1.45041e-08	7.00382e-07	8.69693	2.75348	14.0208	6.63254e-09	2.28577e-07	0.529174	2.75348	0	0.999241	1	K00416	QCR6; ubiquinol-cytochrome c reductase subunit 6
HCON_00152220	HCON_00152220	27	19	23	37	369.99	386	253.65	339.69	476	536.4	449	481.51	3.29853	3.57946	8.59301	1.12882e-06	1.9602e-05	3.92541	3.57946	11.0832	7.9449e-08	1.49327e-06	0.626872	3.57946	0	0.99086	1	K01379	CTSD; cathepsin D [EC:3.4.23.5]
HCON_00019310	HCON_00019310	49	46	30	42	3280	2911	2324	2246	3618	3490	4072	3498	5.64501	5.77106	19.3738	1.69255e-10	3.33514e-08	6.19481	5.77106	21.7057	4.70514e-11	9.24427e-09	0.549795	5.77106	0	0.998591	1	#N/A	#N/A
HCON_00170800	HCON_00170800	13	23	20	20	127	151	94	104	214	205	157	194	2.25578	2.47903	4.35623	0.000503778	0.00342115	3.04599	2.47903	7.31657	5.57165e-06	5.04962e-05	0.790208	2.47903	0	0.876012	1	#N/A	#N/A
HCON_00127480	HCON_00127480	16	20	19	49	5239	6312	3346	3818	12780	12189	6790	8083	7.18851	6.22619	9.62727	3.6784e-07	8.06804e-06	8.35876	6.22619	11.4792	5.83115e-08	1.16404e-06	1.17025	6.22619	0.663524	0.259974	1	K05360	TXNDC12; protein-disulfide reductase (glutathione) [EC:1.8.4.2]
HCON_00028430	HCON_00028430.2	76.81	95.09	91.05	149	2526.61	2451.83	1600.26	1689.8	3575.8	3090.57	2950.93	3128.27	3.96519	5.99545	11.9455	3.55174e-08	1.34206e-06	4.70332	5.99545	14.9818	2.98418e-09	1.28516e-07	0.738129	5.99545	0	0.933611	1	K14033	NR1F4; nuclear receptor subfamily 1 group F member 4
HCON_00118170	HCON_00118170	100	74	69	60	1615	1780	855	787	3222	3811	2306	2102	3.62535	5.53093	5.4834	7.89313e-05	0.000686826	4.9469	5.53093	8.29362	1.63511e-06	1.73856e-05	1.32155	5.53093	1.10697	0.145354	1	K09228	KRAB; KRAB domain-containing zinc finger protein
HCON_00155420	HCON_00155420	158	163	139	133	610	558	530	480	696	664	740	643	1.51789	4.81279	4.31348	0.000542288	0.00365827	1.94057	4.81279	7.93068	2.52369e-06	2.56505e-05	0.422682	4.81279	0	0.999974	1	K02599	NOTCH1; Notch 1
HCON_00194240	HCON_00194240	17	27	14	17	257	298	167	195	421	349	332	357	3.22794	3.08671	6.41283	1.94391e-05	0.000206169	4.01472	3.08671	8.85019	8.38479e-07	1.01887e-05	0.786788	3.08671	0	0.878703	1	K09869	AQP8; aquaporin-8
HCON_00047680	HCON_00047680	53	68	70	87	3436	3156	2291	2257	4843	3564	4032	3999	4.94414	6.08118	15.673	1.81187e-09	1.60007e-07	5.60875	6.08118	18.369	3.08468e-10	2.87676e-08	0.664609	6.08118	0	0.979303	1	K12450	RHM; UDP-glucose 4,6-dehydratase [EC:4.2.1.76]
HCON_00145430	HCON_00145430	43	46	48	126	13218	18402	4957	4734	41557	45318	23129	23058	6.8145	7.54954	7.04594	8.42009e-06	0.000102561	8.76503	7.54954	9.49353	4.40688e-07	5.92939e-06	1.95053	7.54954	2.21462	0.0238055	1	K03909	#N/A
HCON_00096500	HCON_00096500.2	53.49	46.85	47.58	53.89	263.54	231.14	240.56	203.74	284.92	288.66	293.88	279.41	1.84352	3.47578	7.00724	8.43709e-06	0.000102665	2.22293	3.47578	10.3278	1.67652e-07	2.67673e-06	0.379408	3.47578	0	0.999995	1	K09632	#N/A
HCON_00066400	HCON_00066400	353	354	419	462	2323	2250	1854	1723	2786	2750	2702	2441	1.99191	6.56971	8.31298	1.57599e-06	2.58095e-05	2.47784	6.56971	12.4441	2.27323e-08	5.65401e-07	0.485927	6.56971	0	0.999763	1	#N/A	#N/A
HCON_00187960	HCON_00187960	8	2	11	6	87	68	53	70	158	152	103	124	3.07755	1.51368	4.5894	0.000338869	0.0024367	4.10289	1.51368	7.05755	7.92727e-06	6.95743e-05	1.02534	1.51368	0.111742	0.456469	1	K11990	#N/A
HCON_00049400	HCON_00049400.1	64	68.55	79	62.74	1368.41	1418.88	1161.83	1324.37	1620.08	1716	1616	1519.62	3.89791	5.28191	20.3234	9.71207e-11	2.23872e-08	4.28254	5.28191	23.0494	2.33022e-11	7.11707e-09	0.384627	5.28191	0	0.999994	1	K04718	SPHK; sphingosine kinase [EC:2.7.1.91]	sphk-1	SPHingosine Kinase; sphk-1 is an ortholog of human SPHK2; is predicted to have D-erythro-sphingosine kinase activity; is involved in positive regulation of acetylcholine secretion, neurotransmission and regulation of locomotion; localizes to the axon, neuronal cell body, and presynaptic periactive zone; is expressed in several tissues, including the body wall musculature, the excretory canal, the…
HCON_00164500	HCON_00164500	19	14	17	24	253	237	209	234	297	276	284	283	3.27642	2.98856	13.9013	6.77594e-09	3.97857e-07	3.65366	2.98856	16.3487	1.12267e-09	6.69059e-08	0.377235	2.98856	0	0.999995	1	K17294	#N/A
HCON_00158930	HCON_00158930	523	464	499	572	6177	7183	4063	4361	11606	10789	7761	7974	3.00411	7.76406	8.90634	7.83002e-07	1.47168e-05	3.91543	7.76406	13.0986	1.30381e-08	3.91761e-07	0.911328	7.76406	0	0.664752	1	#N/A	#N/A
HCON_00089910	HCON_00089910.1	2.25	8.21	6.37	18.85	966.28	1025.7	563.35	570.84	1702.16	1489.51	1219.07	1261.14	6.26067	3.88068	7.03863	8.40284e-06	0.000102453	7.251	3.88068	8.38047	1.53352e-06	1.64853e-05	0.990329	3.88068	0	0.516972	1	K03648	#N/A
HCON_00025930	HCON_00025930	123	116	105	136	2498	2904	1367	1353	5183	4881	3247	3367	3.63494	6.17488	6.77944	1.15838e-05	0.000134165	4.81223	6.17488	9.88345	2.68988e-07	3.98815e-06	1.17729	6.17488	0.66904	0.258275	1	#N/A	#N/A
HCON_00190990	HCON_00190990	75	79	82	76	613	528	456	394	745	691	691	606	2.28768	4.45664	6.77711	1.15859e-05	0.000134165	2.84607	4.45664	9.84748	2.76654e-07	4.08692e-06	0.558393	4.45664	0	0.997724	1	K04464	MAPK7; mitogen-activated protein kinase 7 [EC:2.7.11.24]
HCON_00052310	HCON_00052310	5	4	8	4	213	163	100.09	120	279	243	233	226	4.32968	2.09787	6.76455	1.18915e-05	0.000137184	5.18732	2.09787	8.62619	1.1017e-06	1.2564e-05	0.857639	2.09787	0	0.761415	1	#N/A	#N/A
HCON_00040190	HCON_00040190	423	390	330	390	1739	1830	1410	1691	2435	2365	2058	2119	1.76082	6.37521	5.81049	4.739e-05	0.000442295	2.2788	6.37521	9.80999	2.8783e-07	4.20624e-06	0.517981	6.37521	0	0.999222	1	#N/A	#N/A
HCON_00039240	HCON_00039240	0	2	3	2	166	174	132	150	201	222	222	236	6.05091	1.54857	11.0628	8.2888e-08	2.4759e-06	6.64525	1.54857	12.4279	2.38636e-08	5.85426e-07	0.594335	1.54857	0	0.994412	1	#N/A	#N/A
HCON_00121620	HCON_00121620	928	570	688	867	27443	25491	22625	21850	36378	40442	32880	31072	4.65303	9.31121	23.4502	1.91934e-11	1.07669e-08	5.26909	9.31121	27.6229	2.97044e-12	1.85048e-09	0.616062	9.31121	0	0.990716	1	K04608	GRM6_7_8; metabotropic glutamate receptor 6/7/8
HCON_00143320	HCON_00143320	51	47	44	43	558	467	380	397	639	533	635	570	2.89995	4.09249	9.70138	3.23434e-07	7.23699e-06	3.39919	4.09249	12.3778	2.4116e-08	5.90431e-07	0.499247	4.09249	0	0.999527	1	K01953	asnB; asparagine synthase (glutamine-hydrolysing) [EC:6.3.5.4]
HCON_00188370	HCON_00188370	9	7	7	10	150	109	107	110	147	159	164	152	3.41042	2.00176	10.6855	1.17043e-07	3.19892e-06	3.89408	2.00176	12.9785	1.44183e-08	4.13493e-07	0.483658	2.00176	0	0.999699	1	K04955	#N/A
HCON_00188540	HCON_00188540.1	168.89	126.65	155	195	2727	2379.02	2546.1	2871.46	1512.25	1261.67	2156.43	2001.28	3.67173	6.04258	15.8436	1.59338e-09	1.44195e-07	3.12773	6.04258	12.5578	2.06018e-08	5.36189e-07	-0.544	6.04258	0	0.998189	1	K01556	KYNU; kynureninase [EC:3.7.1.3]
HCON_00050260	HCON_00050260	10	20	21	19	1506	1278	1088	1021	1685	1532	1744	1510	5.75913	4.57829	15.5354	2.01741e-09	1.68813e-07	6.26304	4.57829	17.193	6.54702e-10	4.67131e-08	0.503905	4.57829	0	0.999402	1	K19899	#N/A
HCON_00011440	HCON_00011440	3	5	9	15	566	580	217	221	1512	916	748	780	5.21424	3.31641	3.89607	0.00117991	0.0071931	6.72305	3.31641	5.34232	0.000104634	0.000657231	1.50881	3.31641	1.45745	0.0857518	1	K09453	#N/A
HCON_00163890	HCON_00163890	11	13	10	10	553	611	262	307	1209	952	690	722	4.79269	3.55688	5.02604	0.000167001	0.00131122	5.97952	3.55688	6.65992	1.41339e-05	0.000114734	1.18683	3.55688	0.679869	0.254957	1	K10405	#N/A
HCON_00190180	HCON_00190180	5	14	18	24	1740	1637	1178	1139	2286	2224	1992	2015	6.28377	4.67022	11.5694	5.14595e-08	1.77093e-06	6.97432	4.67022	13.0932	1.35906e-08	4.03002e-07	0.690547	4.67022	0	0.961063	1	#N/A	#N/A
HCON_00118770	HCON_00118770	9	5	10	15	1101	1274	519	519	2463	2667	1440	1500	5.97525	4.17452	4.89844	0.000211874	0.00162083	7.36988	4.17452	6.28774	2.49448e-05	0.000185824	1.39463	4.17452	1.21957	0.123412	1	K15281	SLC35D; solute carrier family 35
HCON_00013500	HCON_00013500	23	38	40	58	499	482	339	380	697	699	581	562	3.08164	3.99925	7.27155	5.9153e-06	7.70439e-05	3.7568	3.99925	9.75703	3.05382e-07	4.39129e-06	0.675156	3.99925	0	0.969438	1	K09530	DNAJC10; DnaJ homolog subfamily C member 10
HCON_00092510	HCON_00092510	148.85	169.48	179.73	243.46	9604.59	8904.66	5236.05	5435.47	13971.6	10586.9	11561.3	11284.8	4.89668	7.51286	14.6915	3.71295e-09	2.62624e-07	5.7303	7.51286	17.9532	3.99726e-10	3.3679e-08	0.833619	7.51286	0	0.796244	1	K06672	#N/A
HCON_00001650	HCON_00001650	150	136	136	158	2952	3169	1384	1439	5651	7490	3865	3688	3.47797	6.39986	5.66138	5.97551e-05	0.000536878	4.81785	6.39986	8.80725	8.87382e-07	1.06078e-05	1.33988	6.39986	1.08958	0.148996	1	#N/A	#N/A
HCON_00058740	HCON_00058740	63	56	106	123	585	668	446	403	1035	1058	734	776	2.25862	4.63338	4.0686	0.000831299	0.00527857	3.13207	4.63338	7.02119	8.28679e-06	7.20055e-05	0.873457	4.63338	0	0.726147	1	#N/A	#N/A
HCON_00109270	HCON_00109270	7	4	6	20	2337	2278	885	862	5092.29	3730	3006	3021	7.05588	4.68354	5.27282	0.000118079	0.000965579	8.49396	4.68354	6.53555	1.79215e-05	0.000140081	1.43808	4.68354	1.29878	0.109612	1	K16507	DCHS1_2; protocadherin-16/24
HCON_00009370	HCON_00009370	150	117	109	150	4018	4528	2671	2730	6294	6420	4829	4971	4.33846	6.64214	12.1645	2.9245e-08	1.1638e-06	5.14229	6.64214	15.1703	2.60848e-09	1.18553e-07	0.803829	6.64214	0	0.839991	1	K17256	#N/A
HCON_00104220	HCON_00104220	29	24	35	44	459	484	244	234	963	841	520	614	2.98725	3.87469	3.8084	0.00132174	0.00797414	4.15968	3.87469	6.20331	2.65337e-05	0.000196343	1.17242	3.87469	0.624128	0.272306	1	#N/A	#N/A
HCON_00115160	HCON_00115160	61	53	84	85	554	427	394	424	659	520	577	599	2.30754	4.28228	7.52477	4.2365e-06	5.79589e-05	2.78934	4.28228	10.4283	1.5138e-07	2.48911e-06	0.481804	4.28228	0	0.999642	1	#N/A	#N/A
HCON_00008060	HCON_00008060	2899	2491	2367	2413	14106	12546	8829	9163	17152	15736	16040	15227	1.74839	9.13809	4.75123	0.000257548	0.00192916	2.38587	9.13809	8.87562	8.10786e-07	9.93517e-06	0.637479	9.13809	0	0.983049	1	#N/A	#N/A
HCON_00104210	HCON_00104210	9	7	10	17	397	392	199	187	826	725	450	497	4.31412	3.16437	4.45076	0.000435289	0.0030147	5.53067	3.16437	6.1797	2.80401e-05	0.000205869	1.21655	3.16437	0.75179	0.233572	1	K00699	UGT; glucuronosyltransferase [EC:2.4.1.17]
HCON_00099660	HCON_00099660	7	2	5	4	150	201	100	114	244	350	223	218	4.5134	2.00711	5.68764	5.7971e-05	0.000523453	5.49326	2.00711	7.38143	5.22922e-06	4.76757e-05	0.979864	2.00711	0	0.533836	1	K00411	UQCRFS1; ubiquinol-cytochrome c reductase iron-sulfur subunit [EC:7.1.1.8]
HCON_00148490	HCON_00148490	1	0	1	1	29	50	11	26	81	99	57	59	4.13923	-0.0700894	4.0527	0.000868892	0.00548591	5.70721	-0.0700894	6.35063	2.19002e-05	0.000165977	1.56797	-0.0700894	1.52811	0.0766328	1	K15272	SLC35A1_2_3; solute carrier family 35 (UDP-sugar transporter), member A1/2/3
HCON_00165200	HCON_00165200	39	43	34	53	1694	1795	1241	1177	2640	2865	1936	1981	4.74215	5.26848	10.5113	1.40464e-07	3.72075e-06	5.50481	5.26848	12.6815	1.88203e-08	4.99843e-07	0.762659	5.26848	0	0.891839	1	K20226	#N/A
HCON_00011470	HCON_00011470	90	62	58	39	885	817	550	604	1427	981	1055	1102	3.19581	4.74199	6.98034	8.76325e-06	0.000105896	3.97286	4.74199	9.52746	3.91819e-07	5.38454e-06	0.777051	4.74199	0	0.873791	1	K03233	EEF1G; elongation factor 1-gamma
HCON_00156230	HCON_00156230	151	135	132	137	1857	2599	1459	1656	4035	6119	2664	2976	3.37412	6.18747	6.41316	1.94407e-05	0.000206169	4.47669	6.18747	9.46348	4.21757e-07	5.6872e-06	1.10257	6.18747	0.390325	0.351682	1	K11140	ANPEP; aminopeptidase N [EC:3.4.11.2]
HCON_00063230	HCON_00063230	88	75	42	47	2654	3439	1775	1853	5497	5180	3625	3699	4.92631	5.98201	9.1643	5.90769e-07	1.18708e-05	5.92965	5.98201	11.5569	5.17675e-08	1.05833e-06	1.00334	5.98201	0.0139381	0.494559	1	K13026	#N/A
HCON_00167620	HCON_00167620	5	15	19	39	1990	2514	889	898	4902	4595	2783	2970	6.07525	5.01304	5.24317	0.000120678	0.000984849	7.54659	5.01304	6.78048	1.23643e-05	0.000102341	1.47134	5.01304	1.33956	0.103012	1	#N/A	#N/A
HCON_00069850	HCON_00069850	7	13	9	15	599	809	252	281	1600	1262	813	925	4.91437	3.68534	3.97697	0.00101202	0.00627927	6.37061	3.68534	5.50555	7.99793e-05	0.000518359	1.45624	3.68534	1.3067	0.108304	1	#N/A	#N/A
HCON_00105720	HCON_00105720	321.67	334.55	313.67	304.51	2518.72	2747.29	1986.13	2248.28	3162.97	3210.15	2818.82	3078	2.52854	6.60775	11.7761	4.13079e-08	1.51549e-06	2.99293	6.60775	15.4208	2.14979e-09	1.03402e-07	0.464394	6.60775	0	0.999763	1	K13963	SERPINB; serpin B
HCON_00189070	HCON_00189070	38	28	33	57	5445	8934	2495	2551	18550	22814	8610	9667	6.41052	6.5836	5.84854	4.70098e-05	0.000439754	8.20309	6.5836	7.83302	3.08712e-06	3.04156e-05	1.79257	6.5836	1.83855	0.0458528	1	K01283	ACE; peptidyl-dipeptidase A [EC:3.4.15.1]
HCON_00028100	HCON_00028100	35.17	24.94	13.91	18.96	597.99	778	294.52	258	1564	1372.99	819.08	863	3.92197	4.02996	3.7296	0.00154111	0.00912195	5.36674	4.02996	5.65208	6.21526e-05	0.000413797	1.44477	4.02996	1.27573	0.113494	1	K02355	fusA; elongation factor G
HCON_00065600	HCON_00065600.1	43	54	49	85	7541.24	7981.89	5639	6163.22	9702.19	11326.8	8627.76	8908.66	6.5393	6.82885	20.5855	8.6288e-11	2.16455e-08	7.12896	6.82885	22.8296	2.69008e-11	7.64295e-09	0.58966	6.82885	0	0.992909	1	K05692	ACTB_G1; actin beta/gamma 1
HCON_00048500	HCON_00048500	0	4	1	39	4730	6273	1750	1694	12875	10578	7469	7802	9.40688	5.09045	4.42835	0.000523752	0.00354694	11.1171	5.09045	5.3356	0.000119316	0.000733242	1.71023	5.09045	1.71798	0.0561714	1	K19721	#N/A
HCON_00113100	HCON_00113100	8	13	34	30	1465	1231	950	908	1721	1484	1841	1628	5.51979	4.58934	11.0204	8.56861e-08	2.54702e-06	6.18136	4.58934	12.6479	1.95623e-08	5.1507e-07	0.661567	4.58934	0	0.97161	1	K06835	#N/A
HCON_00053790	HCON_00053790	69	66	60	75	1056	1421	597	639	2609	2819	1383	1550	3.3207	5.1769	4.46917	0.000416499	0.00290764	4.60304	5.1769	6.98871	8.75065e-06	7.5499e-05	1.28234	5.1769	0.909554	0.190777	1	#N/A	#N/A
HCON_00187610	HCON_00187610	18	11	22	32	1458	1591	683	670	2843	2477	1843	1820	5.29779	4.70934	5.8542	4.54896e-05	0.000426513	6.50318	4.70934	7.51451	4.4756e-06	4.2177e-05	1.20539	4.70934	0.703807	0.247714	1	#N/A	#N/A
HCON_00164590	HCON_00164590	61.53	50.12	64.13	62.45	896.96	871.75	567.96	516.24	1281.72	1524.65	1020.88	970.39	3.17043	4.7545	6.14666	2.86596e-05	0.000290086	4.02644	4.7545	8.64593	1.06403e-06	1.22544e-05	0.856009	4.7545	0	0.749448	1	K03843	ALG2; alpha-1,3/alpha-1,6-mannosyltransferase [EC:2.4.1.132 2.4.1.257]
HCON_00189960	HCON_00189960	6567	6541	6327	6862	61001	60998	45025	48017	77249	70701	64826	66661	2.65694	11.0644	13.4237	9.94117e-09	5.28049e-07	3.13162	11.0644	17.385	5.63603e-10	4.22426e-08	0.474672	11.0644	0	0.999629	1	K09580	PDIA1; protein disulfide-isomerase A1 [EC:5.3.4.1]
HCON_00184410	HCON_00184410	9	13	8	15	72	68	63	48	90	87	92	85	2.09166	1.55811	4.72777	0.000267874	0.00199306	2.68687	1.55811	7.49155	4.42461e-06	4.17739e-05	0.595218	1.55811	0	0.99153	1	#N/A	#N/A
HCON_00008510	HCON_00008510	2	3	4	3	210	274	95	102	528	449	283	294	5.12187	2.10626	3.97653	0.00101867	0.00631732	6.48875	2.10626	5.37461	9.87526e-05	0.000624139	1.36688	2.10626	1.09902	0.147015	1	K20167	#N/A
HCON_00048510	HCON_00048510	16	19	23	62	8282	9713	3437	3211	20727	14427	11186	11859	7.31584	6.54442	7.21942	6.73548e-06	8.58054e-05	8.77253	6.54442	8.9179	8.42188e-07	1.02073e-05	1.45669	6.54442	1.28254	0.112337	1	K06237	COL4A; collagen, type IV, alpha
HCON_00070350	HCON_00070350	16	12	28	29	306	237	215	253	368	398	320	330	3.24399	3.16962	8.07488	2.11144e-06	3.25289e-05	3.8183	3.16962	10.2872	1.75253e-07	2.78061e-06	0.574306	3.16962	0	0.994558	1	K04257	#N/A
HCON_00091090	HCON_00091090	300	364	370	403	1603	1549	1237	1321	1913	1916	1678	1743	1.6258	6.1658	5.20609	0.000122117	0.000992416	2.06262	6.1658	8.86887	8.17082e-07	9.99776e-06	0.436828	6.1658	0	0.999889	1	K09228	KRAB; KRAB domain-containing zinc finger protein
HCON_00108490	HCON_00108490	92	108	89	88	580	486	404	407	647	731	646	550	1.94197	4.48859	4.90472	0.000199577	0.001536	2.49161	4.48859	7.89128	2.65187e-06	2.6731e-05	0.549641	4.48859	0	0.996924	1	K09228	KRAB; KRAB domain-containing zinc finger protein
HCON_00000570	HCON_00000570	21	16	28	130	18161	22747	7201	7117	47690	42835	26337	27231	8.07347	7.48304	7.65451	3.86759e-06	5.38779e-05	9.68765	7.48304	9.44851	4.73089e-07	6.25512e-06	1.61418	7.48304	1.55112	0.0738529	1	#N/A	#N/A
HCON_00135930	HCON_00135930	9	20	9	19	1227	1206	770	781	1737	1716	1387	1333	5.77718	4.3375	9.25522	5.39762e-07	1.10577e-05	6.52138	4.3375	10.7112	1.17917e-07	2.02331e-06	0.744194	4.3375	0	0.905499	1	K10624	#N/A
HCON_00159100	HCON_00159100	11	11	23	12	261	264	242	215	398	398	302	306	3.76066	2.97168	8.62086	1.09424e-06	1.91835e-05	4.34905	2.97168	10.5822	1.30366e-07	2.19196e-06	0.588384	2.97168	0	0.992313	1	#N/A	#N/A
HCON_00130230	HCON_00130230	174	167	150	164	3020	3410	1984	2143	4808	5181	3514	3628	3.61334	6.48401	9.72629	3.15424e-07	7.08371e-06	4.4141	6.48401	12.7825	1.70746e-08	4.61155e-07	0.800757	6.48401	0	0.833136	1	K09575	FKBP9_10; FK506-binding protein 9/10 [EC:5.2.1.8]
HCON_00060470	HCON_00060470	3	6	6	6	346	329	178	207	628	442	375	416	5.14871	2.67604	6.00551	3.60893e-05	0.000351878	6.07472	2.67604	7.41667	5.04444e-06	4.64066e-05	0.926011	2.67604	0	0.624144	1	K17686	#N/A
HCON_00152560	HCON_00152560	4	5	4	12	802	960	322	355	1806	1414	1008	1122	6.10242	3.59063	4.40266	0.000494431	0.00336516	7.45023	3.59063	5.58763	7.23236e-05	0.000475042	1.3478	3.59063	1.04497	0.158655	1	K00128	#N/A
HCON_00097840	HCON_00097840	175	174	188	185	1591	1528	1143	1246	1984	1681	1611	1849	2.55453	5.80969	10.3754	1.59718e-07	4.16049e-06	3.02126	5.80969	13.5259	9.15075e-09	2.94952e-07	0.466726	5.80969	0	0.999679	1	K07575	PUA domain protein
HCON_00028580	HCON_00028580	8	12	8	38	3292	3892	1415	1342	7020	5888	4471	4461	6.96388	5.33265	6.03783	3.57789e-05	0.000349688	8.3208	5.33265	7.42807	5.2278e-06	4.76757e-05	1.35691	5.33265	1.06276	0.154752	1	K08601	#N/A
HCON_00190970	HCON_00190970.2	56.37	40	67.32	67.53	763.17	720.68	383.04	377.89	1306.58	1225.7	833.23	840.94	2.84903	4.53979	4.22338	0.000634917	0.00418833	3.8898	4.53979	6.70549	1.28663e-05	0.000105779	1.04077	4.53979	0.157585	0.438748	1	K22656	IGSF9B; immunoglobulin superfamily member 9B
HCON_00108320	HCON_00108320	182	114	138	149	1972	2364	857	901	4657	4030	2573	2552	2.89566	6.00811	4.02245	0.000903184	0.00567603	4.25559	6.00811	6.97144	8.92696e-06	7.68329e-05	1.35993	6.00811	1.06092	0.155152	1	K05719	#N/A
HCON_00131980	HCON_00131980	369	398	423	478	2137	2122	1505	1397	2815	3343	2486	2203	1.7171	6.52935	3.74196	0.00148439	0.00883334	2.41171	6.52935	7.4181	4.87007e-06	4.52454e-05	0.694604	6.52935	0	0.947729	1	K12567	TTN; titin [EC:2.7.11.1]
HCON_00189920	HCON_00189920	34	23	21	94	11602	16965	3821	4046	36865	33112	17708	18789	7.31294	7.12228	6.06854	3.44735e-05	0.000340196	9.1639	7.12228	7.89533	2.92004e-06	2.91417e-05	1.85095	7.12228	1.83937	0.0457993	1	K03098	#N/A
HCON_00147140	HCON_00147140	6	5	7	3	257	249	127	136	385	318	296	285	4.69046	2.34113	6.02844	3.4616e-05	0.000341327	5.58088	2.34113	7.57509	4.06498e-06	3.88891e-05	0.89042	2.34113	0	0.683824	1	#N/A	#N/A
HCON_00093250	HCON_00093250	63	77	121	155	7595	9553.9	5387.51	5404.98	13713	18457.9	9930	10511.1	5.7323	7.23481	11.7323	4.38852e-08	1.59094e-06	6.72906	7.23481	14.2865	5.18576e-09	1.92559e-07	0.996754	7.23481	0	0.505079	1	K09649	#N/A
HCON_00080660	HCON_00080660	15	6	11	14	717	674	321	284	1251	996	845	777	4.96179	3.65535	4.93747	0.000193881	0.00149819	6.103	3.65535	6.40699	2.03461e-05	0.000155887	1.14121	3.65535	0.493074	0.315579	1	#N/A	#N/A
HCON_00187890	HCON_00187890	18	34	11	23	1634	1674	929	948	3059	2660	1880	1881	5.58222	4.84394	7.42687	4.93281e-06	6.55045e-05	6.56259	4.84394	9.03191	7.04157e-07	8.8505e-06	0.980367	4.84394	0	0.531127	1	K11853	#N/A
HCON_00116370	HCON_00116370	4	13	9	109	15339	21176	5550	5498	47032	41706	24198	23911	8.8887	6.99578	5.80706	5.34877e-05	0.000489648	10.6845	6.99578	7.15266	8.00862e-06	7.01874e-05	1.79575	6.99578	1.76594	0.051849	1	#N/A	#N/A
HCON_00130220	HCON_00130220	45	36	47	114	1940	2243	1738	1863	3230	4218	2464	2754	4.76371	5.67238	10.7315	1.12733e-07	3.08804e-06	5.52786	5.67238	12.9496	1.49845e-08	4.2181e-07	0.764148	5.67238	0	0.87773	1	K09575	FKBP9_10; FK506-binding protein 9/10 [EC:5.2.1.8]
HCON_00133410	HCON_00133410.1	322.98	199.03	208.95	223.11	1422.96	1369.06	987.14	1020.8	1843.57	1830.98	1647.12	1563.39	1.97978	5.85022	5.10468	0.000143865	0.00115026	2.60291	5.85022	8.38833	1.43923e-06	1.56155e-05	0.623134	5.85022	0	0.982921	1	K05699	ACTN1_4; actinin alpha 1/4
HCON_00133410	HCON_00133410.2	322.98	199.03	208.95	223.11	1422.96	1369.06	987.14	1020.8	1843.57	1830.98	1647.12	1563.39	1.97978	5.85022	5.10468	0.000143865	0.00115026	2.60291	5.85022	8.38833	1.43923e-06	1.56155e-05	0.623134	5.85022	0	0.982921	1	K05699	ACTN1_4; actinin alpha 1/4
HCON_00095570	HCON_00095570	93	110	92	100	2581	2858	2007	2340	3982	3798	2790	3232	4.25716	6.11146	14.405	4.59383e-09	3.00122e-07	4.83748	6.11146	17.0266	7.17626e-10	4.95324e-08	0.580315	6.11146	0	0.992683	1	#N/A	#N/A
HCON_00186530	HCON_00186530.1	10.39	17.96	32.39	37.4	168.54	230.5	166.56	158.36	279.25	276.33	283.74	239.35	2.618	2.9223	5.36654	9.45403e-05	0.00079896	3.29269	2.9223	7.77324	3.08232e-06	3.04156e-05	0.674686	2.9223	0	0.959255	1	#N/A	#N/A
HCON_00157290	HCON_00157290	1	0	0	16	2521	3030	1180	1281	6214	4418	3210	3663	9.82902	4.09233	5.17684	0.00014928	0.00119044	11.1163	4.09233	5.93547	4.6566e-05	0.000320144	1.28728	4.09233	0.882056	0.197824	1	#N/A	#N/A
HCON_00167520	HCON_00167520	10	17	12	12	365	364	261	236	601	494	392	416	4.17383	3.17802	7.14975	7.00235e-06	8.86505e-05	4.89844	3.17802	8.8789	8.1753e-07	9.99776e-06	0.724612	3.17802	0	0.919668	1	#N/A	#N/A
HCON_00050900	HCON_00050900	2	5	7	5	218	175	160	191	299	249	220	254	4.87812	2.1778	10.2467	1.84167e-07	4.61059e-06	5.41844	2.1778	11.7555	4.27772e-08	9.24971e-07	0.540321	2.1778	0	0.997014	1	#N/A	#N/A
HCON_00042000	HCON_00042000	7	26	14	23	488	677	360	405	1062	1001	675	678	4.49158	3.77119	5.96148	3.8172e-05	0.000368363	5.41147	3.77119	7.59177	3.96712e-06	3.81624e-05	0.919889	3.77119	0	0.630789	1	K07418	CYP2J; cytochrome P450 family 2 subfamily J [EC:1.14.14.1 1.14.14.73 1.14.14.74 1.14.14.75]
HCON_00063240	HCON_00063240	3	6	5	5	689	823	471	522	1227	1125	796	863	6.53613	3.4273	7.58719	4.07466e-06	5.62487e-05	7.31406	3.4273	8.6725	1.08424e-06	1.2422e-05	0.777927	3.4273	0	0.857623	1	K06911	#N/A
HCON_00083500	HCON_00083500	125	144	177	196	1233	1090	919	1045	1302	1402	1253	1343	2.38208	5.48675	10.218	1.87669e-07	4.67909e-06	2.7813	5.48675	13.2059	1.18932e-08	3.65075e-07	0.399217	5.48675	0	0.999959	1	K13100	#N/A
HCON_00191000	HCON_00191000	22	23	32	34	1295	1815	531	533	3692	3420	1756	1874	4.65417	4.88194	4.05462	0.000875606	0.00551975	6.23181	4.88194	5.83207	4.8003e-05	0.000328177	1.57764	4.88194	1.43736	0.088521	1	K00103	#N/A
HCON_00149180	HCON_00149180	4	5	3	17	1841	2608	634	618	5437	4791	2612	2801	7.17373	4.47233	3.73668	0.0016846	0.00988507	8.92522	4.47233	4.80489	0.00027017	0.00151338	1.75149	4.47233	1.67834	0.0600057	1	#N/A	#N/A
HCON_00110140	HCON_00110140	19	30	21	112	13031	11622	10795	10987	16431	16405	16027	16260	7.99667	7.10848	20.8171	7.80266e-11	2.07229e-08	8.57507	7.10848	22.5751	3.14199e-11	7.6786e-09	0.578401	7.10848	0	0.992455	1	K01389	#N/A
HCON_00145460	HCON_00145460	76	81	117	137	1830	1936	1289	1184	3087	3248	2122	2044	3.55672	5.75656	7.83662	2.84716e-06	4.1508e-05	4.39427	5.75656	10.4485	1.49215e-07	2.46679e-06	0.837555	5.75656	0	0.768062	1	K07427	CYP4V2; docosahexaenoic acid omega-hydroxylase [EC:1.14.14.79]
HCON_00140510	HCON_00140510	1	1	1	1	14.14	28.66	18.85	17.1	28.62	41.14	28.8	35.75	3.33646	-0.444	5.82443	4.64979e-05	0.000435299	4.20933	-0.444	8.26692	1.67653e-06	1.77951e-05	0.872865	-0.444	0	0.709511	1	K01369	LGMN; legumain [EC:3.4.22.34]
HCON_00033650	HCON_00033650	43	58	60	65	3816	3712	1646	1561	7784	5527	4356	4345	5.08092	6.06123	7.18382	6.7597e-06	8.59347e-05	6.28797	6.06123	9.35602	4.86671e-07	6.4208e-06	1.20704	6.06123	0.668572	0.258424	1	K16506	FAT1_2_3; protocadherin Fat 1/2/5
HCON_00107890	HCON_00107890	125	115	162	137	848	760	612	544	920	860	932	867	1.98003	5.00207	5.85608	4.42167e-05	0.000417462	2.4608	5.00207	8.81122	8.7346e-07	1.04927e-05	0.48077	5.00207	0	0.999343	1	K14388	#N/A
HCON_00190960	HCON_00190960	0	0	1	1	174	309	87	95	505	727	289	304	7.02518	1.4768	3.97741	0.0010816	0.00667709	8.64949	1.4768	5.11429	0.000159999	0.000948885	1.62431	1.4768	1.49579	0.0807097	1	K06767	#N/A
HCON_00060570	HCON_00060570	11	13	13	12	166	173	95	115	196	241	191	194	3.02987	2.37747	5.80994	4.74818e-05	0.000442813	3.73358	2.37747	7.979	2.38298e-06	2.44852e-05	0.703703	2.37747	0	0.935901	1	K21988	#N/A
HCON_00134440	HCON_00134440	17	28	24	30	1602	2267	1483	1629	3258	4267	2161	2438	5.75734	5.2042	9.16028	6.00248e-07	1.19824e-05	6.60805	5.2042	10.8191	1.06142e-07	1.85514e-06	0.85071	5.2042	0	0.745637	1	K00485	FMO; dimethylaniline monooxygenase (N-oxide forming) [EC:1.14.13.8]
HCON_00125650	HCON_00125650	2	2.25	1	12.48	473.02	510	416	476.89	667.05	757.02	533	701.61	6.72277	2.90813	9.69158	3.39958e-07	7.53768e-06	7.30241	2.90813	10.6959	1.21523e-07	2.07353e-06	0.579637	2.90813	0	0.991981	1	K14007	SEC24; protein transport protein SEC25
HCON_00113050	HCON_00113050	9	16	11	23	132	158	123	122	183	178	185	166	2.84677	2.36781	7.75858	3.13745e-06	4.46739e-05	3.35167	2.36781	10.0276	2.28972e-07	3.46636e-06	0.5049	2.36781	0	0.998664	1	K09783	#N/A
HCON_00189050	HCON_00189050	1	3	0	13	1715	1487	1020	1064	2360	1752	1970	2047	8.66869	3.77429	8.4274	1.49717e-06	2.4751e-05	9.40307	3.77429	9.23754	5.9422e-07	7.64972e-06	0.734375	3.77429	0	0.906457	1	#N/A	#N/A
HCON_00186560	HCON_00186560	0	0	1	4	447	459	247	218	819	840	505	523	7.7889	2.20172	5.47403	8.73317e-05	0.000748724	8.88325	2.20172	6.384	2.25385e-05	0.000170286	1.09435	2.20172	0.333617	0.372312	1	K17307	FBLN1_2; fibulin 1/3
HCON_00144180	HCON_00144180.1	9.64	16	16	9.96	6403	5921.66	3837	3920	8939	6000.05	7710.85	7066.98	8.19402	5.84163	13.4615	1.02717e-08	5.40903e-07	8.87043	5.84163	14.7418	3.82371e-09	1.53162e-07	0.676402	5.84163	0	0.955012	1	K06095	#N/A
HCON_00026160	HCON_00026160	0	1	1	2	251	244	92	117	442	316	297	287	6.58941	1.5978	5.30815	0.000110139	0.000909171	7.71729	1.5978	6.43745	2.0234e-05	0.000155373	1.12788	1.5978	0.438068	0.334692	1	K07531	#N/A
HCON_00127630	HCON_00127630	0	0	0	0	43.44	48.1	30.83	39.08	65.2	76.95	51.72	56.56	5.96986	-0.326957	12.1122	3.12038e-08	1.22185e-06	6.68102	-0.326957	14.0746	6.11037e-09	2.12075e-07	0.711162	-0.326957	0	0.927778	1	K08076	#N/A
HCON_00148050	HCON_00148050	561	604	851	889	5942	5797	3697	3498	8123	7110	6770	6711	2.3249	7.72279	6.58733	1.51267e-05	0.000167394	3.0511	7.72279	10.2882	1.74681e-07	2.77513e-06	0.726206	7.72279	0	0.913195	1	K08827	#N/A
HCON_00056340	HCON_00056340	1	3	3	10	1581	2658	939	835	4556	6640	2365	2641	8.1131	4.2908	4.10135	0.000897683	0.00565018	9.65842	4.2908	4.99779	0.00019964	0.00115538	1.54532	4.2908	1.35613	0.100439	1	K12383	#N/A
HCON_00031480	HCON_00031480	3	2	4	10	270	255	141	173	415	533	307	298	5.10713	2.37348	5.319	0.000104518	0.000868637	6.0841	2.37348	6.65656	1.42317e-05	0.000115451	0.976975	2.37348	0	0.535188	1	#N/A	#N/A
HCON_00061990	HCON_00061990	20	19	20	30	2562	4683	1045	1121	8124	12289	4100	4393	6.06838	5.59759	4.21753	0.000683042	0.00446003	7.90314	5.59759	5.76854	5.52572e-05	0.000372765	1.83476	5.59759	1.73694	0.0544471	1	#N/A	#N/A
HCON_00054950	HCON_00054950	344	296	448	507	2092	2148	1864	1834	2757	3398	2517	2376	1.97425	6.56672	6.02273	3.44045e-05	0.00033979	2.52694	6.56672	9.49141	4.0605e-07	5.5427e-06	0.552686	6.56672	0	0.995142	1	K07525	NGEF; neuronal guanine nucleotide exchange factor
HCON_00158250	HCON_00158250	40	41	43	54	1191.09	1236.99	1440.23	1485.17	691.1	741.07	1182.99	1032.17	4.53419	4.79355	14.4924	4.30482e-09	2.87853e-07	4.03979	4.79355	12.4228	2.32405e-08	5.72438e-07	-0.494399	4.79355	0	0.998881	1	#N/A	#N/A
HCON_00189900	HCON_00189900	8	11	8	61	7702	13265	2788	3064	26806	26604	11860	13226	8.1055	6.39958	4.94471	0.00020852	0.00159717	9.94152	6.39958	6.24286	2.84981e-05	0.000208604	1.83601	6.39958	1.73657	0.0544812	1	K03098	#N/A
HCON_00156280	HCON_00156280	243	189	162	192	6392	6830.33	5018.43	5366.96	7936.37	8749.94	7034.99	7614.49	4.55299	7.25839	20.1406	1.0797e-10	2.40548e-08	5.05475	7.25839	23.0715	2.31829e-11	7.11707e-09	0.501763	7.25839	0	0.998578	1	K11140	ANPEP; aminopeptidase N [EC:3.4.11.2]
HCON_00135250	HCON_00135250	1	0	0	1	62	119	56	57	168	209	101	127	5.97318	0.612949	5.95981	3.9301e-05	0.000377173	7.11218	0.612949	7.44754	4.95126e-06	4.57907e-05	1.139	0.612949	0.461656	0.326434	1	K04524	#N/A
HCON_00074100	HCON_00074100	7	8	12	10	117	109	98	104	130	110	142	155	3.12067	1.92906	10.3204	1.69027e-07	4.36576e-06	3.52833	1.92906	12.4363	2.29192e-08	5.6681e-07	0.407665	1.92906	0	0.999923	1	K02599	NOTCH1; Notch 1
HCON_00164850	HCON_00164850	103	87	82	83	469	374	451	367	512	477	600	458	1.862	4.29303	5.95814	3.79012e-05	0.000366268	2.2505	4.29303	8.7552	9.32162e-07	1.10458e-05	0.388501	4.29303	0	0.999961	1	#N/A	#N/A
HCON_00045300	HCON_00045300	49	22	45	44	1382	1398	746	695	2331	2118	1505	1554	4.3227	4.9378	6.49604	1.73799e-05	0.000188403	5.29077	4.9378	8.41528	1.4181e-06	1.54412e-05	0.968076	4.9378	0	0.548501	1	K18399	BPHL; valacyclovir hydrolase [EC:3.1.-.-]
HCON_00106720	HCON_00106720	66	58	68	100	309	291	314	241	340	391	379	338	1.63102	3.85251	4.13864	0.000735079	0.00474905	2.04684	3.85251	6.99942	8.52763e-06	7.38356e-05	0.415828	3.85251	0	0.999896	1	K12382	#N/A
HCON_00125100	HCON_00125100	119	102	76	71	462	429	408	401	608	507	516	563	1.88222	4.34952	5.20641	0.000122055	0.000992416	2.33423	4.34952	7.99038	2.34241e-06	2.41292e-05	0.452012	4.34952	0	0.999649	1	K06278	CAV1; caveolin 1
HCON_00156170	HCON_00156170	262	292	300	391	18620	18865	16078	16463	23266	21872	19870	20024	5.45831	8.48476	36.831	1.09043e-13	6.66087e-10	5.82538	8.48476	39.9925	4.23656e-14	5.1758e-10	0.36707	8.48476	0	0.999983	1	K14557	#N/A
HCON_00191730	HCON_00191730	16	32	54	74	2223	2545	1930	1875	3991	4028	2700	2924	5.40425	5.58434	10.8417	1.01859e-07	2.88058e-06	6.14806	5.58434	12.7031	1.86462e-08	4.96297e-07	0.743809	5.58434	0	0.889468	1	#N/A	#N/A
HCON_00064960	HCON_00064960	128	154	207	242	1156	974	863	703	1302	1361	1267	1162	1.98424	5.44561	5.02419	0.000164015	0.00129129	2.55405	5.44561	7.98139	2.36899e-06	2.4362e-05	0.569805	5.44561	0	0.992241	1	K16669	FAT4; protocadherin Fat 4
HCON_00068260	HCON_00068260	491	389	424	572	4454	4467	2849	3066	6249	5910	4802	4798	2.60346	7.26875	8.23241	1.73836e-06	2.78708e-05	3.26267	7.26875	11.6981	4.44093e-08	9.55192e-07	0.659202	7.26875	0	0.961228	1	K09582	PDIA4; protein disulfide-isomerase A4 [EC:5.3.4.1]
HCON_00016560	HCON_00016560	2347	2418	2243	1958	11261	10462	10148	9909	12263	11293	14039	12331	1.86207	8.93317	9.07661	6.44349e-07	1.25952e-05	2.20331	8.93317	12.7202	1.7903e-08	4.79652e-07	0.341242	8.93317	0	0.999994	1	K20645	#N/A
HCON_00048600	HCON_00048600	5	7	6	43	6781	8812	2294	2551	18861	13424	8692	9933	8.30784	5.91575	5.21988	0.000133314	0.00107363	9.88537	5.91575	6.36051	2.39388e-05	0.000179313	1.57753	5.91575	1.36754	0.0986969	1	K03255	#N/A
HCON_00115180	HCON_00115180	263	211	233	245	1890	1824	1526	1468	2226	1904	2067	1933	2.45016	6.10162	11.9357	3.572e-08	1.34274e-06	2.82001	6.10162	15.0147	2.89068e-09	1.26787e-07	0.369857	6.10162	0	0.999979	1	K21737	ACET6; acyl-lipid Delta6-acetylenase / acyl-lipid (9-3)-desaturase [EC:1.14.19.38 1.14.19.47]
HCON_00140560	HCON_00140560	58	43	19	10	1163	1190	890	980.9	1705	1659.66	1440.96	1514	4.96511	4.70891	9.70349	3.26528e-07	7.29285e-06	5.63991	4.70891	11.3734	6.12287e-08	1.20845e-06	0.674795	4.70891	0	0.950856	1	K01369	LGMN; legumain [EC:3.4.22.34]
HCON_00047830	HCON_00047830.1	13	0	18	0	219.57	293.94	170.78	252.81	406.97	478.19	403.02	398.12	6.00609	2.25899	5.44784	8.68364e-05	0.000746048	6.96294	2.25899	6.53682	1.72119e-05	0.000135227	0.956854	2.25899	0	0.5653	1	K08635	MMEL1; neprilysin [EC:3.4.24.11]
HCON_00157150	HCON_00157150	59	35	33	33	2668	4915	1074	1050	8624	11802	4326	4288	5.29164	5.88003	4.22719	0.000656408	0.00431379	7.12576	5.88003	6.0714	3.41621e-05	0.000244499	1.83411	5.88003	1.69457	0.0584368	1	K19721	#N/A
HCON_00014480	HCON_00014480	16.78	19.64	19.72	41.41	1600.48	1513.37	985.86	974.11	2272.45	1580.93	1839.38	1767	5.35303	4.79581	10.1288	2.09247e-07	5.10253e-06	6.02167	4.79581	11.6989	4.54502e-08	9.69095e-07	0.668643	4.79581	0	0.954232	1	#N/A	#N/A
HCON_00117350	HCON_00117350	0	1	4	35	5027	5575	1839	2002	11305	7348	6632	6714	9.48706	5.00502	4.95807	0.000212273	0.00162286	10.8646	5.00502	5.76819	5.98306e-05	0.000399864	1.37755	5.00502	1.01718	0.164912	1	#N/A	#N/A
HCON_00105210	HCON_00105210	5	4	2	3	90	86	53	56	155	181	99	102	3.83106	1.27013	4.70901	0.000278635	0.00206058	4.8101	1.27013	6.47349	1.80597e-05	0.000140981	0.979041	1.27013	0	0.530985	1	K16230	#N/A
HCON_00038110	HCON_00038110	416	390	356	379	3105	2626	3168	3158	2127	1784	2653	2381	2.60637	6.65874	15.0026	2.91638e-09	2.22178e-07	2.25185	6.65874	11.6288	4.73028e-08	9.99824e-07	-0.354513	6.65874	0	0.999988	1	K01745	hutH; histidine ammonia-lyase [EC:4.3.1.3]
HCON_00186430	HCON_00186430	1	5	12	6	965	851	784	861	1091	1008	1135	1035	7.02757	3.62711	15.0051	3.02794e-09	2.24196e-07	7.41936	3.62711	15.9898	1.50366e-09	8.23775e-08	0.391795	3.62711	0	0.999947	1	K11593	ELF2C; eukaryotic translation initiation factor 2C
HCON_00017870	HCON_00017870	22	14	8	17	1294	1412	688	690	2327	2058	1411	1517	5.66816	4.44467	6.3954	2.05071e-05	0.000216726	6.64544	4.44467	7.7479	3.32089e-06	3.2457e-05	0.977275	4.44467	0	0.533453	1	K03362	#N/A
HCON_00022720	HCON_00022720	35	22	18	47	3610	3430	1489	1594	6328	4244	4174	4037	5.96265	5.64452	7.48152	4.62302e-06	6.20653e-05	7.03542	5.64452	9.12517	6.39413e-07	8.16559e-06	1.07277	5.64452	0.24994	0.403507	1	K19721	#N/A
HCON_00100370	HCON_00100370	4	2	8	13	2023	2728	814	919	5576	3785	2354	3234	7.50576	4.52693	4.55052	0.000399622	0.00280747	8.91206	4.52693	5.54142	8.09915e-05	0.000524085	1.40629	4.52693	1.06435	0.15442	1	K09565	#N/A
HCON_00130680	HCON_00130680	2	5	3	5	58	84	44	61	84	104	86	93	3.5418	1.05945	6.50876	1.69621e-05	0.000184694	4.22938	1.05945	8.41104	1.40873e-06	1.53528e-05	0.687583	1.05945	0	0.939398	1	#N/A	#N/A
HCON_00051920	HCON_00051920	89	48	75	105	1707	1664	1309	1266	2047	1917	1780	2012	3.8949	5.47556	13.5807	8.77341e-09	4.74269e-07	4.37594	5.47556	15.8653	1.57453e-09	8.43686e-08	0.48104	5.47556	0	0.999006	1	K22961	#N/A
HCON_00054490	HCON_00054490	132	97	73	71	1417	1314	1214	1295	1635	1695	1640	1571	3.50138	5.41821	14.553	4.08956e-09	2.80686e-07	3.9095	5.41821	16.9539	7.4835e-10	5.02614e-08	0.408117	5.41821	0	0.9999	1	K11714	#N/A
HCON_00127020	HCON_00127020	38	21	33	33	259	206	174	180	304	267	286	237	2.34264	3.14431	5.89976	4.13904e-05	0.000394128	2.85674	3.14431	8.31466	1.57339e-06	1.68467e-05	0.514109	3.14431	0	0.997581	1	K08112	GPC6; glypican 6
HCON_00134910	HCON_00134910	3	5	5	3	208	189	127	104	232	347	237	215	4.75032	2.02805	6.04503	3.37976e-05	0.000334336	5.577	2.02805	7.46189	4.71087e-06	4.39669e-05	0.826677	2.02805	0	0.771348	1	K20840	#N/A
HCON_00091120	HCON_00091120	50	57	48	207	24966	19705	13558	12202	34564	24465	31552	27685	7.46051	7.93502	14.697	3.84198e-09	2.68214e-07	8.34311	7.93502	16.7771	8.9487e-10	5.63537e-08	0.882604	7.93502	0	0.682108	1	K08023	#N/A
HCON_00055870	HCON_00055870	220	194	185	225	2496	4092	1267	1385	6901	9027	3359	3867	2.96103	6.59825	3.7962	0.00135065	0.0081245	4.42033	6.59825	6.70437	1.29492e-05	0.000106389	1.4593	6.59825	1.14933	0.136796	1	K19519	TGFBI; transforming growth factor-beta-induced protein
HCON_00111150	HCON_00111150	291	344	367	469	5994	6520	3192	3519	9956	8584	6725	6754	3.29086	7.44385	8.21621	1.77497e-06	2.83091e-05	4.16322	7.44385	11.4493	5.61631e-08	1.13225e-06	0.872359	7.44385	0	0.697739	1	K22750	#N/A
HCON_00151600	HCON_00151600	19	14	15	17	129	130	111	83	186	125	172	149	2.38921	2.2926	5.22451	0.000118573	0.000968965	2.9636	2.2926	7.54032	4.15411e-06	3.96181e-05	0.574396	2.2926	0	0.989866	1	K22485	#N/A
HCON_00063560	HCON_00063560	1	0	0	3	115	108	79	70	146	156	138	127	6.05449	0.82808	8.81423	8.96099e-07	1.64626e-05	6.77141	0.82808	10.1565	2.08084e-07	3.20575e-06	0.716923	0.82808	0	0.910632	1	#N/A	#N/A
HCON_00040240	HCON_00040240	1931	1750	1767	1970	12671	13332	7874	8943	18617	15685	13595	13798	2.13329	8.94276	6.10784	3.03122e-05	0.000305045	2.77047	8.94276	9.62446	3.51374e-07	4.92373e-06	0.637184	8.94276	0	0.968384	1	K03768	PPIB; peptidyl-prolyl cis-trans isomerase B (cyclophilin B) [EC:5.2.1.8]
HCON_00157030	HCON_00157030	169	186	215	296	3277	3581	2480	2693	4578	4073	3626	3804	3.44193	6.65205	13.3401	1.06572e-08	5.54037e-07	3.95703	6.65205	16.2189	1.22856e-09	7.11342e-08	0.515103	6.65205	0	0.997207	1	K09575	FKBP9_10; FK506-binding protein 9/10 [EC:5.2.1.8]
HCON_00152710	HCON_00152710	22	18	24	18	351	374	281	305	429	498	407	368	3.60815	3.39282	9.78634	2.95777e-07	6.73648e-06	4.06939	3.39282	11.6189	4.79218e-08	1.01116e-06	0.461242	3.39282	0	0.999348	1	#N/A	#N/A
HCON_00060460	HCON_00060460	20	25	35	71	4400	4795	1422	1603	9919	5905.46	5203	5849	5.89279	5.9451	5.81471	4.8913e-05	0.000453392	7.28238	5.9451	7.49761	4.65466e-06	4.34755e-05	1.38959	5.9451	1.00797	0.167029	1	#N/A	#N/A
HCON_00110540	HCON_00110540	6	12	16	14	85	128	85	81	154	135	121	136	2.61203	1.9745	5.18363	0.000126664	0.00102412	3.24375	1.9745	7.37143	5.18454e-06	4.74098e-05	0.631725	1.9745	0	0.970576	1	K07904	RAB11A; Ras-related protein Rab-11A
HCON_00000140	HCON_00000140	81	106	73	68	1889	1690	1568	1452	1949	1902	2234	1880	3.98471	5.56824	18.4549	2.88727e-10	4.89914e-08	4.34627	5.56824	20.7173	7.83178e-11	1.22668e-08	0.361557	5.56824	0	0.999978	1	#N/A	#N/A
HCON_00005790	HCON_00005790	24	31	45	54	5268	7182	4387.78	4721	9243.22	13329.6	6610	7491.17	6.77682	6.47252	11.6606	4.76945e-08	1.67438e-06	7.60253	6.47252	13.3616	1.10131e-08	3.4149e-07	0.825713	6.47252	0	0.767835	1	K01363	CTSB; cathepsin B [EC:3.4.22.1]
HCON_00181880	HCON_00181880	25	9	12	65	5791	5845	3672	3786	9297	7326	6547	6895	7.39932	6.05628	11.5504	5.34721e-08	1.81814e-06	8.16268	6.05628	12.9484	1.57154e-08	4.35362e-07	0.763362	6.05628	0	0.85544	1	K11432	#N/A
HCON_00049480	HCON_00049480	442	346	425	429	1873	1882	1765	1605	2100	2431	2128	1933	1.75814	6.41943	6.94074	9.24025e-06	0.00011122	2.11263	6.41943	10.215	1.88237e-07	2.94454e-06	0.354484	6.41943	0	0.999983	1	#N/A	#N/A
HCON_00109720	HCON_00109720	86	67	84	76	3625	3333	2690	2720	4315	3973	3625	3553	4.93008	6.1697	20.3423	9.67445e-11	2.23872e-08	5.34664	6.1697	22.5398	3.03189e-11	7.6786e-09	0.416559	6.1697	0	0.999832	1	K17609	NXN; nucleoredoxin [EC:1.8.1.8]
HCON_00167770	HCON_00167770	9	6	5	16	516.14	407.24	329.47	344.93	630.22	483.31	572.03	476	5.13671	3.17482	9.57459	3.76146e-07	8.22994e-06	5.67191	3.17482	10.8621	1.00206e-07	1.78268e-06	0.535196	3.17482	0	0.995263	1	K05768	GSN; gelsolin
HCON_00161790	HCON_00161790	502	527	559	569	2648	2564	2141	2140	3142	2439	2810	2864	1.76994	6.81816	7.70647	3.35172e-06	4.73934e-05	2.1036	6.81816	11.0832	7.92027e-08	1.49094e-06	0.333664	6.81816	0	0.999993	1	K17268	COPE; coatomer subunit epsilon
HCON_00189440	HCON_00189440	107	96	105	127	519	409	410	409	490	551	546	473	1.6371	4.41887	5.16538	0.000130398	0.00105251	1.96489	4.41887	7.90926	2.59239e-06	2.62614e-05	0.327789	4.41887	0	0.999994	1	#N/A	#N/A
HCON_00165440	HCON_00165440	1	1	2	6	380	476	186	210	777	1178	472	473	6.49466	2.532	3.72179	0.00168966	0.00991005	7.79167	2.532	4.62965	0.000351888	0.00191493	1.29701	2.532	0.810698	0.216941	1	#N/A	#N/A
HCON_00066010	HCON_00066010	502	455	520	501	3424	3103	4184.02	3840	2249	2175	3285	2883	2.50956	6.94679	12.8932	1.54513e-08	7.36534e-07	2.12655	6.94679	9.56204	3.75907e-07	5.20097e-06	-0.383015	6.94679	0	0.999943	1	K06201	cutC; copper homeostasis protein
HCON_00085150	HCON_00085150	0	0	0	0	31	34	15	11	77	126	36	47	5.02325	-0.627633	4.26945	0.00060527	0.00402317	6.70902	-0.627633	6.39383	2.10238e-05	0.000160229	1.68578	-0.627633	1.43536	0.0888432	1	K20463	#N/A
HCON_00065630	HCON_00065630	81	77	73	91	5572	5968	4489	5589	6741	7172	5764	6826	5.69565	6.71262	25.7009	6.81331e-12	5.54921e-09	6.07929	6.71262	27.8468	2.73462e-12	1.85048e-09	0.383638	6.71262	0	0.99994	1	#N/A	#N/A
HCON_00035520	HCON_00035520	342	420	431	583	8303	8336	6080	6986	10171	10428	8737	9314	3.7109	7.8573	17.6888	4.64615e-10	6.37775e-08	4.18573	7.8573	20.8911	7.11768e-11	1.15942e-08	0.474838	7.8573	0	0.998861	1	K01431	UPB1; beta-ureidopropionase [EC:3.5.1.6]
HCON_00115950	HCON_00115950	8	1	3	4	193	200	116	120	317	268	196	241	4.97494	1.95584	6.00869	3.58119e-05	0.000349731	5.78109	1.95584	7.30087	5.84744e-06	5.26442e-05	0.806145	1.95584	0	0.791733	1	K05399	LBP; lipopolysaccharide-binding protein
HCON_00073870	HCON_00073870	11	5	16	21	808	724	556	610	1023	774	850	895	5.38771	3.83407	11.1573	7.49562e-08	2.29556e-06	5.87503	3.83407	12.4244	2.36415e-08	5.81144e-07	0.487319	3.83407	0	0.998352	1	K09502	#N/A
HCON_00047720	HCON_00047720	8	4	3	11	1119	1334	926	970	1578	1646	1233	1393	7.05769	3.98216	11.293	6.7674e-08	2.14909e-06	7.57774	3.98216	12.2683	2.79519e-08	6.69364e-07	0.520049	3.98216	0	0.996254	1	K08635	MMEL1; neprilysin [EC:3.4.24.11]
HCON_00151150	HCON_00151150	11	7	15	17	1307	1099	1604	1566	767	677	1158	1091	6.42708	4.19789	12.4483	2.33544e-08	1.0082e-06	5.9011	4.19789	11.2257	7.07132e-08	1.36277e-06	-0.525981	4.19789	0	0.99566	1	#N/A	#N/A
HCON_00043110	HCON_00043110	207	204	169	242	5804	6777	3739	4070	11181	8059	6446	6908	4.236	7.20907	11.1062	7.78533e-08	2.36013e-06	5.00835	7.20907	13.8436	7.16394e-09	2.40445e-07	0.772354	7.20907	0	0.837765	1	K05360	TXNDC12; protein-disulfide reductase (glutathione) [EC:1.8.4.2]
HCON_00029260	HCON_00029260	24	21	31	19	350	452	288	224	601	1063	458	472	3.37723	3.62164	3.94775	0.00103468	0.00641006	4.39935	3.62164	5.75573	5.21225e-05	0.000353964	1.02212	3.62164	0.0755153	0.470555	1	#N/A	#N/A
HCON_00019140	HCON_00019140	24	19	17	27	168	169	158	148	188	221	184	194	2.51545	2.70849	8.41755	1.38951e-06	2.31592e-05	2.88862	2.70849	10.618	1.25067e-07	2.1251e-06	0.373169	2.70849	0	0.999954	1	K07117	#N/A
HCON_00149640	HCON_00149640	3	12	10	25	2751	3788	1327	1378	6363	6926	3145	3798	7.26551	5.11855	5.30299	0.000113131	0.000930718	8.54799	5.11855	6.39972	2.18364e-05	0.000165596	1.28248	5.11855	0.764471	0.229945	1	K12399	#N/A
HCON_00030760	HCON_00030760	4	2	4	6	98	74	100	113	50	35	72	72	4.11946	1.06124	7.82388	2.90299e-06	4.20212e-05	3.42626	1.06124	5.94445	3.87891e-05	0.000273923	-0.693203	1.06124	0	0.924258	1	K03909	#N/A
HCON_00027840	HCON_00027840	19	10	11	18	225	224	228	214	139	162	167	189	3.58606	2.57731	13.0804	1.32212e-08	6.51303e-07	3.22745	2.57731	11.1114	7.71414e-08	1.45663e-06	-0.358603	2.57731	0	0.999974	1	K00011	AKR1B; aldehyde reductase [EC:1.1.1.21]
HCON_00083430	HCON_00083430	55	97	67	159	16797.4	16483.2	10805.9	11101.8	24369.8	19943.3	18288.8	18446	6.89931	7.72927	18.0541	3.82061e-10	5.55944e-08	7.56162	7.72927	20.1507	1.11869e-10	1.51856e-08	0.662311	7.72927	0	0.948093	1	K00472	P4HA; prolyl 4-hydroxylase [EC:1.14.11.2]
HCON_00065340	HCON_00065340	72	48	53	51	1157	1063	719	658	1515	1166	1230	1165	3.61262	4.86537	8.3253	1.55631e-06	2.55556e-05	4.22984	4.86537	10.3318	1.6783e-07	2.67673e-06	0.617221	4.86537	0	0.973067	1	K20175	#N/A
HCON_00093240	HCON_00093240	1	1	0	1	271	432	228	238	571	840	384	409	7.58902	2.02954	5.55005	7.70166e-05	0.00067256	8.56312	2.02954	6.40149	2.17891e-05	0.000165442	0.974099	2.02954	0	0.535791	1	#N/A	#N/A
HCON_00060250	HCON_00060250	45	47	97	126	3005	3359	1665	1860	5313	5404	3280	3526	4.65834	6.05198	7.90986	2.61775e-06	3.89538e-05	5.59648	6.05198	9.9835	2.44392e-07	3.67351e-06	0.938142	6.05198	0	0.587845	1	K06252	#N/A
HCON_00048540	HCON_00048540	46	110	94	81	703	735	428	410	1103	897	758	804	2.42776	4.63884	4.14405	0.000728397	0.00471087	3.19778	4.63884	6.47539	1.7766e-05	0.000139044	0.770017	4.63884	0	0.837158	1	K10249	#N/A
HCON_00186920	HCON_00186920	358	297	516	644	3338	3210	2756	2563	4657	4822	3970	3571	2.39376	7.01814	7.11556	7.28469e-06	9.09991e-05	2.99808	7.01814	10.2664	1.78615e-07	2.81299e-06	0.604315	7.01814	0	0.977405	1	K10361	MYO15; myosin XV
HCON_00166710	HCON_00166710	16	23	12	18	215	215	199	250	288	308	248	262	3.31014	2.9071	9.70251	3.23276e-07	7.23699e-06	3.72313	2.9071	11.5501	5.09998e-08	1.05535e-06	0.412998	2.9071	0	0.999785	1	K00698	CHS1; chitin synthase [EC:2.4.1.16]
HCON_00121660	HCON_00121660	126	150	104	113	538	609	482	511	715	694	618	627	1.7671	4.69688	4.86351	0.000213652	0.00163136	2.16595	4.69688	7.47258	4.53449e-06	4.26137e-05	0.398849	4.69688	0	0.999862	1	K10203	ELOVL6; elongation of very long chain fatty acids protein 6 [EC:2.3.1.199]
HCON_00022500	HCON_00022500	6	4	12	23	2650	2251	1607	1773	3611	2564	2699	2761	7.33095	4.82326	11.2237	7.26816e-08	2.25368e-06	7.92275	4.82326	12.2817	2.78197e-08	6.67727e-07	0.591801	4.82326	0	0.981139	1	K09577	#N/A
HCON_00177410	HCON_00177410	185	141	126	167	8646	8306	5252	5110	12124	10232	8966	8544	5.07239	7.31588	14.684	3.74041e-09	2.62624e-07	5.7342	7.31588	17.1503	6.68215e-10	4.71884e-08	0.661803	7.31588	0	0.945498	1	K05546	GANAB; mannosyl-oligosaccharide alpha-1,3-glucosidase [EC:3.2.1.207]
HCON_00164900	HCON_00164900	5	4	6	9	87	83	54	67	124	88	95	100	3.15182	1.39998	6.47155	1.78615e-05	0.000192429	3.73251	1.39998	8.35259	1.50667e-06	1.6275e-05	0.580689	1.39998	0	0.984234	1	K22834	#N/A
HCON_00094390	HCON_00094390	1	3	1	3	902	790	615	609	1016	829	941	872	7.93068	3.08046	11.5885	5.21722e-08	1.7854e-06	8.36073	3.08046	12.3154	2.72539e-08	6.55435e-07	0.430056	3.08046	0	0.999585	1	K13912	#N/A
HCON_00123970	HCON_00123970	29	31	21	23	394	374	259	273	414	405	439	391	3.25851	3.48049	8.69767	9.97988e-07	1.77992e-05	3.71252	3.48049	10.5535	1.33684e-07	2.23729e-06	0.454013	3.48049	0	0.999127	1	K22037	inx; innexin
HCON_00161090	HCON_00161090	77	58	74	109	637	585	439	432	803	793	641	613	2.35651	4.49509	5.5415	7.1768e-05	0.000631693	2.89744	4.49509	7.8459	2.80893e-06	2.81746e-05	0.540928	4.49509	0	0.992462	1	K01204	NAGA; alpha-N-acetylgalactosaminidase [EC:3.2.1.49]
HCON_00159930	HCON_00159930	159	214	161	145	1225	1562	1116	1271	1629	1875	1483	1678	2.5768	5.71379	8.76544	9.21211e-07	1.67726e-05	3.03472	5.71379	11.3396	6.20307e-08	1.21838e-06	0.457925	5.71379	0	0.999015	1	K06088	#N/A
HCON_00053580	HCON_00053580	5	10	12	13	217	281	140	167	338	396	247	279	3.91807	2.63942	5.53412	7.3078e-05	0.00064276	4.6728	2.63942	7.06558	7.88704e-06	6.92949e-05	0.754732	2.63942	0	0.849741	1	K00451	HGD; homogentisate 1,2-dioxygenase [EC:1.13.11.5]
HCON_00188530	HCON_00188530	1490	968	1186	1290	5251	4757	4461	4492	6017	5308	5727	5796	1.59438	7.88652	5.36616	9.45646e-05	0.00079896	1.95174	7.88652	8.62563	1.08491e-06	1.2422e-05	0.357362	7.88652	0	0.999964	1	K00323	NNT; H+-translocating NAD(P) transhydrogenase [EC:1.6.1.2 7.1.1.1]
HCON_00141720	HCON_00141720	9	18	20	19	250	203	159	172	377	218	257	285	3.20222	2.82245	6.01267	3.49806e-05	0.000344088	3.81645	2.82245	7.81119	2.94407e-06	2.92658e-05	0.614229	2.82245	0	0.969948	1	#N/A	#N/A
HCON_00116040	HCON_00116040	3	4	3	11	847	802	661	707	1111	1103	839	868	6.84982	3.50898	11.2292	7.16312e-08	2.23843e-06	7.3082	3.50898	12.1207	3.17056e-08	7.35005e-07	0.458374	3.50898	0	0.998903	1	K06620	#N/A
HCON_00119940	HCON_00119940	1	0	2	3	363	351	252	304	484	372	371	445	7.25667	2.13266	10.1381	2.14126e-07	5.20076e-06	7.7443	2.13266	10.954	9.51043e-08	1.72132e-06	0.487626	2.13266	0	0.997593	1	K01796	#N/A
HCON_00021160	HCON_00021160	83	65	73	107	399	419	339	334	489	500	442	411	1.82824	4.14795	4.90449	0.000199653	0.001536	2.2207	4.14795	7.33319	5.4463e-06	4.94334e-05	0.392461	4.14795	0	0.999851	1	K18674	GALK2; N-acetylgalactosamine kinase [EC:2.7.1.157]
HCON_00151010	HCON_00151010	25	14	13	16	560	486	459	454	610	674	536	568	4.49502	3.65122	12.8428	1.62293e-08	7.56769e-07	4.86479	3.65122	14.2498	5.20132e-09	1.92559e-07	0.369774	3.65122	0	0.999934	1	K01128	SMPDL3; sphingomyelin phosphodiesterase acid-like 3 [EC:3.1.4.-]
HCON_00174600	HCON_00174600	23	23	23	36	429	378	256	299	571	348	509	454	3.30232	3.55869	6.87842	1.00834e-05	0.000119023	3.86309	3.55869	8.65648	1.04988e-06	1.21347e-05	0.560771	3.55869	0	0.987424	1	K14810	#N/A
HCON_00003990	HCON_00003990	196	255	228	276	1331	1297	1649	1744	850	901	1182	1321	2.29105	5.72912	8.2289	1.74559e-06	2.795e-05	1.86538	5.72912	5.48737	7.81057e-05	0.00050869	-0.425666	5.72912	0	0.999552	1	K00273	DAO; D-amino-acid oxidase [EC:1.4.3.3]
HCON_00008050	HCON_00008050	1412	1741	1552	1471	6591	6578	5459	6148	7412	7452	7207	6911	1.64288	8.24162	6.42796	1.89918e-05	0.00020264	1.95918	8.24162	9.62376	3.51551e-07	4.92373e-06	0.3163	8.24162	0	0.999992	1	K09584	PDIA6; protein disulfide-isomerase A6 [EC:5.3.4.1]
HCON_00161810	HCON_00161810	21	20	17	27	1093	802	942	933	1094	892	1282	1141	5.08622	4.37081	17.8697	4.18162e-10	5.9409e-08	5.39552	4.37081	19.2396	1.82538e-10	2.16254e-08	0.309297	4.37081	0	0.999994	1	#N/A	#N/A
HCON_00005800	HCON_00005800	1	0	4	1	245	472.04	216.77	241.12	545	915.74	389	426.01	7.17397	2.16689	4.66268	0.000326331	0.00236399	8.20054	2.16689	5.46572	8.95171e-05	0.000571087	1.02657	2.16689	0.0843808	0.467114	1	K01363	CTSB; cathepsin B [EC:3.4.22.1]
HCON_00188410	HCON_00188410	62	38	61	40	260	216	211	213	302	249	266	298	1.8256	3.42752	4.73109	0.000266378	0.00198315	2.22077	3.42752	7.11854	7.25515e-06	6.42291e-05	0.395177	3.42752	0	0.999825	1	K04510	VANGL; vang-like
HCON_00176800	HCON_00176800	95	63	99	256	25395	26656	13458	14219	44564	30558	28425	30004	7.0269	8.24571	13.7626	7.8703e-09	4.43094e-07	7.90458	8.24571	15.8532	1.67034e-09	8.75817e-08	0.877675	8.24571	0	0.67053	1	K04308	#N/A
HCON_00038050	HCON_00038050	672	601	607	689	5630	5032	4122	3973	5959	5989	5492	5298	2.49377	7.56612	12.0401	3.25105e-08	1.25294e-06	2.87083	7.56612	15.1373	2.64149e-09	1.19082e-07	0.377052	7.56612	0	0.999906	1	K06631	PLK1; polo-like kinase 1 [EC:2.7.11.21]
HCON_00136520	HCON_00136520	0	0	3	0	45.72	71.38	35.03	43.24	96.72	125.26	77.01	64.21	5.5065	0.155262	6.23728	2.57469e-05	0.000263884	6.48056	0.155262	7.73202	3.37745e-06	3.29614e-05	0.974063	0.155262	0	0.533733	1	K22384	#N/A
HCON_00139010	HCON_00139010	12	7	7	5	77	108	55	90	104	122	115	122	3.00133	1.63062	5.5917	6.64334e-05	0.000588765	3.61565	1.63062	7.44224	4.73057e-06	4.40814e-05	0.614317	1.63062	0	0.967347	1	K08111	#N/A
HCON_00100850	HCON_00100850	2	0	1	0	16	23	8	12	36	46	21	30	3.48841	-0.815898	3.74245	0.00149512	0.00887557	4.75594	-0.815898	5.96158	3.83078e-05	0.000270994	1.26754	-0.815898	0.684109	0.253711	1	#N/A	#N/A
HCON_00128600	HCON_00128600	446	481	384	423	1530	1532	1369	1362	1613	1788	1743	1595	1.3838	6.23117	3.73994	0.00148978	0.00885678	1.68928	6.23117	6.73112	1.23533e-05	0.000102319	0.30548	6.23117	0	0.999995	1	#N/A	#N/A
HCON_00140170	HCON_00140170	5	8	5	9	68	61	51	60	88	98	70	74	2.73409	1.26955	5.96017	3.78019e-05	0.000365658	3.26523	1.26955	7.92566	2.54269e-06	2.58222e-05	0.531143	1.26955	0	0.992581	1	#N/A	#N/A
HCON_00161330	HCON_00161330	5	4	4	6	392	415	293	381	228	278	266	292	5.78228	2.5568	13.4288	1.01008e-08	5.34206e-07	5.4001	2.5568	12.2858	2.65321e-08	6.39334e-07	-0.382173	2.5568	0	0.999883	1	#N/A	#N/A
HCON_00174120	HCON_00174120	43	36	27	36	829	858	739	694	1138	1120	843	890	4.09683	4.4753	11.4993	5.35755e-08	1.81814e-06	4.53013	4.4753	13.1472	1.25682e-08	3.79558e-07	0.433301	4.4753	0	0.999372	1	K17908	#N/A
HCON_00136410	HCON_00136410	3.01	9	7.79	8.96	82.59	120.69	87.74	63.95	140.19	209.69	131.57	107.94	3.23263	1.72231	4.43296	0.000442879	0.00305859	4.03599	1.72231	6.15943	2.8273e-05	0.000207329	0.803356	1.72231	0	0.777387	1	K10421	#N/A
HCON_00130600	HCON_00130600	550	616	540	600	2569	2671	2106	2323	3097	2649	2735	2779	1.7028	6.86057	6.87248	1.01503e-05	0.000119698	2.01281	6.86057	9.93444	2.5224e-07	3.76725e-06	0.310001	6.86057	0	0.999993	1	K22556	MANF; mesencephalic astrocyte-derived neurotrophic factor
HCON_00027710	HCON_00027710	2	4	2	2	22	23	26	18	37	41	25	36	2.60855	-0.0440271	4.41236	0.000457608	0.00314255	3.30747	-0.0440271	6.52197	1.66276e-05	0.000131567	0.698924	-0.0440271	0	0.90372	1	K19867	#N/A
HCON_00155130	HCON_00155130	21	37	29	36	621	733	480	503	866	1021	637	766	3.87386	4.1625	7.75305	3.1708e-06	4.50962e-05	4.45224	4.1625	9.37096	4.66908e-07	6.1935e-06	0.57838	4.1625	0	0.98101	1	K03935	NDUFS2; NADH dehydrogenase (ubiquinone) Fe-S protein 2 [EC:7.1.1.2 1.6.99.3]
HCON_00018980	HCON_00018980	40	79	87	81	2916	2233	2255	1975	3088	2604	3313	2711	4.69994	5.84163	16.6508	9.2024e-10	9.95771e-08	5.11584	5.84163	18.555	2.73862e-10	2.70577e-08	0.415906	5.84163	0	0.999588	1	K05637	LAMA1_2; laminin, alpha 1/2
HCON_00131410	HCON_00131410	14	10	11	25	2396	2071	3212	3360	1137	1149	2367	2031	7.16839	4.87128	10.1422	2.12842e-07	5.17985e-06	6.48313	4.87128	9.00371	7.26084e-07	9.06085e-06	-0.685254	4.87128	0	0.914603	1	#N/A	#N/A
HCON_00043060	HCON_00043060	26	41	18	18	733	567	754	520	996	689	889	780	4.33965	4.12112	10.0799	2.17862e-07	5.28099e-06	4.81218	4.12112	11.5498	5.13904e-08	1.05535e-06	0.472529	4.12112	0	0.997888	1	#N/A	#N/A
HCON_00141590	HCON_00141590	4	7	3	10	203	180	103	132	248	283	211	185	4.28955	2.11956	5.98597	3.67011e-05	0.000356704	4.9862	2.11956	7.33811	5.49498e-06	4.98383e-05	0.696647	2.11956	0	0.902118	1	K08815	TTBK; tau tubulin kinase [EC:2.7.11.26]
HCON_00187840	HCON_00187840	169	146	85	74	948	1157	1198	974	443	626	864	716	2.9043	4.97244	6.71086	1.27163e-05	0.0001456	2.26964	4.97244	4.41148	0.000458099	0.00241337	-0.634668	4.97244	0	0.951627	1	#N/A	#N/A
HCON_00103250	HCON_00103250	1	0	0	1	8	11	13	11	21	17	17	17	3.31796	-1.27004	5.86868	4.34711e-05	0.000411376	4.13302	-1.27004	8.25115	1.70804e-06	1.80355e-05	0.815059	-1.27004	0	0.754309	1	#N/A	#N/A
HCON_00191080	HCON_00191080	0	0	0	0	151	192	45	67	379	459	164	169	7.23436	0.790125	4.04937	0.000957037	0.00598675	8.75113	0.790125	5.11814	0.000159454	0.000946571	1.51677	0.790125	1.06545	0.154284	1	K12489	ACAP; Arf-GAP with coiled-coil, ANK repeat and PH domain-containing protein
HCON_00135010	HCON_00135010	7149	8074	7164	7577	45900	49193	37373	42347	55645	48375	48175	51735	2.17736	10.878	11.1435	7.47394e-08	2.29556e-06	2.49124	10.878	14.1696	5.48487e-09	1.97084e-07	0.313878	10.878	0	0.999989	1	K08057	CALR; calreticulin
HCON_00160120	HCON_00160120	54	66	53	55	791	736	635	764	937	857	782	819	3.31431	4.59964	14.0156	6.19219e-09	3.70833e-07	3.6162	4.59964	15.8944	1.53725e-09	8.3842e-08	0.301896	4.59964	0	0.999994	1	K09534	#N/A
HCON_00119970	HCON_00119970	8	3	8	12	155	275	138	167	306	507	212	300	4.18443	2.46751	4.37239	0.000497134	0.00337792	5.09443	2.46751	5.7086	5.66522e-05	0.000381123	0.910001	2.46751	0	0.618497	1	K04670	#N/A
HCON_00019450	HCON_00019450	1	3	4	5	467	476	321	303	626	584	454	483	6.45164	2.70624	8.0306	2.31578e-06	3.52327e-05	7.00893	2.70624	8.87618	8.49509e-07	1.02757e-05	0.557293	2.70624	0	0.985062	1	#N/A	#N/A
HCON_00024180	HCON_00024180	30	8	27	29	158	150	163	155	214	231	228	180	2.49816	2.72298	5.22753	0.000118009	0.000965579	3.02111	2.72298	7.17922	6.69111e-06	5.96681e-05	0.522949	2.72298	0	0.992237	1	K09195	SP5; transcription factor Sp5
HCON_00105410	HCON_00105410	350	314	320	358	1901	2118	1680	1754	2527	2758	1950	2127	2.10768	6.3831	7.33433	5.438e-06	7.12834e-05	2.51489	6.3831	10.064	2.20181e-07	3.35405e-06	0.407213	6.3831	0	0.999598	1	#N/A	#N/A
HCON_00191370	HCON_00191370.1	0	1.87	0	7.72	520.76	425.25	672.42	632.87	242.98	215.15	454.65	425.08	8.1841	2.23956	7.26367	6.48188e-06	8.30946e-05	7.47574	2.23956	6.52199	1.78041e-05	0.000139253	-0.708356	2.23956	0	0.885117	1	#N/A	#N/A
HCON_00081500	HCON_00081500	218	166	174	244	1736	1844	1463	1320	2176	3761	2004	1866	2.62697	6.05923	5.88728	4.2188e-05	0.000400474	3.28943	6.05923	8.32218	1.56042e-06	1.67259e-05	0.662461	6.05923	0	0.927407	1	#N/A	#N/A
HCON_00033680	HCON_00033680	4	6	4	6	78	52	67	73	73	73	110	91	3.27737	1.21792	7.97912	2.37834e-06	3.60499e-05	3.72156	1.21792	9.64634	3.43935e-07	4.84206e-06	0.444191	1.21792	0	0.998626	1	#N/A	#N/A
HCON_00120380	HCON_00120380	9	16	35	50	429	317	222	217	560	366	452	417	3.236	3.39847	4.67731	0.000292361	0.00214521	3.9627	3.39847	6.30263	2.29017e-05	0.000172603	0.726706	3.39847	0	0.86086	1	#N/A	#N/A
HCON_00063970	HCON_00063970	6	5	9	9	186	156	126	155	233	159	182	221	3.9899	2.17718	9.10934	6.23442e-07	1.22848e-05	4.42452	2.17718	10.5153	1.39511e-07	2.32208e-06	0.434617	2.17718	0	0.998941	1	#N/A	#N/A
HCON_00013360	HCON_00013360.2	24.23	13.54	9.32	8.83	440.04	369.84	311.68	318.1	467.02	447.99	477.4	394.15	4.39592	3.24698	10.3016	1.73315e-07	4.42968e-06	4.80341	3.24698	11.5973	4.91631e-08	1.03023e-06	0.407495	3.24698	0	0.999523	1	K10373	TPM1; tropomyosin 1
HCON_00041890	HCON_00041890	9	9	3	16	1702	1569	2511	3039	803	805	1623	1694	7.6038	4.34521	7.6019	4.09396e-06	5.63877e-05	6.81243	4.34521	6.68418	1.39094e-05	0.000113287	-0.791366	4.34521	0	0.778864	1	#N/A	#N/A
HCON_00139970	HCON_00139970	15	17	7	15	68	65	68	64	87	78	89	83	1.97075	1.64039	4.45507	0.000425074	0.002954	2.40051	1.64039	6.54631	1.60348e-05	0.000127123	0.429763	1.64039	0	0.999045	1	#N/A	#N/A
HCON_00004830	HCON_00004830	762	661	1099	1297	7630	6359	5688	5051	8727	6966	8642	8131	2.36556	8.04226	7.95802	2.43894e-06	3.67582e-05	2.85642	8.04226	10.8829	9.62426e-08	1.73305e-06	0.490856	8.04226	0	0.995403	1	#N/A	#N/A
HCON_00046830	HCON_00046830	8	6	9	10	439	388	281	301	506	447	439	382	4.96338	3.01816	9.85374	2.78056e-07	6.39739e-06	5.39767	3.01816	10.9815	8.88409e-08	1.63953e-06	0.43429	3.01816	0	0.998901	1	#N/A	#N/A
HCON_00165240	HCON_00165240	91	90	61	74	691	695	467	418	1030	1082	708	634	2.46446	4.61534	4.14748	0.00072408	0.00468543	3.15315	4.61534	6.18109	2.72388e-05	0.000200347	0.688684	4.61534	0	0.899713	1	#N/A	#N/A
HCON_00044970	HCON_00044970	30	36	23	38	435	503	329	346	606	716	429	516	3.28892	3.82163	6.27492	2.37491e-05	0.000245676	3.85929	3.82163	7.92416	2.55397e-06	2.59151e-05	0.570368	3.82163	0	0.977743	1	#N/A	#N/A
HCON_00102470	HCON_00102470	3	1	4	17	3030	2649	1617	1699	4021	2536	3224	3156	8.51248	4.53883	8.48271	1.39582e-06	2.32307e-05	9.15798	4.53883	9.21627	6.051e-07	7.78158e-06	0.645506	4.53883	0	0.936148	1	#N/A	#N/A
HCON_00041950	HCON_00041950	5	4	3	5	168	156	121	132	182	165	172	165	4.58067	1.84392	12.3509	2.48424e-08	1.05017e-06	4.92269	1.84392	13.5943	8.74044e-09	2.84071e-07	0.34202	1.84392	0	0.999947	1	#N/A	#N/A
HCON_00045040	HCON_00045040	4	3	3	18	1817	1748	1529	1720	1949	1922	1897	2134	7.84919	4.29954	17.9035	4.27265e-10	5.99989e-08	8.15094	4.29954	18.6957	2.63943e-10	2.66496e-08	0.301751	4.29954	0	0.99999	1	#N/A	#N/A
HCON_00152610	HCON_00152610	88	84	55	52	1738	1719	1932	2011	1377	1337	1401	1558	4.40911	5.37806	20.406	9.30079e-11	2.22799e-08	4.11336	5.37806	18.6063	2.63491e-10	2.66496e-08	-0.295751	5.37806	0	0.999992	1	#N/A	#N/A
HCON_00052380	HCON_00052380	0	0	0	1	19	16	10	6	36	30	18	19	3.84423	-1.20759	4.67528	0.000294958	0.00216167	4.9695	-1.20759	6.87372	1.0299e-05	8.73772e-05	1.12528	-1.20759	0.33065	0.373463	1	#N/A	#N/A
HCON_00025100	HCON_00025100	15	15	18	192	30862	32122	16299	17138	52253	41585	33711	35040	9.14756	7.80747	11.0297	9.1113e-08	2.66937e-06	10.037	7.80747	12.2634	2.96117e-08	6.97044e-07	0.8894	7.80747	0	0.640792	1	#N/A	#N/A
HCON_00167720	HCON_00167720	7	6	8	4	215	222	117	126	299	402	208	214	4.2792	2.29062	4.77393	0.000251409	0.00189129	5.08814	2.29062	6.03211	3.46424e-05	0.000247646	0.808935	2.29062	0	0.750391	1	#N/A	#N/A
HCON_00092790	HCON_00092790	0	3	0	0	78	55	61	54	90	66.99	107.97	96	5.88717	0.285266	9.1574	6.03467e-07	1.20138e-05	6.51062	0.285266	10.432	1.56054e-07	2.54541e-06	0.623448	0.285266	0	0.949657	1	#N/A	#N/A
HCON_00004080	HCON_00004080	0	1	0	0	88	65	66.01	60	117.02	90	83	87	6.36114	0.26316	11.7769	4.25405e-08	1.5514e-06	6.87701	0.26316	13.0124	1.45171e-08	4.15352e-07	0.515863	0.26316	0	0.991162	1	#N/A	#N/A
HCON_00112100	HCON_00112100	3574	4069	3725	3936	20099	20972	12847	14568	25425	21747	19976	20623	1.77096	9.68979	4.6299	0.000315784	0.00229365	2.23998	9.68979	7.49332	4.41351e-06	4.17014e-05	0.46902	9.68979	0	0.996856	1	K09487	HSP90B; heat shock protein 90kDa beta
HCON_00095700	HCON_00095700	3.01	3.01	3.9	1.76	52	51.34	23.71	23	57.27	65.27	48.17	59.01	3.0475	0.4814	4.03798	0.00087955	0.00554175	3.84135	0.4814	5.75406	5.19456e-05	0.000352958	0.793852	0.4814	0	0.769676	1	#N/A	#N/A
HCON_00153260	HCON_00153260	0	0	0	3	169	246	158	167	247	334	214	251	7.44503	1.31639	9.02156	7.25563e-07	1.38937e-05	8.03077	1.31639	9.88621	2.8367e-07	4.17039e-06	0.585742	1.31639	0	0.969313	1	#N/A	#N/A
HCON_00144270	HCON_00144270	22	11	12	24	1426	2642	1335	1283	3521	6001	1864	2288	6.20374	5.00607	5.4373	8.87267e-05	0.000757494	7.23929	5.00607	6.5312	1.7468e-05	0.000137042	1.03555	5.00607	0.100398	0.460922	1	#N/A	#N/A
HCON_00129480	HCON_00129480	75	60	83	95	1137	1023	779	808	1410	989	1109	1151	3.20727	5.00987	9.92675	2.54512e-07	5.97955e-06	3.61452	5.00987	11.7918	4.07897e-08	8.89872e-07	0.407248	5.00987	0	0.999402	1	#N/A	#N/A
HCON_00038540	HCON_00038540	95	58	44	38	609	512	758	717	350	379	500	516	3.18648	4.19868	8.11785	2.00204e-06	3.10787e-05	2.69916	4.19868	6.21037	2.60656e-05	0.000193583	-0.487326	4.19868	0	0.994923	1	#N/A	#N/A
HCON_00072520	HCON_00072520	9	7	11	24	635	764	597	562	838	1674	759	822	5.35784	3.84181	6.36969	2.11627e-05	0.000222584	6.04942	3.84181	7.4042	5.12548e-06	4.70105e-05	0.69158	3.84181	0	0.888185	1	#N/A	#N/A
HCON_00114480	HCON_00114480	95	127	129	165	1076	968	1287	1249	742	603	882	1076	2.79576	5.1738	9.18523	5.70214e-07	1.15336e-05	2.38961	5.1738	7.05661	7.88976e-06	6.92949e-05	-0.406142	5.1738	0	0.999338	1	#N/A	#N/A
HCON_00006130	HCON_00006130	0	1	0	1	93	107	61	72	149	222	95	113	6.19688	0.65826	6.31668	2.32486e-05	0.000241726	7.02534	0.65826	7.40759	5.20841e-06	4.75569e-05	0.828463	0.65826	0	0.716761	1	#N/A	#N/A
HCON_00188360	HCON_00188360	2	3	0	4	272	216	140	144	308	207	282	292	6.10566	1.80362	6.58803	1.56915e-05	0.000172705	6.73192	1.80362	7.43295	5.00471e-06	4.61453e-05	0.626261	1.80362	0	0.941982	1	#N/A	#N/A
HCON_00030220	HCON_00030220	7	15	14	10	123	129	164	141	67	66	113	126	3.23119	1.9509	6.79948	1.12457e-05	0.000130876	2.69416	1.9509	5.03688	0.000160736	0.000952798	-0.537031	1.9509	0	0.984187	1	#N/A	#N/A
HCON_00186530	HCON_00186530.6	5.97	15.08	0	16.15	895.48	944.58	527.81	562.01	1201.12	1361.18	946.2	1002.57	6.68774	3.58086	5.87911	4.5174e-05	0.000424858	7.43154	3.58086	6.65879	1.46336e-05	0.000118084	0.743797	3.58086	0	0.825543	1	#N/A	#N/A
HCON_00015410	HCON_00015410	90	70	53	68	509	488	614	607	305	392	466	465	2.6357	4.2	8.42936	1.37008e-06	2.28977e-05	2.26584	4.2	6.41585	1.93269e-05	0.000149536	-0.369862	4.2	0	0.99977	1	#N/A	#N/A
HCON_00185710	HCON_00185710	54	67	61	47	286	349	285	315	245	202	209	264	2.07264	3.55609	6.49064	1.73588e-05	0.000188341	1.73224	3.55609	4.32073	0.000535534	0.00276761	-0.3404	3.55609	0	0.99992	1	#N/A	#N/A
HCON_00115140	HCON_00115140	43	45	54	43	326	271	228	276	307	334	321	303	2.19519	3.55461	7.51249	4.30463e-06	5.87981e-05	2.49088	3.55461	9.4695	4.1591e-07	5.63322e-06	0.295685	3.55461	0	0.999988	1	#N/A	#N/A
HCON_00109080	HCON_00109080	32	28	33	35	257	250	201	218	293	475	285	252	2.46919	3.29903	4.6404	0.000310326	0.00225939	3.00534	3.29903	6.45568	1.82656e-05	0.000142315	0.536144	3.29903	0	0.984097	1	#N/A	#N/A
HCON_00107550	HCON_00107550	411	450	459	460	2007	2269	1531	1636	2588	2530	1960	2162	1.68526	6.50935	4.33015	0.000526897	0.00356428	2.09211	6.50935	6.92606	9.42844e-06	8.07765e-05	0.406847	6.50935	0	0.999194	1	#N/A	#N/A
HCON_00136770	HCON_00136770	3	1	0	1	64	93	38	46	130	134	79	74	4.97926	0.571567	4.89185	0.000209187	0.00160128	5.87664	0.571567	6.08914	3.23007e-05	0.000233568	0.897379	0.571567	0	0.622819	1	#N/A	#N/A
HCON_00089770	HCON_00089770	19	20	23	23	286	212	166	200	273	220	282	267	2.92853	2.97035	7.83769	2.83832e-06	4.14704e-05	3.30844	2.97035	9.47832	4.12336e-07	5.60346e-06	0.379909	2.97035	0	0.999651	1	#N/A	#N/A
HCON_00185310	HCON_00185310	24	12	6	25	1059	1175	789	883	1601	1420	1016	1254	5.64587	4.29811	9.07712	6.58277e-07	1.2806e-05	6.16733	4.29811	10.1068	2.16738e-07	3.30573e-06	0.521457	4.29811	0	0.987066	1	K08762	#N/A
HCON_00091460	HCON_00091460	1749	1428	1059	972	8620	7440	5557	5370	10062	8667	9445	8925	2.02419	8.2989	4.75768	0.000254794	0.00191205	2.59638	8.2989	7.47019	4.54938e-06	4.2688e-05	0.572191	8.2989	0	0.969525	1	#N/A	#N/A
HCON_00106270	HCON_00106270	41	48	30	24	1058	1002	674	745	1313	958	1112	1037	4.26473	4.56381	9.90324	2.62146e-07	6.1119e-06	4.7134	4.56381	11.2908	6.55035e-08	1.28246e-06	0.448664	4.56381	0	0.997262	1	#N/A	#N/A
HCON_00091930	HCON_00091930	5	5	7	7	349	315	229	207	383	363	319	315	5.02126	2.63489	8.92447	7.76882e-07	1.46469e-05	5.4611	2.63489	9.95016	2.52643e-07	3.76866e-06	0.439848	2.63489	0	0.997773	1	#N/A	#N/A
HCON_00081850	HCON_00081850.1	74.35	114.94	137	118.57	1295.09	1009	1033.99	751.79	1128.99	1241.73	1391.74	1224.38	2.83775	5.2477	8.7674	9.19303e-07	1.67726e-05	3.23295	5.2477	10.6812	1.17492e-07	2.01885e-06	0.395205	5.2477	0	0.999353	1	#N/A	#N/A
HCON_00155830	HCON_00155830	46	36	40	48	184	200	169	171	220	219	199	192	1.71987	3.11238	5.00444	0.000169398	0.00132758	2.00183	3.11238	7.04697	7.99308e-06	7.01015e-05	0.281961	3.11238	0	0.999992	1	#N/A	#N/A
HCON_00053990	HCON_00053990	57	49	16	25	536	488	553	537	359	283	417	420	3.66176	3.77655	9.03768	6.75063e-07	1.30494e-05	3.22092	3.77655	7.43953	4.74031e-06	4.41069e-05	-0.440836	3.77655	0	0.997626	1	#N/A	#N/A
HCON_00093210	HCON_00093210	9	4	6	11	358.76	638.03	422.48	377.61	508.26	748.1	545.45	570.91	5.49082	3.20103	7.82825	2.93442e-06	4.23757e-05	6.00198	3.20103	8.74858	9.66389e-07	1.13632e-05	0.511158	3.20103	0	0.988543	1	#N/A	#N/A
HCON_00104790	HCON_00104790	154	164	128.51	117.4	1011.18	839.91	791.52	769.88	969.32	895.75	1074.21	959.2	2.24508	5.1695	8.79735	8.87581e-07	1.63307e-05	2.52942	5.1695	10.8429	1.00065e-07	1.78268e-06	0.28434	5.1695	0	0.999989	1	#N/A	#N/A
HCON_00018730	HCON_00018730	38	40	85	133	3679	3723	2665	2772	4531	4630	3954	3751	5.22349	6.13678	13.2913	1.12274e-08	5.71523e-07	5.71506	6.13678	14.8677	3.2839e-09	1.35317e-07	0.491569	6.13678	0	0.9919	1	K00827	AGXT2; alanine-glyoxylate transaminase / (R)-3-amino-2-methylpropionate-pyruvate transaminase [EC:2.6.1.44 2.6.1.40]
HCON_00188940	HCON_00188940	0	6	3	3	50	61	56	44	70	72	87	73	4.0232	0.672348	6.00432	3.5606e-05	0.000348556	4.63139	0.672348	7.30551	5.71215e-06	5.15401e-05	0.608197	0.672348	0	0.946434	1	#N/A	#N/A
HCON_00174130	HCON_00174130	44	26	35	37	840	897	733	709	1037	1149	870	823	4.1211	4.46829	11.4657	5.52909e-08	1.8456e-06	4.48766	4.46829	12.8433	1.62214e-08	4.45341e-07	0.366562	4.46829	0	0.99971	1	#N/A	#N/A
HCON_00120580	HCON_00120580	0	0	0	0.5	82	98	33	37	139	154.5	95	65.5	6.20248	0.182616	5.4267	9.02297e-05	0.000767644	7.21821	0.182616	6.60102	1.58019e-05	0.000125848	1.01573	0.182616	0.0419515	0.483718	1	#N/A	#N/A
HCON_00120590	HCON_00120590	0	0	0	0.5	82	98	33	37	139	154.5	95	65.5	6.20248	0.182616	5.4267	9.02297e-05	0.000767644	7.21821	0.182616	6.60102	1.58019e-05	0.000125848	1.01573	0.182616	0.0419515	0.483718	1	#N/A	#N/A
HCON_00032270	HCON_00032270	107	81	79	72	739	842	656	703	1100	975	746	848	2.76477	4.82071	7.85732	2.76829e-06	4.08457e-05	3.16064	4.82071	9.67127	3.34224e-07	4.72595e-06	0.395879	4.82071	0	0.999256	1	#N/A	#N/A
HCON_00165280	HCON_00165280	2	5	4	3	39	37	30	21	44	37	43	46	2.67163	0.351745	4.9359	0.000189675	0.00147034	3.21057	0.351745	6.66632	1.35473e-05	0.000110633	0.53894	0.351745	0	0.980085	1	#N/A	#N/A
HCON_00185110	HCON_00185110	30	16	14	26	1940	2279	1769	1767	2549	3589	2171	2093	6.16284	5.11185	11.5069	5.44408e-08	1.83224e-06	6.64579	5.11185	12.5946	2.06435e-08	5.36189e-07	0.482944	5.11185	0	0.992966	1	#N/A	#N/A
HCON_00105730	HCON_00105730	8	24	8	11	123	141	99	94	175	175	142	129	2.89112	2.13112	5.20639	0.000122174	0.000992416	3.42218	2.13112	6.77537	1.16378e-05	9.69178e-05	0.531068	2.13112	0	0.982297	1	#N/A	#N/A
HCON_00005950	HCON_00005950	5	7	10	9	447	1029	538	484.05	980	1815	734	779	5.82888	3.63249	4.71022	0.00028949	0.00212798	6.68679	3.63249	5.56543	7.33782e-05	0.000481193	0.85791	3.63249	0	0.667785	1	#N/A	#N/A
HCON_00025510	HCON_00025510	43	53	73	70	366	350	251	257	407	389	342	357	1.98721	3.79511	4.59105	0.000337234	0.00242781	2.3785	3.79511	6.51048	1.68747e-05	0.000133005	0.391288	3.79511	0	0.999299	1	#N/A	#N/A
HCON_00006820	HCON_00006820.2	156.57	186.19	243.26	211	1059.25	745.3	715.99	932.94	1272.95	865.35	1048.02	1022.43	1.7481	5.36901	4.2375	0.000618646	0.00409256	2.12493	5.36901	6.40605	1.9601e-05	0.000151375	0.376823	5.36901	0	0.999549	1	#N/A	#N/A
HCON_00021550	HCON_00021550.2	24.69	43.74	47.81	14.51	159.46	160.44	142.08	162.11	205.38	183.01	237.02	196.88	2.03721	2.86543	3.76281	0.0014301	0.00854352	2.51835	2.86543	5.61848	6.36736e-05	0.000423002	0.481135	2.86543	0	0.992882	1	K04523	UBQLN; ubiquilin
HCON_00076970	HCON_00076970	46	36	60	108	7024	6045	4628	4283	7422	6377	7403	6321	6.16286	6.57106	17.0492	7.18249e-10	8.60279e-08	6.59871	6.57106	18.5181	2.85653e-10	2.7418e-08	0.435846	6.57106	0	0.9975	1	#N/A	#N/A
HCON_00097380	HCON_00097380	584	562	483	412	4439	4255	4042	4076	5049	4636	5159	4607	2.69747	7.32895	13.9671	6.42817e-09	3.81228e-07	2.99374	7.32895	16.4471	1.04845e-09	6.37261e-08	0.296264	7.32895	0	0.999978	1	#N/A	#N/A
HCON_00024290	HCON_00024290	31	70	44	25	367	377	401	387	393	469	478	508	2.92089	3.82233	8.34629	1.51447e-06	2.50012e-05	3.2726	3.82233	9.95442	2.47226e-07	3.71051e-06	0.351715	3.82233	0	0.999795	1	#N/A	#N/A
HCON_00117910	HCON_00117910	566	526	693	818	3681	3520	2961	2951	3976	3575	3705	3683	1.98187	7.19478	8.7086	9.84244e-07	1.761e-05	2.26273	7.19478	11.2294	6.88436e-08	1.33714e-06	0.280865	7.19478	0	0.999988	1	#N/A	#N/A
HCON_00165520	HCON_00165520	11	9	5	5	194	154	139	148	202	187	190	175	4.03547	2.16929	10.2841	1.76007e-07	4.47975e-06	4.37727	2.16929	11.5091	5.31804e-08	1.08104e-06	0.3418	2.16929	0	0.999846	1	#N/A	#N/A
HCON_00168560	HCON_00168560	5	11	11	8	69.03	67	42	46	79	69	74	68	2.27337	1.28117	4.22648	0.000630714	0.00416735	2.76218	1.28117	5.9625	3.76713e-05	0.00026711	0.488814	1.28117	0	0.990922	1	#N/A	#N/A
HCON_00047110	HCON_00047110.2	383	369.53	467.69	681	1994	1770.62	1833	1857.65	2063.2	1987.98	2286.95	2258.17	1.64549	6.50047	5.3733	9.34994e-05	0.000791603	1.93659	6.50047	7.8143	2.92204e-06	2.91417e-05	0.291095	6.50047	0	0.99998	1	#N/A	#N/A
HCON_00125900	HCON_00125900	388	325	461	492	2054	2200	1983	1938	2565	2610	2154	2145	1.94446	6.53555	7.62778	3.70778e-06	5.19472e-05	2.23889	6.53555	10.0299	2.28174e-07	3.45856e-06	0.294423	6.53555	0	0.999977	1	#N/A	#N/A
HCON_00141380	HCON_00141380	19	22	16	40	242	219	176	186	254	286	255	219	2.76501	2.9736	6.75045	1.20288e-05	0.000138637	3.15497	2.9736	8.33702	1.53216e-06	1.64853e-05	0.389963	2.9736	0	0.999219	1	#N/A	#N/A
HCON_00126490	HCON_00126490	4	2	2	2	140	135	137	166	89	105	115	132	5.28718	1.40229	13.5511	9.0865e-09	4.8903e-07	4.97766	1.40229	12.4902	2.20735e-08	5.53742e-07	-0.30952	1.40229	0	0.999955	1	#N/A	#N/A
HCON_00124630	HCON_00124630	30.93	21	25	39.91	224	185	207	173	235	204	225	233	2.40039	3.0014	8.27359	1.65322e-06	2.67869e-05	2.67595	3.0014	9.9865	2.38826e-07	3.60215e-06	0.275554	3.0014	0	0.99999	1	#N/A	#N/A
HCON_00035270	HCON_00035270	22	33	27	39	221	190	148	179	233	330	191	235	2.23943	3.02439	4.16222	0.000705474	0.00457715	2.72664	3.02439	5.90817	4.08817e-05	0.000286547	0.487205	3.02439	0	0.99091	1	#N/A	#N/A
HCON_00156390	HCON_00156390	4	4	4	5	258.27	337	208	241	366.99	467.3	303	272.04	5.40066	2.46804	7.39652	5.11851e-06	6.753e-05	5.90599	2.46804	8.28762	1.67086e-06	1.77504e-05	0.505332	2.46804	0	0.987104	1	#N/A	#N/A
HCON_00128360	HCON_00128360	5	3	4	2	56.15	60.69	49.98	62.32	71.99	85.38	62.77	68.76	3.55572	0.894672	8.03183	2.22947e-06	3.40895e-05	3.96561	0.894672	9.41337	4.44014e-07	5.96101e-06	0.409898	0.894672	0	0.998545	1	#N/A	#N/A
HCON_00142280	HCON_00142280.2	3.06	1.59	3.88	5	46.27	43.09	54.2	33.5	33.25	26.36	31.12	26.74	3.21892	0.316731	7.14496	7.00986e-06	8.86537e-05	2.73463	0.316731	5.4407	8.40955e-05	0.000541019	-0.484291	0.316731	0	0.991334	1	#N/A	#N/A
HCON_00029810	HCON_00029810	1008	1003	1120	1046	4463	4002	3561	3192	4247	4881	4400	3905	1.4933	7.57215	4.3007	0.000554413	0.0037293	1.78252	7.57215	6.84143	1.05954e-05	8.95807e-05	0.289225	7.57215	0	0.99998	1	#N/A	#N/A
HCON_00126670	HCON_00126670	9	15	6	14	523	506	427	391	695	552	535	479	5.04303	3.37813	10.2309	1.87525e-07	4.67909e-06	5.41651	3.37813	11.2077	7.14497e-08	1.37465e-06	0.373485	3.37813	0	0.9995	1	#N/A	#N/A
HCON_00167880	HCON_00167880	10	10	10	11	120	114	107	98	147	162	112	121	2.99401	1.9997	7.47906	4.49915e-06	6.08705e-05	3.36542	1.9997	8.96435	7.33182e-07	9.14009e-06	0.371416	1.9997	0	0.999505	1	#N/A	#N/A
HCON_00053840	HCON_00053840	2	3	2	6	224	297	172	197	345	370	225	276	5.60906	2.16793	6.94172	9.47497e-06	0.000113709	6.14308	2.16793	7.78521	3.13491e-06	3.08119e-05	0.534027	2.16793	0	0.977647	1	#N/A	#N/A
HCON_00186530	HCON_00186530.2	0	0	22.6	0	392.02	331.74	298.6	236.43	384.83	473.44	478.76	390.23	7.53128	2.04288	7.18791	7.06304e-06	8.90496e-05	8.09019	2.04288	7.82443	3.11261e-06	3.0642e-05	0.558907	2.04288	0	0.967307	1	#N/A	#N/A
HCON_00070950	HCON_00070950	6	4	6	4	56	44	28	36	63	45	69	46	2.5349	0.758331	4.22329	0.000634436	0.00418741	3.08446	0.758331	5.85829	4.41226e-05	0.00030645	0.549557	0.758331	0	0.970315	1	#N/A	#N/A
HCON_00039980	HCON_00039980.1	28.5	20	12	16	118.5	104.5	77.5	82	115.5	124	117	124	1.98987	2.14209	3.78723	0.00136895	0.00822246	2.42485	2.14209	5.55302	7.04921e-05	0.000464009	0.434983	2.14209	0	0.996735	1	K10151	CCND2; G1/S-specific cyclin-D2
HCON_00039980	HCON_00039980.2	28.5	20	12	16	118.5	104.5	77.5	82	115.5	124	117	124	1.98987	2.14209	3.78723	0.00136895	0.00822246	2.42485	2.14209	5.55302	7.04921e-05	0.000464009	0.434983	2.14209	0	0.996735	1	#N/A	#N/A
HCON_00064490	HCON_00064490	1007	773	1059	1208	4092	3653	3289	3352	4062	3536	4408	4148	1.47956	7.4896	4.64136	0.000309738	0.00225645	1.73463	7.4896	7.12686	7.17398e-06	6.35566e-05	0.255071	7.4896	0	0.999995	1	K01648	ACLY; ATP citrate (pro-S)-lyase [EC:2.3.3.8]
HCON_00117970	HCON_00117970.3	130.41	108.32	107.21	64.56	859.95	844.16	552.45	509.44	1025.77	782.91	853.74	922.3	2.40219	4.85338	4.9317	0.000190927	0.00147911	2.89714	4.85338	6.72925	1.23929e-05	0.000102508	0.49495	4.85338	0	0.987992	1	#N/A	#N/A
HCON_00016700	HCON_00016700	204.46	162.42	191.29	176.43	1177.43	1066.28	1379.26	1603.21	697.61	736.7	1158.12	1177.46	2.45638	5.4713	7.11843	7.25676e-06	9.07429e-05	2.04871	5.4713	5.0941	0.000146359	0.000876075	-0.407669	5.4713	0	0.998361	1	#N/A	#N/A
HCON_00041190	HCON_00041190	45	100	89	127	1598.39	1523.99	1080	1351.99	1838.37	1766	1542	1720.91	3.64313	5.43255	10.4643	1.46219e-07	3.85822e-06	4.04867	5.43255	12.0878	3.12627e-08	7.2765e-07	0.405538	5.43255	0	0.998442	1	#N/A	#N/A
HCON_00089220	HCON_00089220	6	5	8	5	160	116	147	119	133	141	195	167	4.03856	1.92444	10.666	1.19655e-07	3.2413e-06	4.35525	1.92444	11.8396	3.91952e-08	8.65134e-07	0.316684	1.92444	0	0.999915	1	#N/A	#N/A
HCON_00021970	HCON_00021970	12	7	8	8	46	47	44	43	62	50	47	63	1.96799	1.0685	4.31279	0.000542952	0.00366073	2.34164	1.0685	6.07737	3.17168e-05	0.000229825	0.373647	1.0685	0	0.999341	1	#N/A	#N/A
HCON_00130920	HCON_00130920	6	9	16	26	322	338	351	376	369	334	447	514	4.3726	3.17374	10.3198	1.7008e-07	4.37446e-06	4.70712	3.17374	11.3901	5.96238e-08	1.18637e-06	0.334515	3.17374	0	0.99982	1	#N/A	#N/A
HCON_00005540	HCON_00005540	2	1	0	1	125	165	95	105	157	192	138	151	6.1719	1.10529	8.57192	1.19328e-06	2.04178e-05	6.65766	1.10529	9.42391	4.54598e-07	6.05651e-06	0.485759	1.10529	0	0.988877	1	#N/A	#N/A
HCON_00032920	HCON_00032920	1	3	5	5	44	54	35	30	52	101	66	44	3.12282	0.619352	3.77931	0.0013938	0.00834691	3.85236	0.619352	5.19588	0.000124987	0.000763868	0.729545	0.619352	0	0.812075	1	#N/A	#N/A
HCON_00128470	HCON_00128470	1	3	0	1	34.85	35.31	27.02	35.68	43.01	49.62	39.23	51.24	4.20911	-0.0646055	7.13025	7.19098e-06	9.00126e-05	4.75113	-0.0646055	8.4566	1.34042e-06	1.47266e-05	0.542015	-0.0646055	0	0.970284	1	#N/A	#N/A
HCON_00026220	HCON_00026220	290	304	356	367	1745	1695	1400	1488	2091	1864	1653	1621	1.9003	6.17131	7.02857	8.19546e-06	0.00010042	2.17697	6.17131	9.20433	5.57982e-07	7.25198e-06	0.276673	6.17131	0	0.999982	1	#N/A	#N/A
HCON_00140220	HCON_00140220	8	6	10	6	58	63	39	39	64	53	60	78	2.28404	1.09996	4.19404	0.000667387	0.00437401	2.75007	1.09996	5.82278	4.65333e-05	0.0003201	0.46603	1.09996	0	0.991925	1	#N/A	#N/A
HCON_00042270	HCON_00042270	108	89	99	113	2116	1880	2676	2539	1426	1243	2264	1938	4.11647	5.7533	14.0269	6.15505e-09	3.70425e-07	3.75465	5.7533	12.3669	2.43743e-08	5.9462e-07	-0.361827	5.7533	0	0.99947	1	#N/A	#N/A
HCON_00035980	HCON_00035980	78	103	78	74	1125	910	1076	1143	785	641	980	943	3.32001	4.94568	13.5076	9.29171e-09	4.95707e-07	3.04911	4.94568	11.8775	3.76735e-08	8.39885e-07	-0.270904	4.94568	0	0.999985	1	#N/A	#N/A
HCON_00191960	HCON_00191960.1	9	0	11.33	19.86	123.04	151	137	123.71	221	200	177.11	214	4.11367	1.99616	4.59951	0.000336512	0.00242404	4.79956	1.99616	5.68125	5.87993e-05	0.000393833	0.685893	1.99616	0	0.857269	1	#N/A	#N/A
HCON_00086110	HCON_00086110	87	101	70	73	1243	1109	1522	1494	859	753	1252	1162	3.66216	5.13615	11.9608	3.49847e-08	1.32735e-06	3.31639	5.13615	10.3752	1.59907e-07	2.5944e-06	-0.345769	5.13615	0	0.999681	1	#N/A	#N/A
HCON_00033110	HCON_00033110	18	18	17	21	346	472	314	267	400	1020	434	438	3.81217	3.47684	4.37067	0.000495829	0.0033728	4.5203	3.47684	5.5348	7.35331e-05	0.00048195	0.708126	3.47684	0	0.831927	1	#N/A	#N/A
HCON_00081850	HCON_00081850.3	0	0	0	0	86.71	119.23	239.93	35.69	162.27	362.39	123.92	248.57	7.24634	0.674388	4.22697	0.000697615	0.00453821	8.40584	0.674388	5.07907	0.000168356	0.000994587	1.15951	0.674388	0.333177	0.372855	1	#N/A	#N/A
HCON_00032870	HCON_00032870	279	139	209	248	1235	1346	1203	1208	1703	1820	1284	1384	2.19052	5.77244	6.00236	3.54701e-05	0.000347797	2.57389	5.77244	7.95369	2.45242e-06	2.50602e-05	0.383369	5.77244	0	0.998838	1	#N/A	#N/A
HCON_00041640	HCON_00041640	13	12	9	11	85	70	53	63	87	92	69	88	2.17302	1.57608	4.43721	0.000438299	0.00303211	2.57602	1.57608	6.05735	3.26804e-05	0.000235952	0.403001	1.57608	0	0.997963	1	#N/A	#N/A
HCON_00105010	HCON_00105010	1	6	4	8	391	425	252	234	519	715	380	343	5.78504	2.67733	5.18019	0.000132678	0.00106922	6.44209	2.67733	5.92084	4.21431e-05	0.000294207	0.657055	2.67733	0	0.882194	1	#N/A	#N/A
HCON_00146840	HCON_00146840	5	7	8	13	445	317	421	439	259	261	369	356	5.22873	2.89676	12.4863	2.22087e-08	9.72485e-07	4.93049	2.89676	11.5425	5.18036e-08	1.05833e-06	-0.298239	2.89676	0	0.999938	1	#N/A	#N/A
HCON_00091940	HCON_00091940	7	4	4	14	739	751	538	567	846	747	707	729	6.17559	3.46206	11.4843	5.56134e-08	1.85131e-06	6.49789	3.46206	12.2128	2.87735e-08	6.83903e-07	0.322301	3.46206	0	0.999838	1	#N/A	#N/A
HCON_00021350	HCON_00021350	34	31	16	30	139	115	133	126	148	140	158	151	1.88762	2.57223	4.71039	0.000275783	0.00204196	2.19387	2.57223	6.41366	1.93874e-05	0.000149909	0.306246	2.57223	0	0.999912	1	#N/A	#N/A
HCON_00100820	HCON_00100820	23	12	15	21	2113	2047	1441	1575	2236	1998	1980	2008	6.28183	4.88669	15.7172	1.78568e-09	1.59238e-07	6.58235	4.88669	16.618	9.63207e-10	6.03461e-08	0.300519	4.88669	0	0.999922	1	#N/A	#N/A
HCON_00161160	HCON_00161160	86	83	68	77	1410	1455	1032	1129	1781	1715	1239	1386	3.6263	5.28811	10.3748	1.60115e-07	4.16196e-06	3.99597	5.28811	11.851	3.87066e-08	8.59778e-07	0.369664	5.28811	0	0.999069	1	#N/A	#N/A
HCON_00003740	HCON_00003740	26	10	19	14	212	180	241	194	222	202	293	246	3.2636	2.79154	9.06621	6.52677e-07	1.27376e-05	3.56673	2.79154	10.3488	1.64377e-07	2.64625e-06	0.303132	2.79154	0	0.999909	1	#N/A	#N/A
HCON_00139880	HCON_00139880	60	88	53	41	407	444	336	323	492	451	452	408	2.3263	3.98719	5.7392	5.28509e-05	0.000484744	2.6778	3.98719	7.33677	5.42178e-06	4.92717e-05	0.351497	3.98719	0	0.999462	1	#N/A	#N/A
HCON_00057810	HCON_00057810	2.62	2.54	4.48	145.88	28074.4	23575.4	17216.6	20064.3	32113.8	32577.7	28035.9	27579.4	10.7992	7.06635	11.535	5.84446e-08	1.90914e-06	11.3413	7.06635	12.1805	3.28098e-08	7.53453e-07	0.54205	7.06635	0	0.963788	1	K00140	mmsA; malonate-semialdehyde dehydrogenase (acetylating) / methylmalonate-semialdehyde dehydrogenase [EC:1.2.1.18 1.2.1.27]
HCON_00048900	HCON_00048900	0	0	0	0	112	77	39	61	149	70	89	116	6.72001	0.16115	7.44749	4.9087e-06	6.52552e-05	7.40225	0.16115	8.42454	1.45905e-06	1.58025e-05	0.682235	0.16115	0	0.849979	1	#N/A	#N/A
HCON_00032670	HCON_00032670	7	18	14	13	76	111	85	79	83	136	138	102	2.40052	1.8895	4.25847	0.000596678	0.00397255	2.86057	1.8895	5.75183	5.18685e-05	0.000352827	0.460044	1.8895	0	0.990649	1	#N/A	#N/A
HCON_00076160	HCON_00076160	14	36	60	65	2196	1463	1203	1218	2450	1516	2238	1861	4.88993	5.15018	8.66835	1.04448e-06	1.85201e-05	5.40588	5.15018	9.83038	2.86626e-07	4.20624e-06	0.51595	5.15018	0	0.974852	1	#N/A	#N/A
HCON_00050860	HCON_00050860	0	0	0	0	23	20	15	22	26	18	34	27	4.97713	-1.07738	11.5597	5.10016e-08	1.76512e-06	5.43903	-1.07738	13.1129	1.30512e-08	3.91761e-07	0.461896	-1.07738	0	0.990137	1	#N/A	#N/A
HCON_00048410	HCON_00048410	27	14	44	72	591	579	371	483	756	675	572	595	3.49432	4.03038	6.45157	1.84058e-05	0.000197368	3.95524	4.03038	7.69388	3.42146e-06	3.336e-05	0.460923	4.03038	0	0.990162	1	#N/A	#N/A
HCON_00055410	HCON_00055410	157.87	68.29	86.95	131.66	6014.46	4846.94	3981.76	3709.61	5789.84	5100.7	5914.13	5348.05	5.06323	6.67824	16.5807	9.67798e-10	1.01056e-07	5.4294	6.67824	18.1068	3.6189e-10	3.11352e-08	0.366166	6.67824	0	0.999048	1	#N/A	#N/A
HCON_00149600	HCON_00149600	26	13	7	15	410	379	240	277	450	432	343	410	4.12999	3.18189	7.11043	7.381e-06	9.19201e-05	4.56544	3.18189	8.15398	1.93093e-06	2.02491e-05	0.435447	3.18189	0	0.994146	1	#N/A	#N/A
HCON_00132070	HCON_00132070.3	37	28	32	31.81	517.12	417.66	628.66	696.74	296.39	269.37	531.47	495.36	3.73492	3.81245	7.53468	4.19572e-06	5.75299e-05	3.28671	3.81245	6.21973	2.57469e-05	0.000191481	-0.448206	3.81245	0	0.992209	1	#N/A	#N/A
HCON_00191370	HCON_00191370.2	14	16.13	20	56.28	7875.24	6709.75	10252.6	10119.1	4956.02	4659.85	7966.35	7456.92	8.16085	6.29618	15.6418	1.95001e-09	1.6766e-07	7.74874	6.29618	14.7232	3.78826e-09	1.52241e-07	-0.412112	6.29618	0	0.996483	1	#N/A	#N/A
HCON_00128080	HCON_00128080	0	1	0	0.82	17.03	15.03	33.27	19.95	10.69	20.11	5.02	9.11	4.2755	-1.25245	5.56908	6.94668e-05	0.000613648	3.35504	-1.25245	3.79991	0.00134642	0.00633637	-0.920462	-1.25245	0	0.57664	1	#N/A	#N/A
HCON_00158540	HCON_00158540	14	15	18	19	136	107	111	127	129	153	122	139	2.46793	2.26408	7.85509	2.7755e-06	4.08533e-05	2.72603	2.26408	9.30881	4.96676e-07	6.53868e-06	0.258093	2.26408	0	0.999984	1	#N/A	#N/A
HCON_00040040	HCON_00040040	5	26	27	26	399	402	326	382	570	434	428	441	4.00419	3.43805	7.76325	3.13256e-06	4.46564e-05	4.39538	3.43805	8.82316	8.67555e-07	1.04423e-05	0.391191	3.43805	0	0.997832	1	#N/A	#N/A
HCON_00136530	HCON_00136530	1	1	0	2.1	148.51	355	175.74	166.84	294.76	493.02	220.77	264.18	6.88075	1.66384	5.17652	0.000137364	0.00110189	7.57424	1.66384	5.81649	5.08722e-05	0.000346242	0.693491	1.66384	0	0.831432	1	#N/A	#N/A
HCON_00035510	HCON_00035510	70	35	38	69	343	315	270	249	452	288	331	385	2.15778	3.69056	4.46924	0.000414918	0.00289992	2.54207	3.69056	6.03842	3.3615e-05	0.000241289	0.384295	3.69056	0	0.998129	1	#N/A	#N/A
HCON_00028250	HCON_00028250	323	194	194	164	1076	982	789	860	1127	968	1148	1151	1.7687	5.46437	4.10489	0.000779852	0.0049908	2.10768	5.46437	5.93895	3.90117e-05	0.000275177	0.338977	5.46437	0	0.999503	1	#N/A	#N/A
HCON_00135400	HCON_00135400	2	3.85	5	0	102.11	143.03	96.65	98.34	53.2	93.67	70.22	65.77	5.20681	0.94685	6.71061	1.29745e-05	0.000148278	4.64896	0.94685	5.74956	5.2801e-05	0.000357584	-0.557849	0.94685	0	0.947961	1	#N/A	#N/A
HCON_00124670	HCON_00124670	12	7	11	10	93	76	56	59	93	100	71	89	2.39961	1.55947	4.55838	0.000356513	0.00255007	2.81216	1.55947	5.99126	3.60831e-05	0.000256892	0.412552	1.55947	0	0.995733	1	#N/A	#N/A
HCON_00054620	HCON_00054620	5	7	19	18	152	102	94	105	150.63	126	151	131	2.95514	2.03895	5.73135	5.35352e-05	0.000489648	3.36372	2.03895	7.00844	8.43809e-06	7.3164e-05	0.408578	2.03895	0	0.996123	1	#N/A	#N/A
HCON_00172680	HCON_00172680.4	0	2.13	1.58	0	536.51	449.33	253.18	1209.28	886.36	1070.94	601.58	987.22	8.55307	2.54057	4.29798	0.000641704	0.00422625	9.36978	2.54057	4.77093	0.0002899	0.00161133	0.816713	2.54057	0	0.686106	1	K07374	TUBA; tubulin alpha
HCON_00035290	HCON_00035290.2	2088.13	1691.47	1478.22	1670.61	12975.5	11436.2	9423.64	10041.5	14652.2	11524.4	12226.9	12340.2	2.30167	8.83473	9.11081	6.19916e-07	1.22351e-05	2.60316	8.83473	11.2587	6.69563e-08	1.30489e-06	0.301495	8.83473	0	0.99986	1	#N/A	#N/A
HCON_00156240	HCON_00156240	348.77	253.44	267.99	350.25	2268.67	2391.25	2446.59	2743.76	2402.39	3238.51	2587.97	2879.91	2.66114	6.55152	12.3006	2.57828e-08	1.07873e-06	2.91527	6.55152	14.2094	5.3189e-09	1.95641e-07	0.254123	6.55152	0	0.999983	1	#N/A	#N/A
HCON_00161710	HCON_00161710	16	12	6	24	2592	2391	1822	2002	2700	2385	2422	2493	6.97546	4.94982	16.0871	1.39376e-09	1.33028e-07	7.25771	4.94982	16.8528	8.32976e-10	5.42668e-08	0.28225	4.94982	0	0.999936	1	#N/A	#N/A
HCON_00015390	HCON_00015390	3	3	4.05	1	54	33	36	36	22	17	35.69	28.73	3.36063	0.0961281	5.75904	5.13866e-05	0.000473804	2.81981	0.0961281	4.31209	0.000544261	0.00280677	-0.540814	0.0961281	0	0.956861	1	#N/A	#N/A
HCON_00052190	HCON_00052190.1	31.73	0	72.58	36.02	3257.74	3489.08	4185.96	4308.51	1714.2	1707.47	3010.56	2505.28	7.61697	5.17922	7.10557	7.91134e-06	9.75307e-05	6.901	5.17922	6.32727	2.32694e-05	0.000174835	-0.715969	5.17922	0	0.800116	1	K14210	SLC3A1; solute carrier family 3 (neutral and basic amino acid transporter), member 1
HCON_00145300	HCON_00145300	38	28	34	55	739	575	553	556	655	557	862	678	3.61258	4.20486	11.4174	5.77211e-08	1.89056e-06	3.87774	4.20486	12.6116	1.97097e-08	5.16724e-07	0.265162	4.20486	0	0.999969	1	#N/A	#N/A
HCON_00137350	HCON_00137350	6	3	3.35	5	747.21	936.42	277.13	359.09	1062.45	1418.71	599.63	643.65	6.413	3.24238	3.75415	0.00158793	0.00935829	7.26449	3.24238	4.35776	0.00055444	0.00285084	0.851487	3.24238	0	0.645379	1	#N/A	#N/A
HCON_00005650	HCON_00005650	34	14	20	28	2696	4156	2570	2786	3759	5957	3108	3478	6.64381	5.58468	10.351	1.69887e-07	4.37446e-06	7.12808	5.58468	11.2505	7.05645e-08	1.36277e-06	0.484272	5.58468	0	0.980575	1	#N/A	#N/A
HCON_00137760	HCON_00137760	24	13	27	23	389	331	406	477	299	238	337	372	3.84399	3.35004	10.9819	8.76075e-08	2.57904e-06	3.5631	3.35004	9.80354	2.90349e-07	4.22769e-06	-0.28089	3.35004	0	0.999933	1	#N/A	#N/A
HCON_00127660	HCON_00127660	0	0	0	0	53.27	56.28	25.04	36.66	56.2	76.72	57.77	42.22	6.00056	-0.355821	8.73596	9.80716e-07	1.75938e-05	6.56268	-0.355821	9.84271	2.88261e-07	4.2075e-06	0.56212	-0.355821	0	0.940768	1	#N/A	#N/A
HCON_00088520	HCON_00088520	56	50	53	53	272	297	377	331	180	285	281	242	2.21121	3.56662	6.25045	2.4571e-05	0.000253106	1.91592	3.56662	4.62784	0.000316888	0.00174545	-0.295292	3.56662	0	0.999867	1	#N/A	#N/A
HCON_00119270	HCON_00119270	209	198	372	489	2124	2053	1773	1857	2477	2615	2283	2184	2.34441	6.35767	6.52246	1.65886e-05	0.000181272	2.72313	6.35767	8.38458	1.44586e-06	1.56735e-05	0.378719	6.35767	0	0.997863	1	#N/A	#N/A
HCON_00147110	HCON_00147110	4	5	4	39	5929	4762	3409	3673	6159	4351	5801	5500	8.66284	5.41017	11.4344	6.12248e-08	1.98437e-06	9.06845	5.41017	12.0443	3.52441e-08	7.95892e-07	0.405615	5.41017	0	0.995383	1	#N/A	#N/A
HCON_00190220	HCON_00190220	3	8	13	21	191	167	106	124	212	189	170	175	3.50777	2.23269	5.5255	7.38294e-05	0.000648436	3.96823	2.23269	6.60693	1.47927e-05	0.00011921	0.460459	2.23269	0	0.9852	1	#N/A	#N/A
HCON_00085850	HCON_00085850	20	20	10	27	212	207	202	192	215	229	220	242	3.08666	2.81283	9.87556	2.68615e-07	6.23893e-06	3.32805	2.81283	11.0762	7.98163e-08	1.49558e-06	0.241383	2.81283	0	0.999986	1	#N/A	#N/A
HCON_00082350	HCON_00082350	0	1	0	2	51.63	46.82	35.07	38.16	114.19	51.72	42.15	66.95	5.08342	0.0437549	5.73449	5.44256e-05	0.000495837	5.74946	0.0437549	6.76863	1.20765e-05	0.00010023	0.666041	0.0437549	0	0.844547	1	#N/A	#N/A
HCON_00099300	HCON_00099300	32	30	16	20	126	125	130	139	90	88	106	116	2.09173	2.32617	5.47328	7.98539e-05	0.000693372	1.79575	2.32617	3.90054	0.00111861	0.00535505	-0.295983	2.32617	0	0.999832	1	#N/A	#N/A
HCON_00137550	HCON_00137550	12	10	8	6	56	75	96	83	49	70	40	54	2.70499	1.30182	4.96664	0.000180336	0.00140239	2.24373	1.30182	3.52862	0.00218028	0.00974131	-0.461254	1.30182	0	0.984532	1	#N/A	#N/A
HCON_00013360	HCON_00013360.4	43.76	19.95	14.85	44.38	2385.76	1932.17	1488.59	1688.59	2476.28	2191.33	2211.19	1940.96	5.67388	5.16178	12.8518	1.63091e-08	7.57596e-07	6.01214	5.16178	13.7909	7.56532e-09	2.51841e-07	0.338256	5.16178	0	0.999225	1	#N/A	#N/A
HCON_00016690	HCON_00016690	60	37	42	40	257	274	358	406	193	169	311	268	2.48712	3.44985	5.48856	7.79748e-05	0.000679956	2.10325	3.44985	3.9747	0.000980908	0.0047498	-0.383867	3.44985	0	0.997054	1	#N/A	#N/A
HCON_00077220	HCON_00077220	106	74	65	91	1039	942	585	698	1008	1032	959	853	2.90136	4.8805	7.13442	7.1051e-06	8.93816e-05	3.26055	4.8805	8.51555	1.23727e-06	1.37917e-05	0.359189	4.8805	0	0.998485	1	#N/A	#N/A
HCON_00050600	HCON_00050600	7	3	8	7	55	56	62	40	28	27	51	42	2.68307	0.768751	5.0269	0.000163374	0.00129043	2.22817	0.768751	3.56219	0.00205184	0.00924313	-0.454897	0.768751	0	0.985885	1	#N/A	#N/A
HCON_00135260	HCON_00135260	296	386	372	409	1643	1528	1281	1387	1895	1576	1501	1514	1.6367	6.13009	4.97574	0.000177559	0.00138432	1.87455	6.13009	6.84406	1.05569e-05	8.93171e-05	0.23785	6.13009	0	0.999986	1	#N/A	#N/A
HCON_00168460	HCON_00168460	11	5	5	2	77	74	49	55	109	93	86	60	3.1972	1.18705	4.55129	0.000361755	0.0025755	3.7189	1.18705	5.71533	5.50751e-05	0.000371742	0.521704	1.18705	0	0.959109	1	#N/A	#N/A
HCON_00126500	HCON_00126500	15	11	3	15	1032	1102	789	950	1207	1292	960	1100	6.24424	4.02888	10.8087	1.06557e-07	2.97216e-06	6.568	4.02888	11.4821	5.61033e-08	1.13225e-06	0.323761	4.02888	0	0.999476	1	#N/A	#N/A
HCON_00022130	HCON_00022130	9	2	8	5	134	121	108	121	127	163	155	125	4.02546	1.77377	8.83459	8.53798e-07	1.58043e-05	4.33998	1.77377	9.80594	2.90855e-07	4.22769e-06	0.314522	1.77377	0	0.999618	1	#N/A	#N/A
HCON_00000870	HCON_00000870	1	0	1	0	31	35	22	18	35	34	37	31	4.5491	-0.554277	7.80981	2.96663e-06	4.27902e-05	5.04738	-0.554277	9.04653	6.75934e-07	8.54853e-06	0.498281	-0.554277	0	0.969675	1	#N/A	#N/A
HCON_00018290	HCON_00018290	5	2.64	0	0	266.22	324.14	169.41	220.67	379.24	457.89	246.87	274.04	7.00715	1.83804	5.77286	5.35929e-05	0.000489712	7.55239	1.83804	6.31901	2.39386e-05	0.000179313	0.545235	1.83804	0	0.941497	1	#N/A	#N/A
HCON_00193790	HCON_00193790	3	1	3	17	2380	1918	1718	1622	2814	1948	2257	2001	8.4065	4.27024	11.1349	8.09614e-08	2.43622e-06	8.73321	4.27024	11.6282	5.11628e-08	1.05535e-06	0.32671	4.27024	0	0.999321	1	#N/A	#N/A
HCON_00116780	HCON_00116780	1	2	1	0	14.91	18.05	29.8	16	16	28	48.24	32.99	3.54739	-0.578945	4.16801	0.000703015	0.00456362	4.25119	-0.578945	5.46052	8.23343e-05	0.000531648	0.703799	-0.578945	0	0.793988	1	#N/A	#N/A
HCON_00192760	HCON_00192760	0	1	1	3	67	48	67	76	33	25	61	56	5.14936	0.197955	7.17516	6.84579e-06	8.68484e-05	4.62017	0.197955	6.16095	2.83969e-05	0.000207988	-0.529185	0.197955	0	0.950902	1	#N/A	#N/A
HCON_00059000	HCON_00059000	31	41	22	14	478	394	611	587	244	336	477	440	3.98407	3.63163	7.51117	4.33274e-06	5.89455e-05	3.58263	3.63163	6.43019	1.89891e-05	0.000147482	-0.401438	3.63163	0	0.994314	1	#N/A	#N/A
HCON_00127650	HCON_00127650	0	0	0	1	171.3	169.01	84.9	93.89	206.4	251.8	119.52	154.57	7.18983	0.844436	6.68211	1.40755e-05	0.000157907	7.78041	0.844436	7.36418	5.61427e-06	5.08447e-05	0.590588	0.844436	0	0.905624	1	#N/A	#N/A
HCON_00185810	HCON_00185810	22	21	22	15	86	97	83	82	104	92	97	94	1.75321	2.03754	4.38247	0.000481456	0.003286	1.99384	2.03754	5.83662	4.55428e-05	0.000314171	0.240628	2.03754	0	0.999978	1	#N/A	#N/A
HCON_00102530	HCON_00102530	42	54	71	71	422	369	344	280	400	334	446	393	2.20947	3.88751	6.4433	1.85782e-05	0.000198748	2.45903	3.88751	7.82948	2.86672e-06	2.87072e-05	0.249564	3.88751	0	0.999965	1	#N/A	#N/A
HCON_00127640	HCON_00127640	0	4	1	0	187.31	243.48	117.4	138.73	254.55	290.88	178.12	190.62	6.81691	1.36399	6.45064	1.94144e-05	0.000206169	7.3374	1.36399	7.05809	8.38284e-06	7.27366e-05	0.520488	1.36399	0	0.953474	1	#N/A	#N/A
HCON_00013660	HCON_00013660	2.13	5.69	2	3.83	1016.49	1027.43	518.21	541.76	1256.24	1374.79	763.75	805.28	7.30014	3.36648	5.49694	8.30891e-05	0.000719419	7.85023	3.36648	5.98271	3.97834e-05	0.000279973	0.550095	3.36648	0	0.934367	1	#N/A	#N/A
HCON_00084510	HCON_00084510	50	51	39	41	699	756	975	920	664	607	652	780	3.8387	4.44001	14.3647	4.72785e-09	3.04e-07	3.62314	4.44001	13.2174	1.17982e-08	3.63069e-07	-0.215558	4.44001	0	0.999994	1	#N/A	#N/A
HCON_00027130	HCON_00027130	1	1	2	0	15	22	12	21	25	27	22	21	3.39129	-0.727836	5.16923	0.000129996	0.00105037	3.93956	-0.727836	6.49273	1.74005e-05	0.000136621	0.548278	-0.727836	0	0.935422	1	#N/A	#N/A
HCON_00117000	HCON_00117000.8	7.53	12.9	0	0	57.84	199.57	70.77	76.45	144.47	141.48	149.07	128.45	4.98806	1.17766	3.80023	0.00139307	0.00834678	5.73983	1.17766	4.56405	0.000370396	0.0020005	0.75177	1.17766	0	0.737282	1	#N/A	#N/A
HCON_00038480	HCON_00038480	276	278	337	322	1259	1173	1426	1620	942	856	1251	1358	1.80512	5.81719	5.68729	5.72359e-05	0.000517963	1.56372	5.81719	3.96701	0.00099426	0.00480874	-0.241396	5.81719	0	0.999972	1	#N/A	#N/A
HCON_00018430	HCON_00018430	1	3	0	2	69	79	42	48	93	139	58	69	4.81615	0.558478	4.76649	0.00025703	0.00192647	5.44715	0.558478	5.61666	6.57792e-05	0.000435333	0.631003	0.558478	0	0.862384	1	#N/A	#N/A
HCON_00156770	HCON_00156770	13	6	12	7	78	74	46	74	81	120	69	82	2.45703	1.49259	3.78434	0.0013767	0.00826087	2.9059	1.49259	5.03158	0.000162215	0.000960631	0.448871	1.49259	0	0.982811	1	#N/A	#N/A
HCON_00005970	HCON_00005970	1	1	2	1	29	63	40	26	41	66	44	52	4.09809	0.126855	5.56703	6.95449e-05	0.000613894	4.60579	0.126855	6.55933	1.59307e-05	0.000126709	0.507692	0.126855	0	0.957292	1	#N/A	#N/A
HCON_00073300	HCON_00073300	11	6	2	11	75	70	56	58	91	94	75	70	2.89057	1.28999	4.721	0.000271235	0.00201439	3.31941	1.28999	5.86854	4.34807e-05	0.000303025	0.428842	1.28999	0	0.987616	1	#N/A	#N/A
HCON_00124950	HCON_00124950	0	0	0	2	106	157	68	62	159	215	84	127	6.57627	0.647491	5.51982	7.86107e-05	0.000684628	7.24603	0.647491	6.23604	2.6831e-05	0.000197705	0.669755	0.647491	0	0.818442	1	#N/A	#N/A
HCON_00045770	HCON_00045770	24	23	16	21	192	149	125	168	181	167	168	185	2.53071	2.62755	7.17812	6.69696e-06	8.55824e-05	2.7769	2.62755	8.39019	1.43621e-06	1.56155e-05	0.24619	2.62755	0	0.999956	1	#N/A	#N/A
HCON_00134890	HCON_00134890	5	6	5	7	163	171	93	93	187	268	140	123	3.96948	1.9153	4.60814	0.000330943	0.00238815	4.50662	1.9153	5.49846	7.78322e-05	0.000507404	0.537141	1.9153	0	0.936627	1	#N/A	#N/A
HCON_00062150	HCON_00062150	0	0	0	1	15	26	6	8	22	28	14	17	3.85117	-1.31225	4.40344	0.000468824	0.00321416	4.64454	-1.31225	5.84033	4.59542e-05	0.000316651	0.793368	-1.31225	0	0.686059	1	#N/A	#N/A
HCON_00151020	HCON_00151020	54	41	47	36	261	302	186	263	340	358	254	258	2.13201	3.46233	4.10856	0.000774906	0.00496696	2.47561	3.46233	5.42691	8.59168e-05	0.000551373	0.343602	3.46233	0	0.998108	1	#N/A	#N/A
HCON_00116150	HCON_00116150	30	15	15	13	126	111	97	114	144	129	139	108	2.31003	2.23232	5.20422	0.000122499	0.000994397	2.60657	2.23232	6.4469	1.84861e-05	0.00014385	0.296545	2.23232	0	0.99959	1	#N/A	#N/A
HCON_00123700	HCON_00123700	0	0	0	0	54	42	30	31	41	40	56	47	5.90797	-0.49362	12.6781	1.89812e-08	8.58866e-07	6.25524	-0.49362	13.6791	8.30468e-09	2.71279e-07	0.347272	-0.49362	0	0.997881	1	#N/A	#N/A
HCON_00138150	HCON_00138150	59	21	25	14	315	251	259	266	159	196	236	222	3.03614	3.05918	6.62478	1.43576e-05	0.000160629	2.69193	3.05918	5.41103	8.81208e-05	0.00056365	-0.344206	3.05918	0	0.998046	1	#N/A	#N/A
HCON_00135910	HCON_00135910	1	1	0	2	26	34	24	24	36	30	32	35	4.02888	-0.355297	7.6466	3.63736e-06	5.11366e-05	4.4241	-0.355297	8.74601	9.49192e-07	1.11718e-05	0.395219	-0.355297	0	0.992829	1	#N/A	#N/A
HCON_00186530	HCON_00186530.3	10.53	0	0	7.45	447.19	716.58	396.29	314.29	607.75	468.26	619.26	621.19	7.31555	2.60334	5.88514	4.5487e-05	0.000426513	7.77066	2.60334	6.31796	2.41099e-05	0.000180374	0.455109	2.60334	0	0.977413	1	#N/A	#N/A
HCON_00031540	HCON_00031540	8	20	20	13	181	169	159	165	224	157	191	188	3.14845	2.52416	8.55788	1.17631e-06	2.02694e-05	3.39826	2.52416	9.60459	3.59415e-07	5.00111e-06	0.249814	2.52416	0	0.999937	1	#N/A	#N/A
HCON_00153380	HCON_00153380.2	0	0	0	0	14	16	18	14	18	10	6	9	4.63038	-1.63283	8.91694	7.80254e-07	1.46878e-05	4.10062	-1.63283	7.3623	5.27117e-06	4.80223e-05	-0.529759	-1.63283	0	0.936939	1	#N/A	#N/A
HCON_00148800	HCON_00148800	0	2	0	0	25	29	20	22.98	33	84	32	24	4.67188	-0.601834	4.8973	0.000206059	0.00157931	5.40405	-0.601834	6.0212	3.54151e-05	0.000252431	0.732176	-0.601834	0	0.744883	1	#N/A	#N/A
HCON_00176610	HCON_00176610	92	72	57	42	331	333	311	321	404	377	341	347	2.00453	3.85794	4.9117	0.000197295	0.00152073	2.26628	3.85794	6.24789	2.46638e-05	0.000184067	0.261746	3.85794	0	0.999882	1	#N/A	#N/A
HCON_00096710	HCON_00096710	1630	1726	1293	1200	8778	9787	5523	6662	11563	10095	8069	8057	2.01356	8.42667	4.47247	0.000412615	0.00288547	2.41569	8.42667	6.27707	2.36354e-05	0.000177367	0.402137	8.42667	0	0.990956	1	#N/A	#N/A
HCON_00136860	HCON_00136860	5	10	4	9	96	78	58	72	132	86	77	86	3.05642	1.44069	5.14219	0.000135581	0.0010883	3.45257	1.44069	6.20154	2.64635e-05	0.000195942	0.396147	1.44069	0	0.991999	1	#N/A	#N/A
HCON_00013650	HCON_00013650	0	0	0	1.95	278.29	355.74	114.38	156.21	386.83	402.95	248.34	207.19	7.74292	1.40213	5.25527	0.000123854	0.00100473	8.36877	1.40213	5.76887	5.59343e-05	0.000377124	0.625851	1.40213	0	0.850519	1	#N/A	#N/A
HCON_00136850	HCON_00136850	0	2.37	0	29.95	3218.58	3242.67	1419.48	1381.18	3658.44	4024.99	2475.48	2400.4	9.54036	4.15585	5.02912	0.000188889	0.00146518	10.1503	4.15585	5.38998	0.000106605	0.000667211	0.609962	4.15585	0	0.865734	1	#N/A	#N/A
HCON_00134110	HCON_00134110	0	1	6	73	10593	10374	18527	21397	5172	5609	13719	13624	11.2582	5.90945	6.36466	2.46238e-05	0.000253436	10.5952	5.90945	5.94942	4.49954e-05	0.000311097	-0.663	5.90945	0	0.812753	1	#N/A	#N/A
HCON_00083510	HCON_00083510	6.16	5	5	4	52.19	46.3	51.83	49.72	25.54	31.78	49.68	47.62	2.84723	0.690903	6.42137	1.9183e-05	0.000204324	2.52388	0.690903	5.1894	0.000125478	0.000766485	-0.323347	0.690903	0	0.99862	1	#N/A	#N/A
HCON_00094150	HCON_00094150	715	514	384	351	2624	2243	2436	2734	1658	1931	2084	1877	2.05417	6.5907	5.41714	8.7236e-05	0.000748428	1.72946	6.5907	3.73019	0.00151605	0.00704379	-0.324714	6.5907	0	0.998518	1	#N/A	#N/A
HCON_00135210	HCON_00135210	8	15	12	25	81	96	90	91	80	58	65	73	2.27534	1.71959	5.21215	0.000120943	0.000986357	1.98148	1.71959	3.9297	0.00106223	0.00510112	-0.293865	1.71959	0	0.999433	1	#N/A	#N/A
HCON_00024310	HCON_00024310	743	649	568	576	2871	2810	3403	3510	2236	2332	2843	2891	1.95463	6.98582	7.85612	2.77166e-06	4.08461e-05	1.74945	6.98582	6.14218	2.88094e-05	0.000210505	-0.205174	6.98582	0	0.99999	1	#N/A	#N/A
HCON_00142280	HCON_00142280.1	1.94	5.41	2.12	0	41.73	36.91	30.8	36.5	41.75	40.64	54.88	49.26	3.81308	0.176691	5.54661	7.15966e-05	0.000630638	4.25125	0.176691	6.48118	1.77405e-05	0.000138933	0.438173	0.176691	0	0.978577	1	#N/A	#N/A
HCON_00022060	HCON_00022060	34	50	50	49	200	202	169	165	215	205	197	181	1.64349	3.13246	4.05694	0.000848384	0.0053731	1.84827	3.13246	5.38818	9.13219e-05	0.000581689	0.204789	3.13246	0	0.99999	1	#N/A	#N/A
HCON_00041100	HCON_00041100	127	166	215	253	2194	1699	1793	1733	1922	1755	2223	2111	2.9512	6.02041	13.2575	1.13978e-08	5.7413e-07	3.15078	6.02041	14.626	3.86663e-09	1.53309e-07	0.199581	6.02041	0	0.999992	1	#N/A	#N/A
HCON_00142960	HCON_00142960	1	17	22	25	230	177	193	194	275	202	247	302	3.7679	2.6037	4.9267	0.000193749	0.00149819	4.21511	2.6037	5.77231	5.07009e-05	0.000345462	0.447204	2.6037	0	0.973904	1	#N/A	#N/A
HCON_00186950	HCON_00186950	5	5	2	7	51	48	37	45	46	60	60	47	2.85741	0.750291	5.83836	4.54525e-05	0.000426513	3.17515	0.750291	6.90435	9.72548e-06	8.30883e-05	0.317735	0.750291	0	0.998542	1	#N/A	#N/A
HCON_00032190	HCON_00032190	20	15	12	18	67	82	86	63	73	82	90	84	1.81641	1.78202	4.10777	0.000775928	0.0049709	2.055	1.78202	5.35508	9.62436e-05	0.000609859	0.238592	1.78202	0	0.999931	1	#N/A	#N/A
HCON_00109500	HCON_00109500	35	55	86	97	1039	926	1167	1180	704	715	1061	966	3.69453	4.83797	11.1106	7.73021e-08	2.34925e-06	3.44282	4.83797	10.0381	2.26532e-07	3.43794e-06	-0.251707	4.83797	0	0.999872	1	#N/A	#N/A
HCON_00015080	HCON_00015080	4.14	14.5	12.23	13.89	94.47	101.64	77.96	61.07	110.9	107.42	93.4	87.99	2.58859	1.715	4.50718	0.000389067	0.00274753	2.94597	1.715	5.58546	6.7071e-05	0.000442683	0.357382	1.715	0	0.995357	1	#N/A	#N/A
HCON_00109320	HCON_00109320	6	14.12	5.1	8	156.03	161.03	196.94	216.07	128.04	102.07	180.76	158.58	4.11469	2.12844	8.82608	8.62763e-07	1.5922e-05	3.83037	2.12844	7.94504	2.4876e-06	2.5347e-05	-0.284316	2.12844	0	0.999495	1	#N/A	#N/A
HCON_00054650	HCON_00054650	3	3	1	2	19.01	22.01	15.76	15.33	22.83	29.81	17.7	21.8	2.46348	-0.3896	3.87113	0.00117923	0.00719253	2.87994	-0.3896	5.06238	0.000154254	0.000920176	0.416455	-0.3896	0	0.983303	1	#N/A	#N/A
HCON_00097990	HCON_00097990	68	51	33	32	515	617	610	477	441	393	546	374	3.29574	4.02015	8.94823	7.46691e-07	1.41212e-05	3.03844	4.02015	7.87377	2.71257e-06	2.72529e-05	-0.257298	4.02015	0	0.999821	1	#N/A	#N/A
HCON_00151770	HCON_00151770	2.97	4.22	10.04	67.36	10083.4	10778.3	7360.7	7927.56	11430.7	12325.7	9579.68	9673.77	9.33083	6.20268	12.3046	2.81058e-08	1.13553e-06	9.67757	6.20268	12.8217	1.80836e-08	4.83429e-07	0.346742	6.20268	0	0.996308	1	#N/A	#N/A
HCON_00000830	HCON_00000830	17	13	20	29	911	782	651	763	904	666	921	859	4.9373	4.09793	14.1153	5.77912e-09	3.58394e-07	5.13212	4.09793	14.8245	3.36816e-09	1.37621e-07	0.194817	4.09793	0	0.999992	1	#N/A	#N/A
HCON_00082330	HCON_00082330	0	0	0	0	134.74	103.88	64.18	53.67	149.51	204.16	82.09	83.88	7.02537	0.34321	6.1321	3.11235e-05	0.000311668	7.62663	0.34321	6.80026	1.20506e-05	0.000100083	0.60126	0.34321	0	0.860033	1	#N/A	#N/A
HCON_00136840	HCON_00136840	11.64	11.53	9.73	44.42	6141.79	6519.82	2801.02	3242.11	7015.65	7852.85	4753.02	4519.86	7.7011	5.78026	7.87921	2.87734e-06	4.17984e-05	8.21267	5.78026	8.48749	1.37813e-06	1.50866e-05	0.511565	5.78026	0	0.93471	1	K19919	CRISP; cysteine-rich secretory protein
HCON_00017920	HCON_00017920	471	345	314	291	1555	1599	1432	1606	1831	1550	1641	1748	1.7924	6.16288	5.52753	7.33431e-05	0.000644628	2.00649	6.16288	7.02911	8.18956e-06	7.14387e-05	0.214087	6.16288	0	0.999973	1	K03768	PPIB; peptidyl-prolyl cis-trans isomerase B (cyclophilin B) [EC:5.2.1.8]
HCON_00135720	HCON_00135720	17	24	20	22	640	547	473	482	642	443	648	591	4.29657	3.78086	12.2065	2.81627e-08	1.13553e-06	4.4972	3.78086	12.9684	1.45931e-08	4.16551e-07	0.20063	3.78086	0	0.999987	1	#N/A	#N/A
HCON_00137810	HCON_00137810	7.5	3.5	1	3.69	70.31	44.59	35.99	43.37	88.24	53.42	48.49	60.73	3.30961	0.716501	4.40932	0.000461491	0.00316743	3.76325	0.716501	5.34351	9.85799e-05	0.00062337	0.453631	0.716501	0	0.965905	1	#N/A	#N/A
HCON_00065620	HCON_00065620	0	0	1	0	15	16	8	6	19	31	17	8	3.68415	-1.43859	3.97349	0.000992268	0.00617552	4.43461	-1.43859	5.27519	0.000110819	0.000690048	0.750463	-1.43859	0	0.7063	1	#N/A	#N/A
HCON_00095760	HCON_00095760	1	1	3	1	65	35	33	42	57	37	62	52	4.1654	0.238439	6.65759	1.37943e-05	0.000155036	4.52926	0.238439	7.47912	4.53943e-06	4.26274e-05	0.363859	0.238439	0	0.993243	1	#N/A	#N/A
HCON_00043530	HCON_00043530	0	0	0	4	21	18	11	14	25	41	26	13	3.84802	-0.949708	4.02238	0.000912154	0.00572357	4.55355	-0.949708	5.16919	0.000131699	0.000796515	0.705536	-0.949708	0	0.749296	1	#N/A	#N/A
HCON_00128170	HCON_00128170	13	21	10	8	70	78	77	59	81	75	79	87	2.14157	1.62528	4.46802	0.000415781	0.00290429	2.41549	1.62528	5.59398	6.61367e-05	0.000437225	0.273923	1.62528	0	0.999525	1	#N/A	#N/A
HCON_00109290	HCON_00109290	15	22	7	8	82	80	91	93	56	60	73	76	2.49103	1.60687	5.30462	0.000104311	0.000868101	2.18928	1.60687	4.14823	0.00072292	0.00359793	-0.30175	1.60687	0	0.998696	1	#N/A	#N/A
HCON_00168430	HCON_00168430	31	24	26	31	241	206	175	186	256	206	208	203	2.46478	2.98776	7.46809	4.56152e-06	6.14422e-05	2.66468	2.98776	8.53115	1.21342e-06	1.35883e-05	0.199902	2.98776	0	0.999985	1	#N/A	#N/A
HCON_00154780	HCON_00154780	38	20	16	21	118	119	110	116	123	116	160	119	1.98514	2.37188	4.52232	0.000378978	0.00268716	2.22444	2.37188	5.66709	5.905e-05	0.000395295	0.239296	2.37188	0	0.999879	1	#N/A	#N/A
HCON_00040180	HCON_00040180	1	0	0	1	8	35	10	9	13	30	22	18	3.55525	-1.13997	3.68514	0.00165924	0.00974094	4.27651	-1.13997	4.87918	0.000210948	0.00121278	0.721261	-1.13997	0	0.731164	1	#N/A	#N/A
HCON_00131800	HCON_00131800.1	69.5	58	57	48.5	592	545	424	456.5	622.5	518	531	503.5	2.74764	4.21218	8.71272	9.79759e-07	1.75938e-05	2.94996	4.21218	9.75236	3.06233e-07	4.39129e-06	0.202313	4.21218	0	0.999981	1	#N/A	#N/A
HCON_00131800	HCON_00131800.2	69.5	58	57	48.5	592	545	424	456.5	622.5	518	531	503.5	2.74764	4.21218	8.71272	9.79759e-07	1.75938e-05	2.94996	4.21218	9.75236	3.06233e-07	4.39129e-06	0.202313	4.21218	0	0.999981	1	#N/A	#N/A
HCON_00014310	HCON_00014310	0	0	0	0	56.79	60.12	29.88	29.93	62.44	70.7	42.62	44.41	6.03727	-0.370883	8.45978	1.36058e-06	2.27702e-05	6.4768	-0.370883	9.28739	5.27082e-07	6.90918e-06	0.439535	-0.370883	0	0.96904	1	#N/A	#N/A
HCON_00136420	HCON_00136420	0.99	1	2.21	1.04	31.41	40.3	24.8	23.05	34.81	52.94	29.43	32.06	3.72029	-0.126409	5.7801	4.9867e-05	0.000461534	4.11212	-0.126409	6.68734	1.32222e-05	0.000108051	0.391833	-0.126409	0	0.985933	1	#N/A	#N/A
HCON_00151740	HCON_00151740	18.03	15.78	13.96	169.64	26950.7	28810.7	19369.3	20223.4	31441.3	33246.3	25335.3	25693.2	9.23994	7.64204	14.2403	5.65317e-09	3.52371e-07	9.61657	7.64204	14.9039	3.44189e-09	1.39699e-07	0.376624	7.64204	0	0.989584	1	#N/A	#N/A
HCON_00034960	HCON_00034960	2	3	6	2	58	92	64	84	33	47	67	72	4.05247	0.812018	6.34009	2.17041e-05	0.000226826	3.67017	0.812018	5.46806	8.08843e-05	0.000523669	-0.3823	0.812018	0	0.988264	1	#N/A	#N/A
HCON_00036670	HCON_00036670	23	32	38	35	425	326.08	316.02	342.6	398.94	285.5	440.91	400.91	3.08949	3.57742	9.51017	3.98029e-07	8.59139e-06	3.28516	3.57742	10.4359	1.50319e-07	2.47834e-06	0.195662	3.57742	0	0.999985	1	#N/A	#N/A
HCON_00118600	HCON_00118600	6	8	3	3	114	98	85	79	105	95	113	101	3.85351	1.43925	9.00505	7.01263e-07	1.34771e-05	4.09123	1.43925	9.79474	2.93842e-07	4.2534e-06	0.237717	1.43925	0	0.999865	1	#N/A	#N/A
HCON_00042540	HCON_00042540	17	16	8	9	110	112	104	117	113	97	137	148	2.82391	2.02768	7.09702	7.47213e-06	9.29603e-05	3.05705	2.02768	8.04916	2.17884e-06	2.26158e-05	0.23314	2.02768	0	0.999886	1	#N/A	#N/A
HCON_00015020	HCON_00015020	24	15	14	14	126	155	126	137	168	149	140	136	2.66252	2.36406	7.44266	4.71641e-06	6.31803e-05	2.87166	2.36406	8.42217	1.38224e-06	1.5091e-05	0.20914	2.36406	0	0.999966	1	#N/A	#N/A
HCON_00005660	HCON_00005660	0	1	2	0	243	307	187	224	278	350	248	236	7.54705	1.56367	9.24194	5.66758e-07	1.14827e-05	7.84635	1.56367	9.68132	3.51839e-07	4.92373e-06	0.299292	1.56367	0	0.998477	1	#N/A	#N/A
HCON_00008310	HCON_00008310	70	79	99	101	454	362	493	485	321	304	412	454	1.9967	4.16133	6.19675	2.65835e-05	0.00027132	1.80966	4.16133	4.96478	0.000180781	0.00105827	-0.187038	4.16133	0	0.99999	1	#N/A	#N/A
HCON_00129300	HCON_00129300	1	2	7	16	1066	1009	761	978	1214	1112	936	994	7.27117	3.62368	10.2056	1.99722e-07	4.9293e-06	7.51976	3.62368	10.6128	1.32632e-07	2.22577e-06	0.248587	3.62368	0	0.999757	1	#N/A	#N/A
HCON_00137540	HCON_00137540	0	0	1	0	25	42	17	17	30	45	34	22	4.82043	-0.762475	6.44455	1.88296e-05	0.000201085	5.3313	-0.762475	7.43141	4.88349e-06	4.53281e-05	0.510868	-0.762475	0	0.921842	1	#N/A	#N/A
HCON_00083140	HCON_00083140	14	10	21	15	116	96	92	97	98	113	131	96	2.37428	2.01601	6.46339	1.8051e-05	0.000194299	2.58267	2.01601	7.48637	4.45427e-06	4.20214e-05	0.208385	2.01601	0	0.999965	1	#N/A	#N/A
HCON_00112860	HCON_00112860	15	8	25	23	106	92	94	94	110	88	127	108	2.15278	2.04639	4.74874	0.000258637	0.00193376	2.39755	2.04639	5.80309	4.79332e-05	0.000327884	0.244774	2.04639	0	0.999776	1	#N/A	#N/A
HCON_00093400	HCON_00093400	5	5	10	10	98	54	68	67	97	83	86	64	2.84389	1.38263	5.43266	8.51869e-05	0.000734894	3.14265	1.38263	6.36709	2.07609e-05	0.000158522	0.298765	1.38263	0	0.998301	1	#N/A	#N/A
HCON_00121320	HCON_00121320	5	6	4	12	510	375	370	456	450	464	482	410	5.61638	3.00387	13.3782	1.05039e-08	5.50758e-07	5.79004	3.00387	13.8927	6.95454e-09	2.36457e-07	0.173667	3.00387	0	0.999995	1	#N/A	#N/A
HCON_00134380	HCON_00134380	3	1	4	6	397	464	354	364	363	316	327	295	6.42123	2.49973	12.6621	1.94008e-08	8.68202e-07	6.23246	2.49973	12.1932	2.91488e-08	6.90137e-07	-0.188778	2.49973	0	0.999987	1	#N/A	#N/A
HCON_00060870	HCON_00060870	290	242	352	483	2698	2270	2383	2385	1962	1748	2294	2108	2.50493	6.43926	11.3197	6.31817e-08	2.02596e-06	2.3246	6.43926	9.93474	2.52169e-07	3.76725e-06	-0.180336	6.43926	0	0.999992	1	#N/A	#N/A
HCON_00119430	HCON_00119430	39	20	50	72	969	838	750	766	1038	798	948	848	3.93485	4.53598	11.1144	7.71071e-08	2.34917e-06	4.14989	4.53598	11.9438	3.56093e-08	8.01176e-07	0.215037	4.53598	0	0.999942	1	#N/A	#N/A
HCON_00111180	HCON_00111180	2.21	0	0	4	243.08	263.51	127.32	150.63	301.02	375.6	172.13	198.37	6.78488	1.54691	5.1279	0.000148308	0.00118346	7.27432	1.54691	5.58252	7.25587e-05	0.00047633	0.489435	1.54691	0	0.933789	1	#N/A	#N/A
HCON_00146300	HCON_00146300	14.71	15.02	15.07	13.2	695.85	816.77	326.88	345.85	815.36	853.67	521.5	511.39	4.71177	3.65444	4.81694	0.000235726	0.00178762	5.17949	3.65444	5.4446	8.57122e-05	0.00055084	0.467721	3.65444	0	0.947476	1	#N/A	#N/A
HCON_00096650	HCON_00096650.1	73.61	50	28.3	53.11	839.03	692.54	620.71	511.61	770.36	730.61	759.36	665.98	3.38943	4.40267	8.59933	1.12072e-06	1.95041e-05	3.63206	4.40267	9.49738	4.04245e-07	5.53661e-06	0.242623	4.40267	0	0.999771	1	#N/A	#N/A
HCON_00003830	HCON_00003830	13	13	5	5	80	60	73	72	85	86	78	75	2.71269	1.44413	5.66876	5.89212e-05	0.000530856	2.98351	1.44413	6.61739	1.45066e-05	0.000117137	0.270817	1.44413	0	0.999269	1	#N/A	#N/A
HCON_00163570	HCON_00163570	68	36	45	45	241	185	184	210	222	208	216	229	1.74156	3.24899	4.38436	0.000479895	0.00328085	1.9284	3.24899	5.52282	7.38855e-05	0.000484	0.186839	3.24899	0	0.999987	1	#N/A	#N/A
HCON_00136710	HCON_00136710	0	23.13	0	0	939.24	817.74	518.46	550.99	945.53	1064.57	837.79	619.35	8.66642	2.75478	6.04267	3.71451e-05	0.000359874	9.06466	2.75478	6.36031	2.34415e-05	0.00017602	0.398242	2.75478	0	0.980231	1	#N/A	#N/A
HCON_00132520	HCON_00132520	4	24	22	24	215	173	143	151	188	228	223	169	3.04869	2.58162	4.98785	0.00017434	0.00136358	3.38541	2.58162	5.85679	4.42766e-05	0.000307171	0.336713	2.58162	0	0.994493	1	#N/A	#N/A
HCON_00089550	HCON_00089550	221	93	82	96	746	596	640	670	695	725	789	736	2.19595	4.81279	5.39777	8.995e-05	0.000766331	2.43679	4.81279	6.51152	1.68502e-05	0.000132984	0.240841	4.81279	0	0.999759	1	#N/A	#N/A
HCON_00153310	HCON_00153310	2	6.42	0	6.28	451.56	376.66	353.76	326.05	474.93	394.87	389.17	415.02	6.72551	2.48202	9.1992	5.84549e-07	1.17651e-05	6.96707	2.48202	9.59681	3.78501e-07	5.23093e-06	0.24155	2.48202	0	0.999743	1	#N/A	#N/A
HCON_00024170	HCON_00024170	69	49	64	41	498	405	346	390	472	409	424	438	2.53041	3.97995	7.8476	2.80194e-06	4.11434e-05	2.71558	3.97995	8.82921	8.55571e-07	1.03122e-05	0.185176	3.97995	0	0.999985	1	#N/A	#N/A
HCON_00021870	HCON_00021870	7.3	0	2.25	7.03	532.14	560.81	242.31	283.59	558.8	710.18	403.98	373.3	6.59399	2.60764	4.5684	0.000376813	0.00267336	7.06318	2.60764	4.96276	0.000196244	0.00113734	0.469193	2.60764	0	0.941035	1	#N/A	#N/A
HCON_00134330	HCON_00134330	56	49	37	58	2189	1763	2090	2324	1749	1291	1944	2060	5.02746	5.38077	18.224	3.35112e-10	5.2538e-08	4.85167	5.38077	17.412	5.58408e-10	4.22426e-08	-0.17579	5.38077	0	0.999991	1	#N/A	#N/A
HCON_00135600	HCON_00135600	139	116	99	71	545	504	404	478	531	466	534	551	1.86423	4.44936	4.57225	0.000348148	0.00249462	2.06598	4.44936	5.66582	5.91642e-05	0.000395843	0.201742	4.44936	0	0.999951	1	#N/A	#N/A
HCON_00044090	HCON_00044090	2	1	0	1	19.88	14.89	13.11	9	22	27.46	12.07	17	3.09103	-0.936353	3.73507	0.00150847	0.00895042	3.60775	-0.936353	4.76415	0.000253435	0.00143012	0.516722	-0.936353	0	0.900226	1	#N/A	#N/A
HCON_00135060	HCON_00135060	101.32	53.66	68.12	74.99	1168.96	854.72	886.27	915.61	964.91	847.51	1202.5	1033.86	3.33964	4.92561	12.3749	2.41727e-08	1.02977e-06	3.50848	4.92561	13.2784	1.12146e-08	3.46857e-07	0.168846	4.92561	0	0.999993	1	#N/A	#N/A
HCON_00165020	HCON_00165020	474	373	411	469	7915	6221	6133	6301	6890	5348	8247	7769	3.57943	7.64226	19.9998	1.16347e-10	2.45071e-08	3.7446	7.64226	21.3014	5.69783e-11	1.02368e-08	0.165169	7.64226	0	0.999995	1	#N/A	#N/A
HCON_00181820	HCON_00181820	16	11	10	22	77	66	61	61	72	79	73	66	1.82389	1.60853	3.75999	0.00143726	0.00858212	2.04086	1.60853	4.7873	0.000242504	0.00137607	0.216971	1.60853	0	0.999877	1	#N/A	#N/A
HCON_00048520	HCON_00048520	21	42	80	91	558	527	605	644	387	322	578	553	3.1299	4.12755	6.42293	1.91524e-05	0.000204175	2.84143	4.12755	5.49662	7.70348e-05	0.000502474	-0.288473	4.12755	0	0.997914	1	#N/A	#N/A
HCON_00081750	HCON_00081750	3	1	3	2	67	55	41	46	54	85	68	44	3.95095	0.579406	6.0649	3.25039e-05	0.000323635	4.27733	0.579406	6.78105	1.16147e-05	9.6792e-05	0.326383	0.579406	0	0.993979	1	#N/A	#N/A
HCON_00137260	HCON_00137260	0	1.03	0	0	30.66	33.66	14.69	21.13	38.58	38.22	30	20.6	4.83436	-0.76594	6.67032	1.36545e-05	0.00015389	5.28569	-0.76594	7.56679	4.08962e-06	3.90641e-05	0.451323	-0.76594	0	0.946774	1	#N/A	#N/A
HCON_00159650	HCON_00159650	0	3	0	0	25	31	26	31	40	42	31	29	4.77386	-0.528544	7.18362	6.73342e-06	8.58054e-05	5.16739	-0.528544	8.02496	2.28135e-06	2.35671e-05	0.393529	-0.528544	0	0.976227	1	#N/A	#N/A
HCON_00005670	HCON_00005670	1	0	2	0	22	62	19	24	38	101	33	27	4.4919	-0.339146	3.69686	0.00165659	0.00973007	5.17475	-0.339146	4.51265	0.000398636	0.00213322	0.682855	-0.339146	0	0.742822	1	#N/A	#N/A
HCON_00079330	HCON_00079330	25	23	15	28	1286	1023	873	782	1064	933	1174	1025	5.06508	4.39447	12.8624	1.60448e-08	7.55335e-07	5.25508	4.39447	13.4693	9.70743e-09	3.09649e-07	0.190004	4.39447	0	0.999969	1	#N/A	#N/A
Hc-hsd-1	Hc-hsd-1	66	37	35	43	273	255	264	288	216	185	273	236	2.25449	3.36246	7.12713	7.17168e-06	8.99552e-05	2.08535	3.36246	6.08215	3.149e-05	0.000228317	-0.169132	3.36246	0	0.99999	1	#N/A	#N/A
HCON_00011300	HCON_00011300	0.92	2.12	3	4	454.65	522.58	220.44	236.71	521.99	577.26	370.43	288.72	6.53699	2.43433	4.72222	0.000289356	0.00212798	6.96444	2.43433	5.09867	0.000156366	0.000930913	0.427444	2.43433	0	0.957081	1	#N/A	#N/A
HCON_00159330	HCON_00159330	4	2	1	4	134	147	78	107	163	137	111	120	4.90426	1.38515	6.91445	9.72706e-06	0.000116164	5.20092	1.38515	7.46704	4.65135e-06	4.34755e-05	0.296668	1.38515	0	0.996784	1	#N/A	#N/A
HCON_00124370	HCON_00124370	63.94	120	112	135	5551.08	4722.77	4958	5683	5445	4350	6122.85	6285	5.27589	6.73275	23.5665	1.82427e-11	1.07669e-08	5.43886	6.73275	24.4765	1.1863e-11	4.90631e-09	0.162968	6.73275	0	0.999993	1	#N/A	#N/A
HCON_00189370	HCON_00189370.2	899.59	1258.13	565.99	816.39	42874.9	41192.7	44908.2	46733.2	31855.8	31144.8	39640.2	38617.9	5.33046	9.65834	23.2808	2.09752e-11	1.07669e-08	5.09582	9.65834	21.9114	4.17088e-11	8.6504e-09	-0.23464	9.65834	0	0.999637	1	K12046	TNNT3; troponin T, fast skeletal muscle
HCON_00181770	HCON_00181770	46	24	35	52	199	214	156	168	206	209	211	172	1.89281	3.04428	4.15082	0.000719585	0.00466128	2.10015	3.04428	5.14984	0.000133717	0.000807527	0.207342	3.04428	0	0.999899	1	#N/A	#N/A
HCON_00032810	HCON_00032810	603	321	349	432	1633	1512	1546	1672	1738	1546	1757	1788	1.58307	6.26158	3.91307	0.001094	0.00674341	1.77066	6.26158	5.17704	0.000127968	0.000778193	0.187586	6.26158	0	0.999964	1	#N/A	#N/A
HCON_00100840	HCON_00100840	3	2	0	2	158	163	159	156	169	136	185	199	6.09176	1.43997	11.1767	7.4333e-08	2.29325e-06	6.28326	1.43997	11.6098	4.95611e-08	1.03679e-06	0.191505	1.43997	0	0.999954	1	#N/A	#N/A
HCON_00134430	HCON_00134430	6	6	4	5	93	104	104	122	107	133	92	130	3.86231	1.59856	9.08932	6.37262e-07	1.24967e-05	4.06166	1.59856	9.75281	3.07263e-07	4.40074e-06	0.199355	1.59856	0	0.999919	1	#N/A	#N/A
HCON_00008370	HCON_00008370	510	344	377	503	2966	2333	3497	3411	1990	1828	3250	2866	2.45604	6.75203	7.65687	3.57196e-06	5.03328e-05	2.22245	6.75203	6.40208	1.97141e-05	0.00015205	-0.233589	6.75203	0	0.999565	1	#N/A	#N/A
HCON_00131280	HCON_00131280	3	1	3	4	34	30	19	24	28	46	28	27	2.76751	0.0151093	4.13325	0.000742919	0.00478957	3.10972	0.0151093	4.99621	0.00017201	0.00101217	0.342211	0.0151093	0	0.987644	1	#N/A	#N/A
HCON_00118230	HCON_00118230	10	17	13	21	184	156	127	181	187	157	158	187	3.03605	2.46779	8.07485	2.11052e-06	3.25289e-05	3.21984	2.46779	8.83419	8.51299e-07	1.0285e-05	0.183791	2.46779	0	0.999961	1	#N/A	#N/A
HCON_00179120	HCON_00179120	14	17	12	31	167	137	145	144	159	145	155	164	2.69099	2.45755	8.26143	1.67809e-06	2.70464e-05	2.85025	2.45755	9.06671	6.51842e-07	8.28673e-06	0.159261	2.45755	0	0.999992	1	#N/A	#N/A
HCON_00136700	HCON_00136700	34.79	0.03	29.22	54.48	5919.27	5762.52	2946.46	3493.02	6387.34	6638.59	4781.93	4812.12	7.93401	5.65824	6.65504	1.48979e-05	0.000165311	8.38892	5.65824	7.09594	8.16959e-06	7.13423e-05	0.454911	5.65824	0	0.929854	1	#N/A	#N/A
HCON_00082380	HCON_00082380	14	12	19	21	82	68	67	60	75	70	72	74	1.6913	1.69472	3.91001	0.00109996	0.0067733	1.8562	1.69472	4.86667	0.000212539	0.0012202	0.164903	1.69472	0	0.999987	1	#N/A	#N/A
HCON_00097920	HCON_00097920	3	5	5	7	48	47	39	53	28	34	36	53	2.77608	0.633906	5.9193	4.02035e-05	0.000384868	2.53142	0.633906	5.01919	0.00016541	0.000979076	-0.244658	0.633906	0	0.999139	1	#N/A	#N/A
HCON_00017170	HCON_00017170	0.62	0	0.35	0	141.99	134.03	36.49	102.96	138.56	169.68	97.35	96.69	6.68304	0.557441	5.36483	0.000100823	0.000843671	7.1685	0.557441	5.85885	4.7168e-05	0.000323555	0.48546	0.557441	0	0.904189	1	#N/A	#N/A
HCON_00136810	HCON_00136810	30.02	26.84	24.79	30.52	1030.46	1018.71	580.43	745.79	949.06	1058.33	804.1	839.5	4.49178	4.3534	9.01473	6.96721e-07	1.34256e-05	4.72221	4.3534	9.62024	3.56311e-07	4.97492e-06	0.230428	4.3534	0	0.999458	1	#N/A	#N/A
HCON_00021520	HCON_00021520	14	10	7	8	90	96	92	108	103	70	69	78	2.93468	1.64688	7.21873	6.34522e-06	8.15995e-05	2.73315	1.64688	6.39082	2.00438e-05	0.0001543	-0.201529	1.64688	0	0.99985	1	#N/A	#N/A
HCON_00151690	HCON_00151690	0	2	3	0	22	35	19	15	29	44	23	23	3.82093	-0.552994	4.2431	0.000618725	0.00409256	4.29767	-0.552994	5.0434	0.000160989	0.000953832	0.476739	-0.552994	0	0.907634	1	#N/A	#N/A
HCON_00005960	HCON_00005960	0	1	0	0	10	25	14	14.95	12	30	19	21	4.20512	-1.19754	5.79687	4.88266e-05	0.000452934	4.64713	-1.19754	6.71276	1.28316e-05	0.000105565	0.442012	-1.19754	0	0.933947	1	#N/A	#N/A
HCON_00160220	HCON_00160220	0	0	1	1	41	44	42	62	39	74	49	59	5.40261	-0.0559134	8.76301	9.41244e-07	1.70611e-05	5.69047	-0.0559134	9.38571	4.66262e-07	6.19165e-06	0.287865	-0.0559134	0	0.995795	1	#N/A	#N/A
HCON_00128160	HCON_00128160	1.68	0	0	6.34	413.93	477.83	187.08	235.39	480.44	531.91	266.57	325.35	7.41639	2.01582	4.72498	0.000295658	0.00216421	7.83391	2.01582	5.04304	0.000175713	0.00103107	0.417525	2.01582	0	0.949082	1	#N/A	#N/A
HCON_00191580	HCON_00191580.9	74.93	0	15.2	0	329.04	342.58	307.67	293.03	231.46	277.11	187.34	209.08	5.93026	2.2989	4.79979	0.000249586	0.00187874	5.50818	2.2989	4.36251	0.000521216	0.00270161	-0.422083	2.2989	0	0.9451	1	#N/A	#N/A
HCON_00136550	HCON_00136550	0	1	1	1.89	21.82	36.1	21.77	20.29	21.06	40.6	32.42	25.84	3.9093	-0.467226	5.79589	4.87538e-05	0.000452603	4.25345	-0.467226	6.54919	1.60982e-05	0.000127543	0.344155	-0.467226	0	0.982274	1	#N/A	#N/A
HCON_00054840	HCON_00054840	160	109	136	152	942	879	1157	1020	651	939	946	883	2.48464	5.17186	9.25865	5.25133e-07	1.08371e-05	2.33745	5.17186	8.30749	1.58657e-06	1.69581e-05	-0.147185	5.17186	0	0.999994	1	#N/A	#N/A
HCON_00144340	HCON_00144340	1	4	4	5	123	148	131	124	64	129	116	121	4.82004	1.43741	7.8102	2.97415e-06	4.28482e-05	4.57373	1.43741	7.25853	6.07663e-06	5.45869e-05	-0.24631	1.43741	0	0.998688	1	#N/A	#N/A
HCON_00098720	HCON_00098720	1	2	0	1	105.06	82.22	75.11	72.01	87.99	98.96	77.99	99.21	5.64316	0.660682	10.0889	2.19001e-07	5.29042e-06	5.85768	0.660682	10.579	1.33069e-07	2.23004e-06	0.214523	0.660682	0	0.99964	1	#N/A	#N/A
HCON_00190420	HCON_00190420.1	580.53	214.38	239.65	104.96	3111.12	2936.21	3358.12	3477.01	2271.05	1939.88	2853.22	2542.88	3.42367	6.49233	6.98426	8.72329e-06	0.000105622	3.07632	6.49233	5.95694	3.80138e-05	0.00026907	-0.347353	6.49233	0	0.980612	1	#N/A	#N/A
HCON_00125730	HCON_00125730	2	0	4	4	279	260	235	266	215	187	213	260	6.4681	1.8919	11.2069	7.2672e-08	2.25368e-06	6.30039	1.8919	10.8377	1.03655e-07	1.82472e-06	-0.167715	1.8919	0	0.999967	1	#N/A	#N/A
HCON_00122220	HCON_00122220	19	22	61.99	69	235.69	222.32	280	245	247	285	254	293	2.33417	3.31668	4.66412	0.000298126	0.00217966	2.55395	3.31668	5.46716	8.06453e-05	0.000522399	0.219781	3.31668	0	0.999434	1	#N/A	#N/A
HCON_00134350	HCON_00134350	14	6	5	7	174	173	111	153	159	141	163	186	3.90154	2.09316	8.34802	1.5164e-06	2.50012e-05	4.09375	2.09316	8.92378	7.70715e-07	9.54952e-06	0.192211	2.09316	0	0.999849	1	K21894	CYGB; cytoglobin
HCON_00057780	HCON_00057780	8	3.55	5.02	8.5	298.26	266.01	165	206	204.35	190	179	171.36	4.78152	2.26105	8.53695	1.21837e-06	2.07012e-05	4.57292	2.26105	8.02276	2.27118e-06	2.34945e-05	-0.208595	2.26105	0	0.999593	1	K00140	mmsA; malonate-semialdehyde dehydrogenase (acetylating) / methylmalonate-semialdehyde dehydrogenase [EC:1.2.1.18 1.2.1.27]
HCON_00113120	HCON_00113120	1	1	0	0	30	17	22	24	22	14	16	18	4.39012	-0.931147	7.8733	2.73357e-06	4.0431e-05	4.08197	-0.931147	7.02896	8.24014e-06	7.1663e-05	-0.308153	-0.931147	0	0.988889	1	#N/A	#N/A
HCON_00135730	HCON_00135730.2	51.56	40.83	55.59	63.99	251.52	251.22	397.5	401.15	289.72	244.15	211.26	302.87	2.22245	3.59202	4.77738	0.000246565	0.00185943	2.01563	3.59202	3.90796	0.00110402	0.00528935	-0.206816	3.59202	0	0.999588	1	#N/A	#N/A
HCON_00147540	HCON_00147540	266	176	130	160	1228	1136	1138	1058	1081	1363	1257	1110	2.33312	5.52341	7.29109	5.75896e-06	7.5168e-05	2.49252	5.52341	8.16846	1.87964e-06	1.97621e-05	0.159396	5.52341	0	0.999963	1	#N/A	#N/A
HCON_00188500	HCON_00188500	78	91	43	57	3957	2947	3634	3806	2568	2214	3826	3569	5.42739	6.02709	16.1111	1.33934e-09	1.28841e-07	5.25129	6.02709	15.4495	2.13238e-09	1.03378e-07	-0.1761	6.02709	0	0.999887	1	#N/A	#N/A
HCON_00060940	HCON_00060940.2	87.47	0	0	41.58	852.31	1070.88	695.29	1091.84	1384.31	1031.71	828.03	1289.19	6.98945	3.71261	4.84863	0.000236927	0.00179339	7.36034	3.71261	5.15146	0.000145042	0.000868619	0.370897	3.71261	0	0.958786	1	K15979	SND1; staphylococcal nuclease domain-containing protein 1
HCON_00028290	HCON_00028290	38	30	30	29	173	183	167	156	166	210	168	161	2.05017	2.86354	5.93498	3.92458e-05	0.000376938	2.18185	2.86354	6.69656	1.29666e-05	0.00010646	0.131679	2.86354	0	0.999994	1	#N/A	#N/A
HCON_00113910	HCON_00113910	51	51	43	58	676	935	561	619	700	981	586	760	3.38646	4.45082	7.26174	5.99848e-06	7.80441e-05	3.59149	4.45082	7.90091	2.62596e-06	2.65135e-05	0.205027	4.45082	0	0.999399	1	#N/A	#N/A
HCON_00095110	HCON_00095110	15	8	16	9	127	89	71	107	125	74	110	122	2.65468	1.87679	4.78423	0.000243876	0.00184029	2.87656	1.87679	5.45653	8.20485e-05	0.000530083	0.221883	1.87679	0	0.998751	1	#N/A	#N/A
HCON_00001300	HCON_00001300	0	0	0	0	24	21	29	19	19	7	29	20	5.1915	-1.20604	8.20543	1.82652e-06	2.89424e-05	4.8494	-1.20604	7.38113	5.18195e-06	4.74098e-05	-0.342102	-1.20604	0	0.971211	1	#N/A	#N/A
HCON_00161060	HCON_00161060	32.97	15.01	16.3	19.27	150.24	112.34	95.25	113.37	124.99	136.4	130.64	107.53	2.16237	2.30056	4.50266	0.000391904	0.00276437	2.34449	2.30056	5.23461	0.000116662	0.000719463	0.182123	2.30056	0	0.999795	1	#N/A	#N/A
HCON_00021290	HCON_00021290	0	1.34	1.96	1.24	140.07	127.87	74.95	45.11	148.96	178.78	73.6	80.94	5.61169	0.835024	4.22982	0.000659305	0.00432817	6.03117	0.835024	4.63981	0.000328064	0.0017989	0.419486	0.835024	0	0.919441	1	#N/A	#N/A
HCON_00103070	HCON_00103070	0	0	0	2	53	62	32	30	73	69	34	41	5.46812	-0.194125	6.06754	3.30831e-05	0.000328866	5.83003	-0.194125	6.6104	1.51152e-05	0.000121329	0.361903	-0.194125	0	0.958812	1	#N/A	#N/A
HCON_00032260	HCON_00032260	241	111	87	89	1020	926	805	721	999	840	983	904	2.49145	5.08167	5.74245	5.25936e-05	0.000482747	2.68942	5.08167	6.51649	1.67344e-05	0.000132326	0.197966	5.08167	0	0.999497	1	#N/A	#N/A
HCON_00125760	HCON_00125760	5	1	5	1	54	52	55	58	44	36	45	55	3.9109	0.507484	7.59414	3.88869e-06	5.4048e-05	3.70519	0.507484	6.9915	8.64935e-06	7.47306e-05	-0.20571	0.507484	0	0.999273	1	#N/A	#N/A
HCON_00161930	HCON_00161930	31	7	13	19	175	164	121	144	157	168	139	186	2.88252	2.42421	5.63544	6.20554e-05	0.000555	3.07935	2.42421	6.25071	2.45873e-05	0.000183608	0.196828	2.42421	0	0.999436	1	#N/A	#N/A
HCON_00169590	HCON_00169590.2	767.42	500.84	421.43	462.41	2256.6	2249.63	2147.53	2091.82	2420.1	1977.02	2465.49	2356.65	1.70551	6.67109	4.34564	0.000512992	0.00348179	1.86389	6.67109	5.32605	0.000100788	0.000636019	0.158385	6.67109	0	0.999931	1	#N/A	#N/A
HCON_00012360	HCON_00012360	0	0	0	0	39.15	66.88	32.96	33.78	76.62	85.98	32.37	32.02	6.01948	-0.400126	6.2782	2.45e-05	0.000252588	6.39589	-0.400126	6.8061	1.16132e-05	9.6792e-05	0.376406	-0.400126	0	0.942946	1	#N/A	#N/A
HCON_00125240	HCON_00125240	198	184	112	99	1023	1038	1005	1103	1134	974	1036	1218	2.52815	5.32857	7.76338	3.11748e-06	4.45453e-05	2.67584	5.32857	8.51912	1.23091e-06	1.37333e-05	0.147686	5.32857	0	0.99996	1	#N/A	#N/A
HCON_00079730	HCON_00079730	1.08	0	0	2.03	201.18	156.16	105.37	121.3	201	117.1	165.32	149.15	6.78743	1.05153	8.32451	1.62485e-06	2.64678e-05	7.00875	1.05153	8.6563	1.09795e-06	1.25361e-05	0.221318	1.05153	0	0.997968	1	#N/A	#N/A
HCON_00162430	HCON_00162430.2	10.19	8.86	0	9.33	145.75	152.28	143.56	137.46	121.83	86.75	79.82	170.77	4.60189	1.64031	4.92469	0.000196671	0.00151783	4.28923	1.64031	4.45864	0.00042925	0.00228006	-0.312661	1.64031	0	0.976235	1	#N/A	#N/A
HCON_00112920	HCON_00112920	4	5	6	3	116	103	79	67	116	110	75	93	3.84575	1.36733	6.51338	1.68823e-05	0.000183989	4.04886	1.36733	7.0016	8.55106e-06	7.3986e-05	0.203106	1.36733	0	0.998882	1	#N/A	#N/A
HCON_00153290	HCON_00153290	2	3	1	0	107.36	92.07	89.14	121.77	122.63	84.8	105.47	125.75	5.63674	0.947661	9.07239	6.6173e-07	1.28527e-05	5.81414	0.947661	9.43249	4.43666e-07	5.96101e-06	0.177404	0.947662	0	0.999661	1	#N/A	#N/A
HCON_00022430	HCON_00022430	37	46	27	28	201	230	149	193	216	245	183	176	2.13504	3.02272	4.28584	0.000568908	0.00381259	2.30729	3.02272	4.95923	0.000182459	0.00106554	0.172257	3.02272	0	0.999728	1	#N/A	#N/A
HCON_00164510	HCON_00164510	3	1	2	4	46	49	34	34	57	32	35	62	3.50178	0.344931	5.29501	0.000106289	0.000882156	3.74008	0.344931	5.83019	4.62056e-05	0.000318204	0.238299	0.34493	0	0.995481	1	#N/A	#N/A
HCON_00134730	HCON_00134730	4	8	0	7	73	59	56	45	73	68	69	56	3.71484	0.809134	4.43695	0.000441819	0.00305472	4.00279	0.809134	4.9372	0.000190923	0.00110861	0.287949	0.809134	0	0.983125	1	K01915	glnA; glutamine synthetase [EC:6.3.1.2]
HCON_00055090	HCON_00055090	1	2	3	0	15.07	28	19	12	26	25	16	19	3.13575	-0.662227	3.71426	0.00156656	0.00925018	3.4693	-0.662227	4.34572	0.000515658	0.00267734	0.333543	-0.662227	0	0.960748	1	#N/A	#N/A
HCON_00155350	HCON_00155350	0	0	0	2	28.02	18	18	26.05	29	19.79	24	27	4.55522	-0.848931	7.93321	2.53938e-06	3.79726e-05	4.80007	-0.848931	8.53856	1.2163e-06	1.36076e-05	0.244843	-0.848931	0	0.993774	1	#N/A	#N/A
HCON_00132070	HCON_00132070.2	0	0	0	0	22.58	51.37	23.34	12.04	11.61	44.63	11.53	11.64	5.24231	-1.19836	5.33101	0.000102808	0.000856761	4.77836	-1.19836	4.62995	0.000323396	0.0017757	-0.463952	-1.19836	0	0.857985	1	#N/A	#N/A
HCON_00021690	HCON_00021690	31.83	8.3	5	2.56	95.61	76.1	85.23	92.93	95.26	108.39	99.98	86.25	3.07278	1.61353	4.46122	0.000421539	0.00293611	3.31148	1.61353	5.00362	0.000170108	0.00100348	0.238695	1.61353	0	0.994491	1	#N/A	#N/A
HCON_00013390	HCON_00013390	5.27	0.52	0	2.57	18.88	22.34	18.54	23.11	32.47	26.56	21.09	19.06	3.2439	-0.484417	3.96003	0.00101106	0.00627927	3.5535	-0.484417	4.55259	0.000361953	0.00196082	0.309601	-0.484417	0	0.971675	1	#N/A	#N/A
HCON_00158240	HCON_00158240	6	4	14	16	739.91	628.01	755.77	872.83	586.9	534.93	734.01	758.83	5.96346	3.59766	13.3501	1.08015e-08	5.59162e-07	5.84926	3.59766	13.0282	1.40864e-08	4.09747e-07	-0.114201	3.59766	0	0.999995	1	#N/A	#N/A
HCON_00123040	HCON_00123040	0	0	1	0	88.38	87.85	42.65	41.58	93.14	97.77	53.11	53.26	6.17896	0.0747437	6.58349	1.58177e-05	0.000173781	6.48102	0.0747437	6.99999	8.90002e-06	7.66795e-05	0.302059	0.0747437	0	0.974792	1	#N/A	#N/A
HCON_00095780	HCON_00095780	17	10	18	25	249	183	193	197	156	178	182	197	3.20264	2.65843	9.97854	2.40993e-07	5.70584e-06	3.08975	2.65843	9.4024	4.48005e-07	5.99483e-06	-0.112889	2.65843	0	0.999995	1	#N/A	#N/A
HCON_00167060	HCON_00167060	111.9	109.5	127.26	94.67	1061.47	1294.95	1019.34	1005.73	1021.03	1381.51	1007.34	1096.11	2.94196	5.24293	10.1274	2.06177e-07	5.03773e-06	3.06442	5.24293	10.7694	1.07633e-07	1.8785e-06	0.12246	5.24294	0	0.999987	1	#N/A	#N/A
HCON_00131430	HCON_00131430	12	8	7	16	1083	980	1352	1302	934	818	1314	1067	6.40552	4.10843	14.5155	4.32637e-09	2.87853e-07	6.29255	4.10843	14.2061	5.47919e-09	1.97084e-07	-0.112964	4.10843	0	0.999994	1	#N/A	#N/A
HCON_00168640	HCON_00168640.1	145.54	192.22	106.24	135.34	732.11	766.21	696.49	652.64	795.37	720.84	631.47	774.96	1.97007	4.95163	5.58952	6.65871e-05	0.000589489	2.09032	4.95163	6.28851	2.32423e-05	0.000174739	0.120249	4.95163	0	0.999988	1	#N/A	#N/A
HCON_00022830	HCON_00022830	27	27	49	76	326	344	318	387	336	347	336	390	2.67756	3.65558	7.577	3.95984e-06	5.48496e-05	2.80036	3.65558	8.14351	1.93855e-06	2.03115e-05	0.122797	3.65558	0	0.999984	1	#N/A	#N/A
HCON_00059850	HCON_00059850	0	1	2	0	119	128	140	103	116	124	139	124	6.59464	0.869637	12.9292	1.54939e-08	7.36534e-07	6.7259	0.869637	13.2404	1.19711e-08	3.66107e-07	0.131263	0.869637	0	0.999967	1	#N/A	#N/A
HCON_00007400	HCON_00007400	1	0	2	0	11	26	10	20	23	26	11	20	3.65632	-1.00351	4.05891	0.000852746	0.00539513	4.02538	-1.00351	4.68984	0.000288473	0.00160559	0.369061	-1.00351	0	0.927852	1	#N/A	#N/A
HCON_00129500	HCON_00129500	24.91	25.37	56.08	46	501.85	537.61	336.41	352.93	522.53	628.89	340.86	404.99	3.16785	3.82675	5.21754	0.000120118	0.000980936	3.37464	3.82675	5.73431	5.33759e-05	0.000361071	0.206792	3.82675	0	0.99759	1	#N/A	#N/A
HCON_00168470	HCON_00168470	0	3	3	2	20	27	19	25	20	35	19	34	3.1677	-0.34828	3.90435	0.00111541	0.00686151	3.45165	-0.34828	4.45453	0.000427534	0.00227293	0.28395	-0.34828	0	0.978628	1	#N/A	#N/A
HCON_00006830	HCON_00006830	153	89	76	82	408	397	379	389	427	349	429	405	1.67735	4.19476	3.86612	0.00118922	0.00724262	1.79409	4.19476	4.53955	0.00036802	0.00198942	0.116744	4.19476	0	0.999989	1	#N/A	#N/A
HCON_00103730	HCON_00103730	291	382	269	166	2041	1719	1939	1920	2020	1869	2058	1971	2.49239	6.20663	7.6985	3.38641e-06	4.78286e-05	2.63641	6.20663	8.44578	1.34339e-06	1.47459e-05	0.14402	6.20663	0	0.999899	1	#N/A	#N/A
HCON_00182130	HCON_00182130	49	37	31	38	283	648	372	281	271	557	443	431	2.9065	3.74235	4.09118	0.00080029	0.0051109	3.14406	3.74235	4.62307	0.000320204	0.00176134	0.237554	3.74235	0	0.992367	1	#N/A	#N/A
HCON_00191330	HCON_00191330.2	85.24	15.11	13.89	7.85	275.03	188.23	289.95	249.99	246.42	261.51	328.15	254.11	3.30626	3.02767	4.9114	0.000197967	0.00152494	3.52144	3.02767	5.39167	9.11535e-05	0.000580919	0.215185	3.02767	0	0.996142	1	#N/A	#N/A
HCON_00112870	HCON_00112870	1	1	0	4	21	15	19	15	27	18	14	23	3.20958	-0.729222	4.27916	0.000577405	0.00386106	3.48446	-0.729222	4.85701	0.000216883	0.001242	0.274885	-0.729222	0	0.979994	1	#N/A	#N/A
HCON_00112540	HCON_00112540	14	10	7	5	76	99	53	77	99	74	69	81	2.72738	1.47814	4.63474	0.000313451	0.0022803	2.91654	1.47814	5.16471	0.000130674	0.000790709	0.189157	1.47814	0	0.998516	1	#N/A	#N/A
HCON_00128150	HCON_00128150	3.32	2	4.99	9.84	765.9	749.24	412.92	506.22	750.76	854.78	484.18	544.73	6.54777	3.17352	6.31211	2.35913e-05	0.000244443	6.75516	3.17352	6.55172	1.67664e-05	0.000132493	0.207398	3.17352	0	0.996793	1	#N/A	#N/A
HCON_00134650	HCON_00134650.1	1522.24	1192.17	992.79	864.79	4646.97	4666.03	4608.07	4395.36	4967.41	4585.87	4472.14	4934.98	1.6743	7.73929	4.15793	0.000710694	0.00460857	1.80965	7.73929	4.99596	0.000171768	0.00101132	0.135356	7.73929	0	0.999929	1	#N/A	#N/A
HCON_00062770	HCON_00062770	378	321	274	268	6677	5660	5031	5183	6224	4559	6102	6074	3.83288	7.30489	18.3635	3.05137e-10	5.03765e-08	3.94343	7.30489	19.085	1.97712e-10	2.25385e-08	0.110547	7.30489	0	0.999991	1	#N/A	#N/A
HCON_00036630	HCON_00036630	104	76	44	56	691	657	642	703	659	574	741	765	2.98334	4.53109	9.90125	2.61364e-07	6.10532e-06	3.0877	4.53109	10.4257	1.51831e-07	2.49317e-06	0.104364	4.53109	0	0.999994	1	#N/A	#N/A
HCON_00075760	HCON_00075760.2	0	0	9.2	0	38.94	32.81	18.4	41.14	35.75	20.61	17.97	21.2	4.56229	-0.552483	4.61835	0.000328413	0.0023741	4.20465	-0.552483	4.08217	0.000825817	0.00407143	-0.357641	-0.552483	0	0.923354	1	#N/A	#N/A
HCON_00159440	HCON_00159440	45	33	27	12	335	382	349	353	411	351	368	331	3.38636	3.48415	8.20355	1.80316e-06	2.86093e-05	3.51103	3.48415	8.64179	1.06645e-06	1.22594e-05	0.124665	3.48415	0	0.99995	1	#N/A	#N/A
HCON_00160910	HCON_00160910	0	0	1	2	34	23	14	19	39	18	24	21	4.11156	-0.737197	5.35061	9.7823e-05	0.000823074	4.38434	-0.737197	5.86763	4.39312e-05	0.000305468	0.272784	-0.737197	0	0.975344	1	#N/A	#N/A
HCON_00049700	HCON_00049700	277.98	283.78	471.05	518.05	1666.09	1471.1	1512.99	1406.65	1546.21	1574.27	1635.09	1396.11	1.64772	6.13713	4.31831	0.000537786	0.00363392	1.75714	6.13713	5.04885	0.000157543	0.000935682	0.109416	6.13713	0	0.999987	1	#N/A	#N/A
HCON_00050880	HCON_00050880	211.36	181.52	237.15	437.24	3916.28	3491.87	3772.87	3757.36	3784.33	4203.54	3516.92	3737.16	3.51619	6.81851	14.3487	4.78135e-09	3.05831e-07	3.62971	6.81851	15	2.92671e-09	1.27699e-07	0.113514	6.81851	0	0.999978	1	#N/A	#N/A
HCON_00125960	HCON_00125960	49	37	21	33	206	213	208	211	185	204	257	207	2.27672	3.08414	6.34528	2.14019e-05	0.000224243	2.3811	3.08414	6.86934	1.01951e-05	8.66756e-05	0.104381	3.08414	0	0.99999	1	#N/A	#N/A
HCON_00057790	HCON_00057790	68	124.01	101.03	216	25253.9	22155.7	17616.5	19719.4	19995.5	19487.9	16735.8	16368.9	7.1128	8.03059	23.4652	1.96692e-11	1.07669e-08	6.98289	8.03059	22.9313	2.55085e-11	7.41993e-09	-0.129901	8.03059	0	0.9999	1	#N/A	#N/A
HCON_00149890	HCON_00149890	38	38	21	39	188	147	185	180	167	160	219	165	2.02861	2.90058	5.26789	0.000110593	0.000912297	2.13362	2.90058	5.81129	4.73334e-05	0.000324507	0.105011	2.90058	0	0.999989	1	#N/A	#N/A
HCON_00111870	HCON_00111870	27	23	18	13	172	153	160	169	143	104	162	167	2.68636	2.51792	7.1364	7.0842e-06	8.92244e-05	2.57267	2.51792	6.59633	1.4937e-05	0.000119977	-0.113693	2.51792	0	0.999974	1	#N/A	#N/A
HCON_00051220	HCON_00051220	61.64	47.48	65.85	134.76	798.72	816.13	833.13	758.64	797.67	924.46	768.08	762.84	3.10126	4.73358	10.0342	2.27275e-07	5.45505e-06	3.20394	4.73358	10.5274	1.37032e-07	2.29018e-06	0.102683	4.73358	0	0.999991	1	#N/A	#N/A
HCON_00005890	HCON_00005890	0	0	1	0	8	40	31	21	5	26	22	16	4.69392	-1.16454	4.26756	0.000602507	0.00400698	4.26456	-1.16454	3.67616	0.00171011	0.00782487	-0.429356	-1.16454	0	0.852025	1	#N/A	#N/A
HCON_00075300	HCON_00075300	1246	875	772	746	4157	4053	3711	4018	3468	3190	3539	3679	1.80151	7.41267	5.32381	0.000101148	0.000845226	1.68777	7.41267	4.55552	0.000358167	0.00194477	-0.113738	7.41267	0	0.999972	1	#N/A	#N/A
HCON_00058610	HCON_00058610	73	33	31	32	278	229	221	253	232	152	244	222	2.27079	3.22812	5.00445	0.000169411	0.00132758	2.13716	3.22812	4.42621	0.000446632	0.0023611	-0.133625	3.22812	0	0.999851	1	#N/A	#N/A
HCON_00008280	HCON_00008280	26	8	16	24	1697	2788	2200	1791	1439	2365	2654	2480	6.53234	4.98296	10.4001	1.61259e-07	4.18282e-06	6.68613	4.98296	10.6906	1.20717e-07	2.06266e-06	0.153795	4.98296	0	0.99943	1	#N/A	#N/A
HCON_00023970	HCON_00023970	0	3	3	14	1022	854	843	928	737	598	1021	847	7.81154	3.26248	9.84723	2.94261e-07	6.7196e-06	7.69028	3.26248	9.66787	3.55778e-07	4.97316e-06	-0.121258	3.26248	0	0.999933	1	#N/A	#N/A
HCON_00042530	HCON_00042530	329	286	240	247	1486	1236	1437	1416	1000	955	1625	1398	1.99082	5.83533	5.88593	4.22615e-05	0.000400861	1.88235	5.83533	5.23182	0.000117172	0.000722243	-0.108476	5.83533	0	0.999978	1	#N/A	#N/A
HCON_00142020	HCON_00142020	15	15	33	32	134	140	103	119	156	145	107	113	2.07088	2.3944	3.73853	0.00149367	0.00887557	2.21427	2.3944	4.25323	0.00060203	0.00305313	0.143391	2.3944	0	0.999645	1	#N/A	#N/A
HCON_00132130	HCON_00132130	19	8	21	39	366	277	235	273	292	241	316	322	3.49178	3.11211	7.55526	4.08039e-06	5.62643e-05	3.61572	3.11211	7.93913	2.50334e-06	2.54648e-05	0.123934	3.11211	0	0.999902	1	#N/A	#N/A
HCON_00031110	HCON_00031110	160	254	338	373	2104	1751	1893	2120	1704	1478	1832	1885	2.49912	6.15733	8.77941	9.06333e-07	1.66007e-05	2.39467	6.15733	8.15434	1.91244e-06	2.00724e-05	-0.10445	6.15733	0	0.999979	1	#N/A	#N/A
HCON_00076200	HCON_00076200	10	13	6	8	66	52	44	46	58	52	58	45	2.11193	1.13069	4.12967	0.000746764	0.00480929	2.2421	1.13069	4.62489	0.000318498	0.00175353	0.130173	1.1307	0	0.999806	1	#N/A	#N/A
HCON_00191820	HCON_00191820	0	0	0	1	30	26	17	21	24	36	17	27	4.79364	-0.883301	7.72004	3.33485e-06	4.72096e-05	4.99664	-0.883301	8.17699	1.88641e-06	1.98162e-05	0.202996	-0.883301	0	0.992997	1	#N/A	#N/A
HCON_00048920	HCON_00048920	486	713	689	733	3519	3448	3913	4009	3542	2361	3662	3737	2.15843	7.19817	8.20427	1.79885e-06	2.85781e-05	2.06221	7.19817	7.50403	4.35224e-06	4.11862e-05	-0.096215	7.19817	0	0.99999	1	#N/A	#N/A
HCON_00165320	HCON_00165320.2	0.04	0	0	1.93	15.31	33.34	17.94	26.05	18.43	27.36	23.64	28.03	4.53543	-0.854388	6.85778	1.04696e-05	0.000122869	4.74417	-0.854388	7.30029	5.75958e-06	5.18914e-05	0.208739	-0.854388	0	0.990203	1	#N/A	#N/A
HCON_00185950	HCON_00185950	4	0	1	1	22	15	13	18	15	14	11	14	3.15639	-0.930833	4.45764	0.000424328	0.00295049	2.93352	-0.930833	3.93417	0.00105611	0.00507575	-0.222865	-0.930833	0	0.985178	1	#N/A	#N/A
HCON_00015450	HCON_00015450.2	146.88	135.2	101.54	69.48	805.81	717.62	725.44	694.45	638.25	730.62	617.88	603.44	2.40529	4.78392	6.85145	1.04505e-05	0.000122763	2.30424	4.78392	6.32743	2.19637e-05	0.000166355	-0.101052	4.78392	0	0.999975	1	#N/A	#N/A
HCON_00006840	HCON_00006840	1027	666	666	763	3269	2718	3218	3237	2557	2146	3205	3155	1.65387	7.10691	4.42471	0.000447755	0.00308529	1.55664	7.10691	3.75661	0.00144596	0.0067528	-0.0972298	7.10691	0	0.999981	1	#N/A	#N/A
HCON_00171110	HCON_00171110.2	0	0	0	0	122.88	112.45	80.35	120.97	72.54	125.67	85.37	96.93	7.39433	0.342866	12.6271	2.03529e-08	9.04186e-07	7.27085	0.342866	12.3432	2.60055e-08	6.28283e-07	-0.12348	0.342866	0	0.999796	1	#N/A	#N/A
HCON_00109310	HCON_00109310	0	4.88	4.9	4	47.97	40.97	50.06	67.93	50.96	56.93	57.24	51.42	3.79812	0.560405	5.29321	0.000106848	0.000884995	3.96889	0.560405	5.63122	6.28516e-05	0.000417996	0.170766	0.560405	0	0.99652	1	#N/A	#N/A
HCON_00036220	HCON_00036220	1	2	1	9	435	474	347	386	418	397	388	425	6.85466	2.49971	11.6819	4.68346e-08	1.65546e-06	6.93827	2.49971	11.8483	4.02616e-08	8.81457e-07	0.083608	2.49971	0	0.999995	1	#N/A	#N/A
HCON_00029480	HCON_00029480	14	20	10	19	84	107	102	96	99	117	88	91	2.27287	1.97473	5.25651	0.000112632	0.000927244	2.37395	1.97473	5.67954	5.79302e-05	0.000388651	0.101076	1.97473	0	0.999958	1	#N/A	#N/A
HCON_00134370	HCON_00134370	19	22	21	50	6047	5704	7313	8001	5389	4639	6870	7227	7.61904	6.22761	20.1784	1.10262e-10	2.40548e-08	7.531	6.22761	19.9006	1.28787e-10	1.69181e-08	-0.08804	6.22761	0	0.99999	1	#N/A	#N/A
HCON_00036790	HCON_00036790.2	305.44	136.11	225	214.87	1101.51	1208.79	1016.75	1150.84	930.61	1213.11	875.68	927.68	2.03511	5.50428	5.15012	0.000133657	0.00107568	1.9298	5.50428	4.61347	0.000324678	0.00178194	-0.105313	5.50428	0	0.999934	1	#N/A	#N/A
HCON_00166930	HCON_00166930.1	4.8	8	5	15	52	45	40	63	47	39	63	57	2.28949	1.00429	4.05816	0.000846735	0.00537101	2.42115	1.00429	4.48203	0.000406027	0.00216802	0.131656	1.00429	0	0.999462	1	#N/A	#N/A
HCON_00170500	HCON_00170500.4	22.78	4.04	0	2.13	98.03	57.71	86.42	79.41	90.24	54.38	62.36	55.1	4.21069	0.942115	4.34048	0.0005256	0.00355748	3.99257	0.942115	4.01372	0.000928487	0.00453189	-0.218121	0.942115	0	0.980152	1	#N/A	#N/A
HCON_00011660	HCON_00011660	2	1	0	3	81	95	60	75	80	86	77	72	5.22799	0.658774	8.52614	1.24099e-06	2.09698e-05	5.34837	0.658774	8.77463	9.27869e-07	1.10056e-05	0.120381	0.658774	0	0.999688	1	#N/A	#N/A
HCON_00116180	HCON_00116180.1	274.37	177.02	0.15	2.34	2652.21	2341.54	2450.82	2437.26	1925.06	1682.1	2145.16	1983.1	6.91238	5.00592	5.06081	0.000166157	0.00130543	6.6421	5.00592	4.82608	0.000243592	0.0013816	-0.270275	5.00592	0	0.945642	1	#N/A	#N/A
HCON_00087530	HCON_00087530	7	8	5	5	84	76	62	52	67	36	82	54	3.00371	1.12823	5.14764	0.000134366	0.00108028	2.86533	1.12823	4.74603	0.00026008	0.00146491	-0.138386	1.12823	0	0.998839	1	#N/A	#N/A
Hc-ins-2	Hc-ins-2	2	0	0	3	11	19	19	12	11	13	21	23	3.28828	-0.998929	3.89833	0.00112865	0.0069325	3.51691	-0.998929	4.31685	0.000542321	0.00279913	0.228631	-0.998929	0	0.970921	1	#N/A	#N/A
HCON_00172680	HCON_00172680.2	102.13	47.16	21.34	39.26	694.21	622.24	636.36	722.91	701.93	700.58	679	618.77	3.53839	4.33607	8.54748	1.19228e-06	2.04178e-05	3.6378	4.33607	8.88426	8.04567e-07	9.90866e-06	0.0994117	4.33607	0	0.999932	1	K07374	TUBA; tubulin alpha
HCON_00026570	HCON_00026570	770	626	578	527	2622	2493	3119	2963	2188	2169	2820	2869	1.81287	6.90784	5.94002	3.89484e-05	0.000374377	1.73655	6.90784	5.37001	9.39878e-05	0.000597113	-0.0763175	6.90784	0	0.999994	1	#N/A	#N/A
HCON_00029250	HCON_00029250	1	5	5	3	156	124	227	195	128	155	222	209	5.23347	1.8069	7.59652	3.93209e-06	5.45271e-05	5.34922	1.8069	7.80725	3.00697e-06	2.98184e-05	0.11575	1.8069	0	0.999646	1	#N/A	#N/A
HCON_00129940	HCON_00129940	19	15	24	54	8227	10689	5426	5460	9096	11648	5491	5573	7.76252	6.3538	9.29351	5.37534e-07	1.10557e-05	7.92689	6.3538	9.52141	4.19389e-07	5.67405e-06	0.164377	6.3538	0	0.99327	1	#N/A	#N/A
HCON_00193090	HCON_00193090	0	0	0	4	845	648	881	690	533	518	908	798	9.41647	2.49016	10.3507	1.80355e-07	4.53373e-06	9.32291	2.49016	10.2315	2.03419e-07	3.14977e-06	-0.093554	2.49016	0	0.999927	1	#N/A	#N/A
HCON_00120460	HCON_00120460	45	22	22	14	142	120	110	128	145	108	132	121	2.03611	2.41815	3.84864	0.00122688	0.00744598	2.1376	2.41815	4.22914	0.000627754	0.00317043	0.101487	2.41815	0	0.999841	1	#N/A	#N/A
HCON_00099050	HCON_00099050	7	9	5	12	61	119	56	54	67	89	58	74	2.67423	1.35217	3.86121	0.00120095	0.0072993	2.81518	1.35217	4.1963	0.000665516	0.00333653	0.140956	1.35217	0	0.997349	1	#N/A	#N/A
HCON_00052190	HCON_00052190.5	126.35	149.43	36.68	52.57	1498.2	1451.32	2163.49	1881.17	1240.62	1348.85	1546.19	1919.49	4.12906	5.43627	8.63922	1.07321e-06	1.8947e-05	4.00769	5.43627	8.29645	1.61511e-06	1.7233e-05	-0.121373	5.43627	0	0.999087	1	K14210	SLC3A1; solute carrier family 3 (neutral and basic amino acid transporter), member 1
HCON_00045590	HCON_00045590	0	0	1	0	15	17	18	19	22	15	23	13	4.38664	-1.18293	8.59754	1.12956e-06	1.9602e-05	4.51822	-1.18293	8.95139	7.49205e-07	9.31133e-06	0.131583	-1.18293	0	0.998117	1	#N/A	#N/A
HCON_00063790	HCON_00063790	2	0	0	4	19	24	31	22	21	20	25	37	3.85765	-0.547317	4.98906	0.000175009	0.00136793	4.02845	-0.547317	5.30518	0.00010507	0.000659293	0.1708	-0.547317	0	0.988865	1	#N/A	#N/A
HCON_00003660	HCON_00003660	0	0	2	0	82	102	53	72	45	93	107	82	6.29596	0.278696	7.45463	4.81995e-06	6.42853e-05	6.44171	0.278696	7.66713	3.6678e-06	3.53667e-05	0.145751	0.278696	0	0.99575	1	#N/A	#N/A
HCON_00030470	HCON_00030470	131	155	53	50	5464	5260	4775	5801	4451	4133	4813	5472	5.61151	6.57417	15.9617	1.48937e-09	1.38249e-07	5.51943	6.57417	15.6273	1.88336e-09	9.66765e-08	-0.0920869	6.57417	0	0.99989	1	#N/A	#N/A
HCON_00026210	HCON_00026210	893	1365	1599	1886	5578	5806	4886	5192	5589	5483	5214	5051	1.58803	7.97463	3.68098	0.00165606	0.00973007	1.66817	7.97463	4.18231	0.00068107	0.00340034	0.0801446	7.97463	0	0.999969	1	#N/A	#N/A
HCON_00171110	HCON_00171110.6	0	0	0	0	23.47	7.13	27.55	17.35	28.29	7.1	35.35	16.82	4.7675	-1.2983	5.00131	0.000173844	0.00136057	5.00304	-1.2983	5.35117	9.90854e-05	0.000625919	0.235539	-1.2983	0	0.946263	1	#N/A	#N/A
HCON_00143590	HCON_00143590.3	89.54	16.06	0	0	253.41	243.05	464.08	269.8	343.94	240.71	398.92	303.59	5.81124	2.45958	4.15787	0.000753008	0.00484439	5.99403	2.45958	4.32042	0.000568823	0.00290645	0.18279	2.45958	0	0.980874	1	#N/A	#N/A
HCON_00113260	HCON_00113260	2	3.27	1	0	75.19	83.04	48.96	58.27	88	140	41	49	4.96279	0.537129	4.22698	0.000651005	0.00428058	5.15046	0.537129	4.43792	0.000453093	0.00239112	0.187677	0.537129	0	0.976978	1	#N/A	#N/A
HCON_00101700	HCON_00101700	4	5	1	5	36	24	25.01	34	30.96	20.99	26.54	24	2.62503	0.0765513	4.29372	0.000561527	0.00376933	2.5064	0.0765513	3.93614	0.00105071	0.00505281	-0.118631	0.0765513	0	0.998417	1	#N/A	#N/A
HCON_00052650	HCON_00052650.1	4	16	10	6	69	51.49	58	72	63.7	62.41	56.27	68	2.53789	1.24728	4.93916	0.00018862	0.00146402	2.62943	1.24728	5.23552	0.000116525	0.000719079	0.0915412	1.24727	0	0.999794	1	#N/A	#N/A
HCON_00067880	HCON_00067880	8	5	4	4	92	119	126	100	80	226	88	102	3.94326	1.59504	4.74779	0.000261427	0.00195134	4.07837	1.59504	4.9734	0.00018004	0.00105444	0.135112	1.59504	0	0.99548	1	#N/A	#N/A
HCON_00046540	HCON_00046540	0	1	1	0	13.5	15.59	15.32	11.38	19.9	3.22	12.05	18.53	3.68699	-1.36907	4.06234	0.000847948	0.0053731	3.48077	-1.36907	3.687	0.00165189	0.00758976	-0.20622	-1.36907	0	0.956223	1	#N/A	#N/A
HCON_00193430	HCON_00193430	0	1	1	7	1137	1736	1073	750	847	1422	1253	1096	9.00188	3.25733	6.68195	1.47383e-05	0.000163987	9.10375	3.25733	6.76707	1.31055e-05	0.00010724	0.101865	3.25733	0	0.998947	1	#N/A	#N/A
HCON_00022840	HCON_00022840	13	31	42	38	187	173	153	206	169	144	140	191	2.25817	2.79431	4.68837	0.000286198	0.0021114	2.18225	2.79431	4.3696	0.000492285	0.00257129	-0.0759157	2.79431	0	0.999908	1	#N/A	#N/A
HCON_00126550	HCON_00126550	7	12	6	9	76	76	54	61	60	72	56	76	2.57352	1.31558	5.60224	6.53015e-05	0.000580632	2.64668	1.31558	5.8595	4.40018e-05	0.000305785	0.0731611	1.31558	0	0.999934	1	#N/A	#N/A
HCON_00136140	HCON_00136140	491	241	358	581	4620	4837	4769	4642	4856	4637	4272	4873	3.20411	7.24692	12.1783	2.87508e-08	1.15542e-06	3.2712	7.24692	12.5462	2.08155e-08	5.38777e-07	0.0670841	7.24692	0	0.999968	1	#N/A	#N/A
HCON_00007950	HCON_00007950	16	7	11	9	95	100	64	82	79	101	102	61	2.61111	1.65125	4.70973	0.000276218	0.00204394	2.69604	1.65125	4.95783	0.000182961	0.00106796	0.0849311	1.65125	0	0.999669	1	#N/A	#N/A
HCON_00092780	HCON_00092780	17	8	14	204	33920	26309	27341	28053	30278	21483	34356	31221	9.70745	7.68001	14.539	4.53926e-09	2.99763e-07	9.80174	7.68001	14.6967	4.0362e-09	1.58046e-07	0.0942884	7.68001	0	0.999214	1	#N/A	#N/A
HCON_00161080	HCON_00161080	102.03	54.99	47.7	47.73	367.76	329.66	260.75	248.63	331.01	313.6	290.36	253.47	1.95628	3.68877	3.70859	0.001576	0.00929248	2.03023	3.68877	3.99307	0.000949539	0.00462356	0.073946	3.68877	0	0.99989	1	#N/A	#N/A
HCON_00123620	HCON_00123620	10	10	11	9	63	62	46	69	61	39	69	71	2.15519	1.29832	4.22474	0.000632583	0.00417744	2.22765	1.29832	4.48446	0.000404276	0.00215962	0.0724631	1.29832	0	0.9999	1	#N/A	#N/A
HCON_00185560	HCON_00185560	568	404	314	354	3343	2983	3227	3156	2969	2597	3024	2951	2.63476	6.83021	10.8359	1.00769e-07	2.86932e-06	2.58113	6.83021	10.4619	1.46297e-07	2.42512e-06	-0.0536305	6.83021	0	0.999994	1	#N/A	#N/A
HCON_00086850	HCON_00086850	5	6	6	3	37	31	27	23	28	27	27	22	2.11655	0.248601	3.88096	0.00115833	0.0070792	2.03755	0.248601	3.56859	0.00202791	0.00914033	-0.079005	0.248602	0	0.999744	1	#N/A	#N/A
HCON_00096650	HCON_00096650.2	18.39	0	19.7	10.89	165.97	317.46	145.29	216.39	217.64	241.39	166.64	216.02	4.48899	2.28688	4.09529	0.00081169	0.00517288	4.62201	2.28688	4.25532	0.00061454	0.00310883	0.133017	2.28688	0	0.989387	1	#N/A	#N/A
HCON_00115340	HCON_00115340	1	0	3	0	25	23	31	26	18	19	25	31	4.27459	-0.637072	6.74244	1.22578e-05	0.000141011	4.16883	-0.637072	6.47067	1.79952e-05	0.000140567	-0.105762	-0.637072	0	0.997159	1	#N/A	#N/A
HCON_00142880	HCON_00142880	1	0	3	0	22	15	18	15	19	9	21	13	3.69378	-1.03312	4.98341	0.000176351	0.00137666	3.5619	-1.03312	4.68598	0.000288838	0.00160689	-0.131876	-1.03312	0	0.988976	1	#N/A	#N/A
HCON_00112420	HCON_00112420	0	0	0	0	29.83	32.49	12	29.83	31.13	53.44	15.26	17.49	5.26741	-0.974748	5.73444	5.46153e-05	0.000496138	5.42354	-0.974748	5.96626	3.84787e-05	0.000271888	0.156134	-0.974748	0	0.975077	1	#N/A	#N/A
HCON_00185080	HCON_00185080.2	52.97	45.04	25.1	38.36	637.6	804.85	604.69	593.35	814.17	687.28	544.08	565.77	3.70366	4.23755	8.60901	1.10935e-06	1.94168e-05	3.76427	4.23755	8.79862	8.88838e-07	1.06148e-05	0.0606112	4.23755	0	0.999957	1	#N/A	#N/A
HCON_00123600	HCON_00123600	2	1	2	1	89	81	80	58	79	62	80	77	4.94616	0.71828	10.7596	1.09851e-07	3.02264e-06	4.99817	0.71828	10.8938	9.63202e-08	1.73305e-06	0.0520089	0.71828	0	0.999989	1	#N/A	#N/A
HCON_00045910	HCON_00045910	0	0	0	0	15.93	24.55	29.03	42.45	18.45	52.92	17.92	15.48	5.38758	-0.994619	6.51243	1.7237e-05	0.000187353	5.25471	-0.994619	6.26178	2.47238e-05	0.000184402	-0.13287	-0.994619	0	0.984252	1	#N/A	#N/A
HCON_00161420	HCON_00161420	8	7	3	5	41	73	41	68	42	63	50	62	2.84417	0.934753	4.49257	0.00039915	0.00280576	2.92626	0.934753	4.69128	0.000285145	0.00158852	0.0820921	0.934753	0	0.999091	1	#N/A	#N/A
HCON_00096850	HCON_00096850	11	8	4	7	40	39	40	37	31	39	45	39	2.03028	0.739901	4.04577	0.000865264	0.00546867	2.08954	0.739901	4.27057	0.000584159	0.00297237	0.0592638	0.739901	0	0.999939	1	#N/A	#N/A
HCON_00046550	HCON_00046550	0	1	1	0	18.19	23.41	34.3	41.49	19.61	24.87	34.57	21.31	4.67707	-0.671111	7.04874	8.07007e-06	9.90903e-05	4.57993	-0.671111	6.81086	1.11795e-05	9.37406e-05	-0.0971397	-0.671111	0	0.996657	1	#N/A	#N/A
HCON_00163840	HCON_00163840	26	47	64	49	366	292	254	292	297	228	293	275	2.37011	3.50618	6.30468	2.27028e-05	0.000236256	2.32363	3.50618	6.05057	3.30069e-05	0.000237203	-0.0464771	3.50617	0	0.999992	1	#N/A	#N/A
HCON_00066810	HCON_00066810	7	6	9	3	36	54	39	36	37	34	41	49	2.3443	0.695167	4.24588	0.000609835	0.0040469	2.40959	0.695167	4.44545	0.000432234	0.00229193	0.065285	0.695167	0	0.99976	1	#N/A	#N/A
HCON_00026200	HCON_00026200	447	696	984	942	3282	3471	2820	2987	3370	3172	2892	2824	1.7281	7.14331	3.89118	0.00113737	0.00697904	1.78047	7.14331	4.16902	0.000697048	0.00347727	0.0523734	7.14332	0	0.999935	1	#N/A	#N/A
HCON_00155260	HCON_00155260	7	5	4	8	45	34	49	51	38	42	42	40	2.46741	0.738946	6.11852	2.984e-05	0.000300788	2.42367	0.738946	5.89628	4.16101e-05	0.000291151	-0.0437387	0.738946	0	0.999986	1	#N/A	#N/A
HCON_00062730	HCON_00062730	11	3	9	7	49	44	34	53	41	33	40	48	2.25136	0.808979	3.97202	0.000985657	0.00614376	2.1969	0.808979	3.76796	0.0014171	0.00662813	-0.0544575	0.808979	0	0.999771	1	#N/A	#N/A
HCON_00161280	HCON_00161280	15	12	6	11	803	974	1179	1445	782	1347	873	995	6.26304	4.0605	8.92489	7.91484e-07	1.48171e-05	6.21298	4.0605	8.83691	8.75301e-07	1.04942e-05	-0.0500529	4.0605	0	0.999876	1	#N/A	#N/A
HCON_00097940	HCON_00097940	6	9.03	3.04	6	43	66.31	38	40.7	48.95	52.98	41	37.63	2.55902	0.791347	4.26029	0.000594955	0.00396323	2.6084	0.791347	4.38771	0.000477413	0.00250324	0.0493768	0.791347	0	0.999633	1	#N/A	#N/A
HCON_00054660	HCON_00054660	1	2	5	3	106.13	257.86	168.24	144.7	124.17	267.78	106.3	178.2	5.41137	1.63664	4.81882	0.000238579	0.00180366	5.47221	1.63664	4.88394	0.000214313	0.00122923	0.0608343	1.63664	0	0.996977	1	#N/A	#N/A
HCON_00044330	HCON_00044330	2	3	5	1	122	287	214	192	128	203	200	189	5.71047	1.78211	6.49234	1.78473e-05	0.000192429	5.66457	1.78211	6.41807	1.98442e-05	0.000152957	-0.0458987	1.78211	0	0.999539	1	#N/A	#N/A
HCON_00162210	HCON_00162210	26	18	15	23	119	97	85	104	112	72	103	104	1.93844	2.11335	4.17099	0.000694675	0.0045239	1.96788	2.11335	4.28698	0.000567753	0.00290341	0.029435	2.11335	0	0.999989	1	#N/A	#N/A
HCON_00028750	HCON_00028750.2	385.6	363.95	341	115.01	2392.27	2264.39	2500.48	2282.15	1883.41	1842.73	2533.64	2429.67	2.77283	6.36268	5.85503	4.4309e-05	0.000417688	2.72687	6.36268	5.6956	5.65337e-05	0.000380536	-0.0459618	6.36268	0	0.999315	1	#N/A	#N/A
HCON_00121400	HCON_00121400	10	7	9	11	52	49	56	66	50	40	57	69	2.17373	1.17819	5.07947	0.000149885	0.00119215	2.20036	1.17819	5.17638	0.000128112	0.000778676	0.0266314	1.17819	0	0.999992	1	#N/A	#N/A
HCON_00089710	HCON_00089710	28	95	87	122	878	747	851	876	692	655	900	870	3.13286	4.74091	7.67199	3.50621e-06	4.94635e-05	3.10534	4.74091	7.55848	4.05852e-06	3.88581e-05	-0.0275131	4.74091	0	0.999973	1	#N/A	#N/A
HCON_00045560	HCON_00045560	22	19	26	34	250	238	323	318	231	201	320	339	3.10746	3.18833	7.96026	2.434e-06	3.67567e-05	3.12957	3.18833	8.02418	2.24776e-06	2.32917e-05	0.0221145	3.18833	0	0.999995	1	#N/A	#N/A
HCON_00054350	HCON_00054350	3.33	6.67	19.33	21.67	87.33	88.33	63.33	71.67	82.67	68.33	66	67	2.49181	1.51331	3.79594	0.00134854	0.00811583	2.45592	1.51331	3.68366	0.00164903	0.00757944	-0.0358892	1.51331	0	0.999575	1	#N/A	#N/A
HCON_00054400	HCON_00054400	3.33	6.67	19.33	21.67	87.33	88.33	63.33	71.67	82.67	68.33	66	67	2.49181	1.51331	3.79594	0.00134854	0.00811583	2.45592	1.51331	3.68366	0.00164903	0.00757944	-0.0358892	1.51331	0	0.999575	1	#N/A	#N/A
HCON_00054440	HCON_00054440	3.33	6.67	19.33	21.67	87.33	88.33	63.33	71.67	82.67	68.33	66	67	2.49181	1.51331	3.79594	0.00134854	0.00811583	2.45592	1.51331	3.68366	0.00164903	0.00757944	-0.0358892	1.51331	0	0.999575	1	#N/A	#N/A
HCON_00190350	HCON_00190350.2	0	7.49	0	0	58.86	98.38	46.91	77.29	82.54	62.48	33.3	113.24	5.72639	0.29275	4.7464	0.000271588	0.00201579	5.78254	0.29275	4.80021	0.00024844	0.00140649	0.0561441	0.29275	0	0.992247	1	#N/A	#N/A
HCON_00189380	HCON_00189380	2	1	2	1	13	18	17	17	18	12	15	15	2.74312	-0.776297	5.62916	6.26455e-05	0.000559459	2.71555	-0.776297	5.5072	7.57502e-05	0.000494888	-0.0275683	-0.776297	0	0.999914	1	#N/A	#N/A
HCON_00181940	HCON_00181940	2210	1172	1113	1076	6403	6041	6001	6234	5893	5553	6219	6001	1.85554	8.07207	4.38376	0.000480393	0.00328241	1.88116	8.07207	4.51095	0.000386385	0.00207858	0.0256152	8.07207	0	0.999953	1	K12471	EPN; epsin
HCON_00074200	HCON_00074200	26	6	11	23	203	362	389	349	180	494	287	344	4.05818	3.05495	4.67609	0.000295371	0.0021634	4.09663	3.05495	4.72997	0.000269911	0.00151262	0.0384499	3.05495	0	0.998643	1	#N/A	#N/A
HCON_00122640	HCON_00122640	4	0	2	1	15	19	20	15	20	16	17	11	3.0059	-0.785917	3.96974	0.000992016	0.00617552	2.96504	-0.785917	3.8648	0.00119499	0.00568727	-0.0408577	-0.785917	0	0.997731	1	#N/A	#N/A
HCON_00029030	HCON_00029030	15	8	18	10	84	92	77	73	64	97	90	65	2.32868	1.67411	4.7762	0.000247065	0.00186206	2.35101	1.67411	4.84106	0.000221786	0.00126734	0.0223252	1.67411	0	0.999974	1	#N/A	#N/A
HCON_00159640	HCON_00159640	1	4	0	2	193	140	153	141	185	112	158	146	6.15415	1.32936	8.98501	7.37301e-07	1.40087e-05	6.16991	1.32936	9.00513	7.2074e-07	9.00335e-06	0.0157576	1.32936	0	0.999981	1	#N/A	#N/A
HCON_00010190	HCON_00010190	28	11	14	8	100	91	76	94	75	88	103	78	2.32555	1.82237	4.51433	0.000384226	0.00272121	2.34082	1.82237	4.54969	0.000361797	0.00196082	0.0152703	1.82237	0	0.999972	1	#N/A	#N/A
HCON_00032310	HCON_00032310	14.96	5.43	3.14	6.89	41.68	51.01	41.65	53.32	36.44	40.94	52.27	48.82	2.3893	0.859389	4.16747	0.000699137	0.0045457	2.40439	0.859389	4.19556	0.000665701	0.00333653	0.015089	0.859389	0	0.999927	1	#N/A	#N/A
HCON_00142990	HCON_00142990.1	78.45	75.67	38.66	17.7	276.45	389.78	259.27	301.66	275.89	307.54	311.16	241.2	2.4088	3.53982	3.78244	0.00138126	0.00828415	2.39537	3.53982	3.72798	0.00152271	0.007068	-0.0134331	3.53981	0	0.999842	1	#N/A	#N/A
HCON_00084370	HCON_00084370.1	0	0	0	8	54.74	55.25	37.51	31.53	48.05	61.82	34.72	29.51	5.07295	-0.131631	5.30482	0.000106845	0.000884995	5.09268	-0.131631	5.32165	0.000104046	0.000654403	0.0197322	-0.131632	0	0.998198	1	#N/A	#N/A
HCON_00159340	HCON_00159340	1	0	0	0	21	27	23	15	28	25	12	18	4.66847	-1.03783	6.94577	9.28827e-06	0.000111688	4.65408	-1.03783	6.89038	1.00224e-05	8.52669e-05	-0.0143947	-1.03783	0	0.999277	1	#N/A	#N/A
HCON_00098680	HCON_00098680	1172	1219	1480	1453	9655	8926	8400	8725	10978	10994	11727	11595	2.38904	8.5604	21.9733	3.99707e-11	1.47976e-08	2.82019	8.5604	28.9459	1.71725e-12	1.50263e-09	0.431152	8.5604	0	1	1	#N/A	#N/A
HCON_00134760	HCON_00134760	100	99	89	109	467	418	425	458	275	293	368	306	1.79153	4.13937	8.10423	2.03396e-06	3.15341e-05	1.36432	4.13937	3.61713	0.00185773	0.00843402	-0.427212	4.13937	0	0.999996	1	K08035	#N/A	C34B4.2	C34B4.2 is predicted to have DNA-binding transcription factor activity and sequence-specific DNA binding activity, based on protein domain information.
HCON_00125930	HCON_00125930	41	32	38	38	1101	1027	961	1001	1162	1140	1226	1315	4.40373	4.73037	28.4835	2.07518e-12	2.30477e-09	4.73385	4.73037	31.2809	7.09643e-13	1.08371e-09	0.33012	4.73037	0	1	1	#N/A	#N/A
HCON_00153500	HCON_00153500	129	140	155	174	938	820	780	856	972	924	1148	1054	2.14213	5.22135	12.7087	1.80793e-08	8.30355e-07	2.49949	5.22135	16.7609	8.4853e-10	5.45605e-08	0.357354	5.22135	0	1	1	K04648	#N/A
HCON_00048680	HCON_00048680	4871	4999	4862	5309	32700	29506	32264	32965	24230	21587	26667	26795	2.30678	10.1877	23.1539	2.20382e-11	1.07696e-08	2.02946	10.1877	18.1298	3.51641e-10	3.09292e-08	-0.277323	10.1877	0	1	1	#N/A	#N/A
HCON_00059630	HCON_00059630	1202	1008	1135	1387	4680	4404	4381	4343	5145	4987	5351	5309	1.5586	7.79463	8.52811	1.21758e-06	2.07012e-05	1.8689	7.79463	13.307	1.09382e-08	3.40031e-07	0.310305	7.79463	0	1	1	K18695	GPCPD1; glycerophosphocholine phosphodiesterase GPCPD1 [EC:3.1.4.2]
HCON_00013470	HCON_00013470	1078	1183	1145	1166	4790	4853	4680	4783	5431	5764	5382	5550	1.70205	7.84492	10.8335	1.00991e-07	2.86932e-06	1.99998	7.84492	15.477	2.06384e-09	1.01101e-07	0.297927	7.84492	0	1	1	K05022	CLIC2; chloride intracellular channel protein 2
HCON_00122900	HCON_00122900	585	565	658	670	2019	1720	1999	1896	2119	1903	2359	2234	1.26146	6.65266	4.37961	0.00048383	0.00330036	1.52108	6.65266	8.74677	9.41338e-07	1.11007e-05	0.259625	6.65266	0	1	1	#N/A	#N/A
HCON_00079270	HCON_00079270	105	124	125	141	479	437	431	440	545	474	521	534	1.49107	4.49736	5.71853	5.45495e-05	0.000496138	1.79151	4.49736	9.30988	4.95977e-07	6.53651e-06	0.300431	4.49736	0	1	1	K12566	SGCB; beta-sarcoglycan
HCON_00168760	HCON_00168760	1027	896	996	1065	4363	3655	3887	3507	4516	4005	5306	4659	1.5877	7.58445	7.43626	4.75502e-06	6.35581e-05	1.9348	7.58445	11.8706	3.78914e-08	8.43205e-07	0.3471	7.58445	0	0.999999	1	K05635	LAMC1; laminin, gamma 1
HCON_00150470	HCON_00150470	15	16	12	13	318	278	253	264	342	328	347	330	3.91325	3.02851	15.937	1.49372e-09	1.38249e-07	4.27935	3.02851	18.0551	3.69993e-10	3.16099e-08	0.366097	3.02851	0	0.999997	1	K08660	CNDP2; cytosolic nonspecific dipeptidase [EC:3.4.13.18]
HCON_00084490	HCON_00084490	587	564	534	613	2143	2063	1881	2029	2384	2266	2260	2450	1.45909	6.68804	6.34822	2.13096e-05	0.000223659	1.7522	6.68804	10.4285	1.51312e-07	2.48911e-06	0.293113	6.68804	0	1	1	K02857	#N/A
HCON_00061240	HCON_00061240	14	13	15	21	1896	1558	1499	1637	1968	1851	1868	2029	6.31474	4.77116	26.0455	5.90008e-12	5.14867e-09	6.63371	4.77116	27.619	3.02935e-12	1.85048e-09	0.318968	4.77116	0	0.999999	1	K22190	#N/A
HCON_00030640	HCON_00030640	50.21	66.96	56	48.99	445.88	459.11	378.89	397.35	497.38	470.12	532.44	526.44	2.55901	4.0719	11.4324	5.68147e-08	1.86864e-06	2.91884	4.0719	14.1967	5.37192e-09	1.96493e-07	0.359831	4.0719	0	0.999996	1	K16290	#N/A
HCON_00004030	HCON_00004030	401	398	403	456	1429	1301	1178	1253	1504	1407	1477	1486	1.27426	6.08892	3.8275	0.00127391	0.00770463	1.55073	6.08892	7.70038	3.37789e-06	3.29614e-05	0.276467	6.08892	0	1	1	K16531	#N/A
HCON_00111230	HCON_00111230	304	255	290	354	1099	1017	1089	1059	1143	1081	1301	1223	1.46954	5.7382	6.86608	1.02404e-05	0.000120643	1.70863	5.7382	10.383	1.58471e-07	2.57453e-06	0.239097	5.7382	0	1	1	K17975	#N/A
HCON_00032210	HCON_00032210	202	200	161	168	909	839	844	814	1049	945	1006	1018	1.86844	5.31242	8.44473	1.34484e-06	2.25686e-05	2.19352	5.31242	11.6577	4.60552e-08	9.76835e-07	0.325078	5.31242	0	0.999999	1	K10135	#N/A
HCON_00188260	HCON_00188260	89	95	85	80	2555	2566	2178	2527	2725	2836	2788	3051	4.45092	5.9697	28.7482	1.86686e-12	2.28074e-09	4.75397	5.9697	31.3147	7.01022e-13	1.08371e-09	0.30305	5.9697	0	1	1	#N/A	#N/A
HCON_00069430	HCON_00069430	13	11	9	15	790	743	644	653	897	747	864	848	5.48014	3.83797	19.0025	2.10165e-10	3.83222e-08	5.8151	3.83797	20.4515	9.19437e-11	1.36985e-08	0.334954	3.83797	0	0.999998	1	K06560	MRC; mannose receptor, C type
HCON_00157510	HCON_00157510	448	493	417	402	2097	1857	1863	1950	2204	2279	2328	2294	1.78609	6.52478	8.78295	9.02526e-07	1.65558e-05	2.10346	6.52478	12.3616	2.44331e-08	5.9462e-07	0.317369	6.52478	0	0.999999	1	K13963	SERPINB; serpin B
HCON_00071130	HCON_00071130	695	663	793	876	3184	2901	2586	2614	3651	2887	3506	3350	1.53841	7.14617	5.89347	4.17817e-05	0.000396926	1.87215	7.14617	9.58076	3.68329e-07	5.10189e-06	0.333737	7.14617	0	0.999996	1	K00710	GALNT; polypeptide N-acetylgalactosaminyltransferase [EC:2.4.1.41]
HCON_00036810	HCON_00036810.1	79.5	77	102.5	113	354.5	333.5	317.5	295.5	404.5	382.5	384	367	1.44872	4.06052	3.88837	0.00114307	0.00700344	1.77772	4.06052	6.83919	1.06283e-05	8.9673e-05	0.329008	4.06052	0	0.999997	1	K07942	ARL1; ADP-ribosylation factor-like protein 1
HCON_00036810	HCON_00036810.2	79.5	77	102.5	113	354.5	333.5	317.5	295.5	404.5	382.5	384	367	1.44872	4.06052	3.88837	0.00114307	0.00700344	1.77772	4.06052	6.83919	1.06283e-05	8.9673e-05	0.329008	4.06052	0	0.999997	1	K07942	ARL1; ADP-ribosylation factor-like protein 1
HCON_00111490	HCON_00111490	926	836	836	862	2904	2660	2713	2790	3463	2825	3179	3125	1.31668	7.17592	4.16415	0.000703	0.00456362	1.58658	7.17592	7.73427	3.23482e-06	3.17428e-05	0.269905	7.17592	0	1	1	K04571	SSR4; translocon-associated protein subunit delta
HCON_00138170	HCON_00138170.1	1073.95	998	1113	1119	3734	3403	3822	3681	2952	2930	3251	3196	1.40441	7.40569	8.76588	9.20612e-07	1.67726e-05	1.24315	7.40569	5.25137	0.000113554	0.000704565	-0.161255	7.40569	0	1	1	K00605	gcvT; aminomethyltransferase [EC:2.1.2.10]
HCON_00185450	HCON_00185450	2130	2301	2321	2244	20161	17258	16162	17066	19780	17556	21816	20433	2.60743	9.41177	20.9633	6.81925e-11	1.93139e-08	2.86688	9.41177	24.414	1.20479e-11	4.90631e-09	0.259446	9.41177	0	1	1	K05692	ACTB_G1; actin beta/gamma 1
HCON_00099820	HCON_00099820	43	38	28	38	417	464	428	417	474	534	484	515	3.19514	3.88266	14.0664	5.94885e-09	3.65212e-07	3.4984	3.88266	16.0968	1.33452e-09	7.5133e-08	0.303255	3.88266	0	0.999998	1	K06260	#N/A
HCON_00111270	HCON_00111270	4	5	3	6	129	119	137	135	134	156	159	163	4.38054	1.7632	15.42	2.16165e-09	1.74893e-07	4.69895	1.7632	16.9521	7.52872e-10	5.02614e-08	0.318408	1.7632	0	0.999996	1	K15272	SLC35A1_2_3; solute carrier family 35 (UDP-sugar transporter), member A1/2/3
HCON_00029800	HCON_00029800	732	736	805	895	2630	2428	2590	2488	2539	2507	3176	2769	1.31927	7.0238	5.46083	8.14297e-05	0.000705551	1.51729	7.0238	8.86219	8.2339e-07	1.00594e-05	0.19802	7.0238	0	1	1	K01872	AARS; alanyl-tRNA synthetase [EC:6.1.1.7]
HCON_00188510	HCON_00188510	179	173	162	160	1020	913	881	1045	1028	997	1108	1190	2.15475	5.36898	12.1407	2.97076e-08	1.17837e-06	2.40565	5.36898	14.8112	3.36202e-09	1.37621e-07	0.250899	5.36898	0	1	1	K17757	CARKD; ATP-dependent NAD(P)H-hydrate dehydratase [EC:4.2.1.93]
HCON_00123650	HCON_00123650	177	166	170	159	2472	2119	2072	1876	2385	2187	2783	2449	3.29972	6.14137	20.5226	8.68159e-11	2.16455e-08	3.58772	6.14137	23.1306	2.23227e-11	7.11707e-09	0.287995	6.14137	0	0.999999	1	K05849	SLC8A; solute carrier family 8 (sodium/calcium exchanger)
HCON_00052090	HCON_00052090	79	91	66	79	511	488	463	484	585	520	537	566	2.27142	4.35198	10.9879	8.68509e-08	2.56915e-06	2.53908	4.35198	13.3815	1.029e-08	3.26526e-07	0.267664	4.35198	0	1	1	K13966	#N/A
HCON_00167010	HCON_00167010	489	583	598	579	2118	2121	2075	2145	2202	2145	2444	2321	1.55332	6.68399	9.20968	5.54636e-07	1.13118e-05	1.74573	6.68399	12.4289	2.30345e-08	5.68511e-07	0.192413	6.68399	0	1	1	K15014	SLC29A1_2_3; solute carrier family 29 (equilibrative nucleoside transporter), member 1/2/3
HCON_00081630	HCON_00081630	76	87	87	72	487	412	410	404	479	451	552	466	2.04773	4.24034	8.95305	7.41734e-07	1.40492e-05	2.32027	4.24034	11.3679	6.03647e-08	1.19703e-06	0.27254	4.24034	0	0.999999	1	#N/A	#N/A
HCON_00086660	HCON_00086660.1	18.66	18.68	31.17	37.39	1053.52	879.48	811.84	926.52	1098.57	1030.03	1021.45	1098.98	4.77319	4.43273	18.1757	3.44498e-10	5.2538e-08	5.07609	4.43273	19.656	1.42837e-10	1.83689e-08	0.302906	4.43273	0	0.999996	1	#N/A	#N/A
HCON_00008830	HCON_00008830	377.28	324.04	343.63	354.89	2007.23	1924.56	2087.55	2171.42	1717.4	1606.21	1656.71	1741.37	2.18818	6.29515	17.3455	5.77875e-10	7.35406e-08	1.99045	6.29515	14.4194	4.52242e-09	1.71585e-07	-0.197727	6.29515	0	1	1	K00814	GPT; alanine transaminase [EC:2.6.1.2]
HCON_00168300	HCON_00168300	43.72	47.19	60.14	87.64	1048.49	994.66	890.7	873.8	1086.32	1015.95	1135.37	1113.54	3.66174	4.85198	17.3504	5.77014e-10	7.35406e-08	3.94406	4.85198	19.2192	1.82677e-10	2.16254e-08	0.282315	4.85198	0	0.999998	1	#N/A	#N/A
HCON_00082460	HCON_00082460	49	58	72	56	799	748	661	751	768	813	845	838	3.29184	4.59909	18.6629	2.53941e-10	4.432e-08	3.52249	4.59909	20.5867	8.38427e-11	1.29659e-08	0.230649	4.59909	0	1	1	K22682	#N/A
HCON_00168640	HCON_00168640.2	471.46	476.78	502.76	414.66	2724.89	2384.79	2466.51	2712.36	2705.63	2510.16	3334.53	3311.04	2.10474	6.81158	11.2465	6.77251e-08	2.14909e-06	2.38848	6.81158	14.172	5.47444e-09	1.97084e-07	0.283741	6.81158	0	0.999997	1	K17286	STOM; erythrocyte band 7 integral membrane protein
HCON_00133980	HCON_00133980	6	11	7	6	605	549	535	534	610	555	622	640	5.80671	3.34705	22.6086	2.94459e-11	1.33237e-08	6.02013	3.34705	23.6315	1.78389e-11	6.40992e-09	0.21342	3.34705	0	1	1	K12259	SMOX; spermine oxidase [EC:1.5.3.16 1.5.3.-]
HCON_00113770	HCON_00113770	286	251	284	284	1244	1121	1022	1032	1243	1125	1227	1244	1.63459	5.72577	7.56594	4.01598e-06	5.55642e-05	1.85565	5.72577	10.218	1.87659e-07	2.93927e-06	0.221067	5.72577	0	1	1	#N/A	#N/A
HCON_00105150	HCON_00105150	148	153	171	148	561	541	504	518	602	595	582	554	1.41471	4.74697	4.55246	0.000360037	0.00256476	1.63635	4.74697	7.02546	8.23022e-06	7.1663e-05	0.221632	4.74697	0	1	1	#N/A	#N/A
HCON_00004620	HCON_00004620	96	73	62	101	561	514	515	501	574	584	584	614	2.31322	4.43675	10.4465	1.48577e-07	3.8952e-06	2.57237	4.43675	12.5743	2.03004e-08	5.29935e-07	0.259149	4.43675	0	0.999999	1	#N/A	#N/A
HCON_00101910	HCON_00101910	32	30	24	34	1577	1428	1224	1342	1612	1487	1595	1484	5.15997	4.89034	23.2601	2.11514e-11	1.07669e-08	5.40093	4.89034	24.6167	1.11097e-11	4.89135e-09	0.240969	4.89034	0	1	1	#N/A	#N/A
HCON_00167550	HCON_00167550	35	35	34	29	256	204	210	224	234	237	271	253	2.37476	3.18497	10.4121	1.53861e-07	4.0251e-06	2.61895	3.18497	12.3512	2.46609e-08	5.97783e-07	0.244187	3.18497	0	0.999999	1	#N/A	#N/A
HCON_00068900	HCON_00068900	271	368	294	302	1270	1167	1106	1072	1316	1129	1355	1356	1.54867	5.82771	5.28166	0.000108181	0.000895428	1.79445	5.82771	7.66115	3.55206e-06	3.45231e-05	0.245782	5.82771	0	0.999999	1	#N/A	#N/A
HCON_00041030	HCON_00041030	347	249	284	388	4477	4038	3754	3693	4475	4045	4730	4600	3.30482	7.0302	21.1918	6.03432e-11	1.90499e-08	3.55475	7.0302	23.53	1.8366e-11	6.41078e-09	0.249923	7.0302	0	0.999998	1	#N/A	#N/A
HCON_00110180	HCON_00110180	685	526	609	632	4312	4078	3829	3875	4520	4410	4504	4127	2.35737	7.34935	16.0025	1.42311e-09	1.34764e-07	2.57048	7.34935	18.5451	2.72525e-10	2.70577e-08	0.21311	7.34935	0	1	1	#N/A	#N/A
HCON_00002620	HCON_00002620	513	409	403	429	4410	4063	3636	3832	4984	4126	4434	4392	2.82715	7.19232	16.775	8.40671e-10	9.72334e-08	3.08424	7.19232	19.174	1.87175e-10	2.17783e-08	0.25709	7.19232	0	0.999996	1	#N/A	#N/A
HCON_00064120	HCON_00064120	1276	1178	1098	1094	6342	6097	5328	5564	7264	5957	6467	6533	1.96607	8.02752	9.53414	3.87498e-07	8.4236e-06	2.22114	8.02752	12.0813	3.13288e-08	7.2765e-07	0.255065	8.02752	0	0.999996	1	#N/A	#N/A
HCON_00056540	HCON_00056540	124	138	146	131	1276	1225	1025	1070	1391	1238	1264	1178	2.72423	5.42172	13.5801	8.75548e-09	4.74269e-07	2.95605	5.42172	15.4235	2.14568e-09	1.03402e-07	0.231816	5.42172	0	0.999999	1	K04097	HPGDS; prostaglandin-H2 D-isomerase / glutathione transferase [EC:5.3.99.2 2.5.1.18]
HCON_00120730	HCON_00120730	18	30	24	18	973	847	972	906	1061	838	1057	1061	5.00651	4.34301	20.9445	6.95599e-11	1.93139e-08	5.20791	4.34301	22.0096	3.96855e-11	8.60088e-09	0.201394	4.34301	0	1	1	#N/A	#N/A
HCON_00054280	HCON_00054280	60	36	41	48	440	457	435	420	473	484	468	472	2.8951	3.9697	13.8848	6.86105e-09	3.9915e-07	3.09621	3.9697	15.4109	2.16548e-09	1.03748e-07	0.201107	3.9697	0	1	1	#N/A	#N/A
HCON_00035240	HCON_00035240	57	86	52	48	1453	1365	1352	1397	1620	1463	1491	1538	4.19448	5.21318	20.4716	8.95734e-11	2.18864e-08	4.41529	5.21318	21.8978	4.17757e-11	8.6504e-09	0.22081	5.21318	0	0.999999	1	#N/A	#N/A
HCON_00135080	HCON_00135080	3312.48	2780.59	2881.43	2816.51	10418.4	10271.7	9470.77	9346.12	10303	10210.6	11328.2	10603.1	1.38504	8.96131	4.82162	0.000229032	0.0017401	1.57585	8.96131	7.22299	6.30554e-06	5.63944e-05	0.190814	8.96131	0	1	1	K05692	ACTB_G1; actin beta/gamma 1
HCON_00148240	HCON_00148240	46	42	42	62	267	235	244	275	279	279	292	258	2.04989	3.47101	8.60242	1.11502e-06	1.94326e-05	2.25416	3.47101	10.3421	1.65212e-07	2.65578e-06	0.204264	3.47101	0	1	1	#N/A	#N/A
HCON_00147870	HCON_00147870	67	78	70	67	760	662	642	721	771	663	768	747	2.93713	4.61135	17.453	5.39335e-10	7.18397e-08	3.10695	4.61135	19.014	2.05744e-10	2.25385e-08	0.169823	4.61135	0	1	1	#N/A	#N/A
HCON_00161880	HCON_00161880	218	207	182	190	701	656	680	642	739	712	771	659	1.3929	5.07956	4.11136	0.000771052	0.00494485	1.58245	5.07956	6.1168	2.99118e-05	0.000217909	0.189542	5.07956	0	1	1	#N/A	#N/A
HCON_00134840	HCON_00134840	233	237	232	307	1026	977	954	956	1050	953	1023	1077	1.59933	5.54284	7.83896	2.83232e-06	4.14704e-05	1.75358	5.54284	9.86764	2.70711e-07	4.00396e-06	0.154251	5.54284	0	1	1	#N/A	#N/A
HCON_00190140	HCON_00190140	52	67	80	105	1784	1766	1504	1723	1926	1661	1946	1875	4.14167	5.50275	21.2236	5.94919e-11	1.90499e-08	4.35745	5.50275	22.6942	2.78195e-11	7.6786e-09	0.215783	5.50275	0	0.999999	1	#N/A	#N/A
HCON_00146120	HCON_00146120	428	362	402	409	1458	1256	1265	1240	1378	1292	1473	1310	1.3427	6.04125	4.55752	0.000356957	0.00255175	1.49399	6.04125	6.57374	1.54202e-05	0.000123533	0.15129	6.04125	0	1	1	#N/A	#N/A
HCON_00168050	HCON_00168050	112	95	91	100	628	670	658	576	729	629	639	710	2.30708	4.68878	10.9887	8.67811e-08	2.56915e-06	2.48933	4.68878	12.5533	2.06716e-08	5.36189e-07	0.182252	4.68878	0	1	1	#N/A	#N/A
HCON_00047320	HCON_00047320	30	36	27	30	219	254	211	250	256	240	252	257	2.55096	3.17356	10.5912	1.2844e-07	3.4261e-06	2.74759	3.17356	11.991	3.39826e-08	7.72693e-07	0.196633	3.17356	0	0.999999	1	#N/A	#N/A
HCON_00094050	HCON_00094050	469	396	419	464	1391	1244	1334	1312	1309	1275	1448	1384	1.23579	6.08628	3.86034	0.00120151	0.0072993	1.35838	6.08628	5.86939	4.33328e-05	0.000302167	0.122588	6.08628	0	1	1	#N/A	#N/A
HCON_00120350	HCON_00120350.2	112.89	98.49	96.96	101.58	650.92	583.16	640.77	685.76	554.91	523.63	552.09	565.66	2.27967	4.60924	14.7016	3.65025e-09	2.62324e-07	2.14632	4.60924	13.0784	1.32221e-08	3.95916e-07	-0.13335	4.60924	0	1	1	#N/A	#N/A
HCON_00041360	HCON_00041360	454	423	475	480	2540	2452	2481	2375	2546	2173	2806	2607	2.06512	6.70893	17.0513	7.00017e-10	8.46743e-08	2.18745	6.70893	19.0186	2.05092e-10	2.25385e-08	0.122331	6.70893	0	1	1	#N/A	#N/A
HCON_00132500	HCON_00132500	58	64	77	92	640	532	496	524	629	486	652	617	2.55235	4.39915	10.2756	1.76873e-07	4.49242e-06	2.7588	4.39915	11.6803	4.51134e-08	9.65236e-07	0.20645	4.39915	0	0.999998	1	#N/A	#N/A
HCON_00188110	HCON_00188110	105	103	96	84	521	541	545	549	564	616	571	539	2.11846	4.5198	9.66236	3.37194e-07	7.50365e-06	2.28947	4.5198	11.1714	7.27633e-08	1.39334e-06	0.171007	4.5198	0	1	1	#N/A	#N/A
HCON_00128870	HCON_00128870	363	351	337	382	1735	1870	1588	1693	1643	1709	1949	1856	1.90185	6.25217	11.7895	4.08008e-08	1.50593e-06	2.04375	6.25217	13.6515	8.2642e-09	2.7068e-07	0.141892	6.25217	0	1	1	#N/A	#N/A
HCON_00145290	HCON_00145290	185	187	163	200	3696	3117	2952	3079	3292	2979	3966	3373	3.76232	6.53721	25.3551	7.83592e-12	5.98321e-09	3.9307	6.53721	26.9201	3.95258e-12	2.29113e-09	0.168386	6.53721	0	1	1	#N/A	#N/A
HCON_00040700	HCON_00040700	971	867	938	992	4380	4085	4529	5035	3637	3437	3975	4362	1.89429	7.54666	12.3888	2.38571e-08	1.02628e-06	1.75304	7.54666	10.3994	1.55841e-07	2.54534e-06	-0.141251	7.54666	0	1	1	#N/A	#N/A
HCON_00160810	HCON_00160810	33	63	52	42	471	446	426	447	517	404	510	512	2.90428	3.9969	11.4383	5.65153e-08	1.86864e-06	3.10377	3.9969	12.6774	1.85826e-08	4.95684e-07	0.19949	3.9969	0	0.999998	1	#N/A	#N/A
HCON_00048030	HCON_00048030	98	130	160	173	601	525	501	538	566	537	641	576	1.60597	4.69389	5.0232	0.000164278	0.00129233	1.79315	4.69389	6.60088	1.48383e-05	0.000119499	0.187187	4.69389	0	0.999999	1	#N/A	#N/A
HCON_00035820	HCON_00035820	85	76	74	68	580	624	491	519	650	591	546	617	2.50284	4.43552	9.56049	3.76568e-07	8.22994e-06	2.71111	4.43552	10.9224	9.25877e-08	1.68827e-06	0.20827	4.43552	0	0.999996	1	#N/A	#N/A
HCON_00042460	HCON_00042460	400	442	415	374	1962	1697	1759	1630	1728	1786	2107	1813	1.75146	6.34272	8.2938	1.61304e-06	2.63457e-05	1.91443	6.34272	10.1002	2.12005e-07	3.25439e-06	0.162973	6.34272	0	1	1	#N/A	#N/A
HCON_00052180	HCON_00052180	65	74	91	95	681	530	464	535	575	539	647	608	2.39425	4.45432	9.23305	5.40348e-07	1.10577e-05	2.59271	4.45432	10.5816	1.29677e-07	2.18912e-06	0.19846	4.45432	0	0.999997	1	#N/A	#N/A
HCON_00097890	HCON_00097890	108	95	52	82	6606	6693	7089	7562	5695	5178	6196	5967	6.06249	6.77783	30.5647	9.39282e-13	1.53767e-09	5.86931	6.77783	29.3518	1.49129e-12	1.50263e-09	-0.193177	6.77783	0	0.999998	1	#N/A	#N/A
HCON_00009440	HCON_00009440	73	69	82	79	256	296	337	268	288	325	328	290	1.55891	3.80226	4.50815	0.000388227	0.00274319	1.73954	3.80226	6.00164	3.5507e-05	0.000252938	0.180628	3.80226	0	0.999999	1	#N/A	#N/A
HCON_00052260	HCON_00052260	104	99	81	82	392	360	367	391	362	360	457	413	1.69281	4.14292	6.00177	3.54999e-05	0.000347797	1.8514	4.14292	7.40365	4.96295e-06	4.57969e-05	0.15859	4.14292	0	1	1	#N/A	#N/A
HCON_00033350	HCON_00033350	83	47	42	44	824	764	657	730	784	719	897	804	3.47452	4.53602	13.0841	1.31757e-08	6.51303e-07	3.6693	4.53602	14.1361	5.63986e-09	2.00297e-07	0.194783	4.53602	0	0.999996	1	#N/A	#N/A
HCON_00077830	HCON_00077830	32	16	12	13	739	646	570	684	654	664	740	767	4.89816	3.88668	14.9854	2.9813e-09	2.23451e-07	5.08665	3.88668	15.7236	1.75037e-09	9.07614e-08	0.18849	3.88668	0	0.999997	1	#N/A	#N/A
HCON_00026350	HCON_00026350	409	407	573	623	3061	2763	2964	2961	2751	2890	3650	3218	2.20435	6.93079	11.6901	4.47012e-08	1.60622e-06	2.37421	6.93079	13.3536	1.05275e-08	3.29781e-07	0.169859	6.93079	0	0.999999	1	#N/A	#N/A
HCON_00186600	HCON_00186600	1139	867	891	996	12580	11914	10965	11408	13163	11531	12230	12087	3.2345	8.57805	23.4247	1.93163e-11	1.07669e-08	3.38594	8.57805	25.0369	9.04283e-12	4.41905e-09	0.15144	8.57805	0	1	1	#N/A	#N/A
HCON_00066800	HCON_00066800	25	17	18	24	178	163	186	174	157	185	190	205	2.68844	2.70217	10.8666	9.77801e-08	2.81741e-06	2.84231	2.70217	11.8896	3.72515e-08	8.31996e-07	0.153874	2.70217	0	1	1	#N/A	#N/A
HCON_00051900	HCON_00051900	249	221	237	248	801	768	831	885	646	639	819	770	1.41973	5.26141	5.32426	0.000101075	0.000845195	1.3083	5.26141	3.88554	0.00114883	0.00548894	-0.111434	5.26141	0	1	1	#N/A	#N/A
HCON_00126720	HCON_00126720	85	72	79	82	314	275	334	261	284	273	333	337	1.526	3.83419	4.63407	0.000313571	0.0022803	1.66634	3.83419	5.89054	4.19678e-05	0.000293176	0.140336	3.83419	0	1	1	#N/A	#N/A
HCON_00092120	HCON_00092120	60	41	37	52	223	198	242	199	227	222	238	221	1.83285	3.28655	5.84134	4.5217e-05	0.000424936	1.99751	3.28655	7.02886	8.19233e-06	7.14387e-05	0.164659	3.28655	0	0.999998	1	#N/A	#N/A
HCON_00106370	HCON_00106370	196	180	175	207	2913	2577	2900	2836	2679	2460	3157	3070	3.52606	6.40218	30.992	7.84833e-13	1.53767e-09	3.62534	6.40218	32.2139	5.03379e-13	1.02496e-09	0.0992871	6.40218	0	1	1	#N/A	#N/A
HCON_00193740	HCON_00193740	93	168	142	158	696	624	708	623	603	640	829	760	1.90603	4.88361	6.18306	2.71242e-05	0.000275917	2.07998	4.88361	7.38913	5.0587e-06	4.65027e-05	0.173945	4.88361	0	0.999996	1	#N/A	#N/A
HCON_00125640	HCON_00125640	82	111	111	147	1926	1706	1800	1942	1407	1292	1821	1787	3.68608	5.65623	18.7602	2.39719e-10	4.27459e-08	3.53399	5.65623	17.675	4.68482e-10	3.81563e-08	-0.152089	5.65623	0	0.999999	1	K00639	kbl; glycine C-acetyltransferase [EC:2.3.1.29]
HCON_00013330	HCON_00013330	15	14	14	17	83	94	86	92	93	95	90	92	2.16555	1.89608	8.04214	2.19634e-06	3.37094e-05	2.31174	1.89608	9.07986	6.42005e-07	8.17871e-06	0.146188	1.89608	0	0.999999	1	#N/A	#N/A
HCON_00063300	HCON_00063300	53	50	49	65	267	194	198	207.99	235	210	247	213	1.62285	3.35325	4.4462	0.000431567	0.00299741	1.77963	3.35325	5.59049	6.64869e-05	0.000439302	0.156785	3.35325	0	0.999998	1	#N/A	#N/A
HCON_00037510	HCON_00037510	17	13	13	22	91	97	93	87	100	83	101	105	2.13121	1.96327	6.79576	1.12887e-05	0.000131222	2.29489	1.96327	7.81015	2.93757e-06	2.9225e-05	0.163683	1.96327	0	0.999997	1	#N/A	#N/A
HCON_00144460	HCON_00144460	10.38	5.3	11.34	13.47	134.46	134.95	144.98	139.1	131.1	146.17	161.62	141.84	3.40775	2.1195	12.0198	3.31456e-08	1.2734e-06	3.56051	2.1195	12.8083	1.66314e-08	4.5354e-07	0.152762	2.1195	0	0.999999	1	#N/A	#N/A
HCON_00104230	HCON_00104230	127	77	84	119	512	477	499	550	507	570	513	539	1.98768	4.47092	7.16056	6.85585e-06	8.68858e-05	2.13616	4.47092	8.25643	1.68798e-06	1.7901e-05	0.148486	4.47092	0	0.999999	1	#N/A	#N/A
HCON_00032820	HCON_00032820	145	80	129	158	836	816	849	840	940	797	867	884	2.37891	5.05168	10.068	2.1926e-07	5.29042e-06	2.52517	5.05168	11.1482	7.44092e-08	1.41598e-06	0.146261	5.05168	0	0.999999	1	#N/A	#N/A
HCON_00064370	HCON_00064370	42	35	21	40	1626	1636	1573	1621	1632	1831	1595	1629	5.21951	5.05498	21.839	4.33593e-11	1.558e-08	5.35474	5.05498	22.5418	3.02903e-11	7.6786e-09	0.135225	5.05498	0	1	1	#N/A	#N/A
HCON_00045790	HCON_00045790	65	49	83	76	380	342	342	317	366	303.5	424	350	1.98732	3.90506	6.95973	9.0029e-06	0.000108684	2.13288	3.90506	8.00926	2.28791e-06	2.36076e-05	0.145555	3.90506	0	0.999999	1	#N/A	#N/A
HCON_00043670	HCON_00043670	4165	3763	4060	4653	16740	15626	14659	15232	15445	14005	16511	16098	1.54415	9.52761	9.14989	5.93158e-07	1.18797e-05	1.62541	9.52761	10.5154	1.3858e-07	2.30973e-06	0.0812658	9.52761	0	1	1	K07375	TUBB; tubulin beta
HCON_00165140	HCON_00165140	205	158	155	146	627	724	674	737	623	567	563	606	1.70772	4.90723	5.67517	5.8316e-05	0.000526179	1.56807	4.90723	4.5181	0.000381704	0.00205884	-0.13965	4.90723	0	0.999999	1	#N/A	#N/A
HCON_00144360	HCON_00144360	421	434	359	418	1550	1416	1633	1689	1185	1194	1531	1551	1.58701	6.137	5.85743	4.41262e-05	0.00041693	1.46177	6.137	4.59826	0.000333132	0.00181853	-0.125241	6.137	0	1	1	#N/A	#N/A
HCON_00041140	HCON_00041140	70	54	62	66	249	205	216	232	236	197	256	233	1.47402	3.45513	4.22098	0.000636681	0.0041977	1.59086	3.45513	5.2719	0.000109883	0.000685271	0.116839	3.45513	0	1	1	#N/A	#N/A
Hc-daf-36	Hc-daf-36	77	81	68	70	503	465	395	417	525	383	462	483	2.22081	4.19262	7.78464	3.03408e-06	4.35063e-05	2.36326	4.19262	8.71165	9.80788e-07	1.14942e-05	0.142456	4.19262	0	0.999998	1	#N/A	#N/A
HCON_00054260	HCON_00054260	23	15	18	33	496	512	479	490	508	484	499	506	4.13355	3.69418	18.7515	2.41423e-10	4.27459e-08	4.23466	3.69418	19.3606	1.6841e-10	2.05746e-08	0.101105	3.69418	0	1	1	#N/A	#N/A
HCON_00023530	HCON_00023530	85	82	129	135	1170	1049	1053	1092	1058	982	1255	1146	2.99954	5.21476	16.6786	8.96841e-10	9.8985e-08	3.10722	5.21476	17.5797	4.97387e-10	3.91407e-08	0.107686	5.21476	0	1	1	K18626	#N/A
HCON_00051600	HCON_00051600	78	78	112	94	381	350	285	364	354	363	331	374	1.56748	4.03703	4.05522	0.000850958	0.00538661	1.70309	4.03703	5.03966	0.000159923	0.000948885	0.135609	4.03703	0	0.999998	1	#N/A	#N/A
HCON_00145540	HCON_00145540	403	342	298	298	3039	3051	2779	3291	3073	2736	3331	3385	2.83293	6.75888	15.8847	1.54558e-09	1.40913e-07	2.96017	6.75888	16.9954	7.26472e-10	4.98613e-08	0.127242	6.75888	0	0.999999	1	#N/A	#N/A
HCON_00174030	HCON_00174030.4	187.8	151.52	116.57	200.45	757.76	780.06	828.87	787.89	702.6	610.63	770.83	632.75	1.93141	5.02644	6.89914	9.78394e-06	0.000116615	1.79782	5.02644	5.87117	4.32161e-05	0.000301526	-0.133586	5.02644	0	0.999998	1	#N/A	#N/A
HCON_00032800	HCON_00032800	125	55	69	105	698	638	625	685	661	631	740	719	2.60454	4.63867	9.49659	4.03771e-07	8.69803e-06	2.74649	4.63867	10.3501	1.63909e-07	2.64528e-06	0.141946	4.63867	0	0.999996	1	#N/A	#N/A
HCON_00066430	HCON_00066430	184	195	230	244	1033	1023	1029	1008	897	935	1163	1116	1.9048	5.4828	10.874	9.70564e-08	2.80981e-06	1.98966	5.4828	11.8932	3.71193e-08	8.30562e-07	0.0848607	5.4828	0	1	1	#N/A	#N/A
HCON_00118300	HCON_00118300	77	44	77	75	268	264	292	235	275	242	315	265	1.61426	3.6435	4.07016	0.000828886	0.00526873	1.75117	3.6435	4.99289	0.000172635	0.00101447	0.136906	3.6435	0	0.999997	1	#N/A	#N/A
HCON_00129510	HCON_00129510	88	92	64	71	475	532	520	549	466	443	403	485	2.37353	4.28084	9.23504	5.3914e-07	1.10577e-05	2.24941	4.28084	8.33521	1.5342e-06	1.64853e-05	-0.124119	4.28084	0	0.999999	1	#N/A	#N/A
HCON_00189100	HCON_00189100	546	613	596	557	5531	4664	5014	5586	4456	3613	5115	5069	2.80579	7.4595	18.3129	3.14097e-10	5.11643e-08	2.69507	7.4595	17.1467	6.57662e-10	4.67131e-08	-0.110726	7.4595	0	1	1	#N/A	#N/A
HCON_00061020	HCON_00061020	89	71	64	53	424	480	435	404	373	454	492	489	2.31565	4.13327	7.76418	3.11405e-06	4.45453e-05	2.45122	4.13327	8.57981	1.14528e-06	1.30123e-05	0.135566	4.13327	0	0.999996	1	#N/A	#N/A
HCON_00040220	HCON_00040220	14	12	18	13	132	121	121	112	94	102	109	118	2.70038	2.08089	10.6109	1.25941e-07	3.36679e-06	2.5862	2.08089	9.81083	2.87601e-07	4.20624e-06	-0.114181	2.08089	0	0.999999	1	#N/A	#N/A
HCON_00040490	HCON_00040490	259	200	202	201	2566	2524	2628	2858	2141	2158	2401	2642	3.26473	6.33963	21.9876	3.97023e-11	1.47976e-08	3.16892	6.33963	21.0208	6.61378e-11	1.10686e-08	-0.0958032	6.33963	0	1	1	#N/A	#N/A
HCON_00063840	HCON_00063840	132	117	111	158	727	635	600	612	671	567	696	656	1.95496	4.79759	8.60483	1.11185e-06	1.94286e-05	2.05106	4.79759	9.47334	4.14126e-07	5.62113e-06	0.0961087	4.7976	0	1	1	#N/A	#N/A
HCON_00078470	HCON_00078470	218	212	261	303	2298	1821	1958	1899	1937	1755	2275	2046	2.64523	6.19483	16.6385	9.21029e-10	9.95771e-08	2.73825	6.19483	17.5804	4.96978e-10	3.91407e-08	0.0930136	6.19483	0	1	1	#N/A	#N/A
HCON_00055020	HCON_00055020	0	0	0	0	89	110	106	100	109	109	90	111	7.3017	0.366153	19.3343	1.77736e-10	3.44667e-08	7.43371	0.366153	19.7542	1.39754e-10	1.81636e-08	0.132011	0.366154	0	0.999996	1	#N/A	#N/A
HCON_00132510	HCON_00132510	105	103	117	111	757	547	588	575	589	537	770	621	2.12432	4.67935	7.94478	2.47956e-06	3.72605e-05	2.24021	4.67935	8.77085	9.1533e-07	1.08674e-05	0.11589	4.67935	0	0.999999	1	#N/A	#N/A
HCON_00144260	HCON_00144260	426	309	326	447	1355	1397	1289	1324	1354	1305	1336	1426	1.48516	6.01887	4.84504	0.000220294	0.00167893	1.58677	6.01887	5.86052	4.39199e-05	0.000305468	0.101607	6.01887	0	1	1	#N/A	#N/A
HCON_00096040	HCON_00096040	2543	2495	2411	2582	9300	9520	9366	9003	8177	8199	8778	8477	1.52901	8.74429	9.77629	2.98365e-07	6.75023e-06	1.47042	8.74429	8.67385	1.02512e-06	1.19389e-05	-0.0585901	8.74429	0	1	1	K02868	RP-L11e; large subunit ribosomal protein L11e
HCON_00118140	HCON_00118140	45	51	69	77	479	443	546	516	422	524	545	519	2.68466	4.17919	11.4309	5.68988e-08	1.86864e-06	2.78736	4.17919	12.1332	2.99152e-08	7.02833e-07	0.102701	4.17919	0	1	1	#N/A	#N/A
HCON_00071140	HCON_00071140	547	647	692	791	3358	2825	2694	2789	2899	2428	3217	3326	1.76691	7.042	7.49633	4.39606e-06	5.97405e-05	1.87394	7.042	8.54499	1.19341e-06	1.3413e-05	0.107033	7.042	0	1	1	#N/A	#N/A
HCON_00030650	HCON_00030650	422.62	452.31	454.76	495.11	1475.19	1400.22	1474.7	1463.77	1284.79	1218.66	1357.68	1427.45	1.31119	6.14216	6.10305	3.05277e-05	0.000306708	1.25925	6.14216	5.07716	0.000150442	0.000899433	-0.0519381	6.14215	0	1	1	K20910	#N/A
HCON_00136920	HCON_00136920	317	216	282	273	925	880	1007	1032	864	739	949	844	1.46909	5.47635	4.60832	0.00032751	0.00237037	1.37474	5.47635	3.66506	0.00170413	0.00780043	-0.0943562	5.47635	0	1	1	#N/A	#N/A
HCON_00021320	HCON_00021320	51	43	55	47	304	277	241	248	313	218	272	298	2.07558	3.49957	6.44935	1.84169e-05	0.000197368	2.19771	3.49957	7.19505	6.54593e-06	5.84199e-05	0.122131	3.49957	0	0.999997	1	#N/A	#N/A
HCON_00135170	HCON_00135170	52	50	49	58	224	228	227	190	172	195	203	198	1.68264	3.26263	6.0174	3.46794e-05	0.000341676	1.59342	3.26263	5.17163	0.00012909	0.000783453	-0.0892249	3.26263	0	1	1	#N/A	#N/A
HCON_00123640	HCON_00123640	52	39	43	64	250	207	196	234	244	182	243	239	1.80587	3.31607	5.06613	0.000153168	0.0012151	1.92406	3.31607	5.81973	4.67284e-05	0.00032108	0.118197	3.31607	0	0.999997	1	#N/A	#N/A
HCON_00081190	HCON_00081190	1618	1870	1784	1909	8099	8059	7637	9158	8303	7959	7779	8577	1.83596	8.5088	11.1901	7.14739e-08	2.23843e-06	1.91	8.5088	12.1789	2.87135e-08	6.83806e-07	0.0740463	8.5088	0	1	1	K02266	COX6A; cytochrome c oxidase subunit 6a
HCON_00109540	HCON_00109540	5	3	5	5	236	227	245	244	209	186	211	245	5.23639	2.21486	19.4522	1.60955e-10	3.22358e-08	5.15614	2.21486	19.0365	2.05236e-10	2.25385e-08	-0.080249	2.21486	0	1	1	#N/A	#N/A
HCON_00116420	HCON_00116420	317	277	398	440	5687	4921	4996	5038	5490	4216	5673	5535	3.50171	7.28562	22.2738	3.42912e-11	1.4446e-08	3.60003	7.28562	23.1523	2.20867e-11	7.11707e-09	0.0983168	7.28562	0	1	1	#N/A	#N/A
HCON_00058520	HCON_00058520	162	122	152	169	613	586	568	539	569	681	572	519	1.57285	4.77137	4.41753	0.000453307	0.00311652	1.67389	4.77137	5.19988	0.000123344	0.000754957	0.101034	4.77137	0	0.999999	1	#N/A	#N/A
HCON_00124110	HCON_00124110	33	42	37	46	593	596	518	517	562	535	556	546	3.4427	4.08428	17.9975	3.82249e-10	5.55944e-08	3.5163	4.08428	18.5344	2.7463e-10	2.70577e-08	0.0735983	4.08428	0	1	1	#N/A	#N/A
HCON_00024200	HCON_00024200	394	405	302	358	1195	1180	1227	1237	1292	1132	1244	1183	1.38114	5.9029	3.75668	0.00144578	0.00862457	1.46984	5.9029	4.631	0.000315198	0.00173771	0.0887052	5.9029	0	1	1	#N/A	#N/A
HCON_00145830	HCON_00145830	43	24	22.08	29.05	134.03	135	130.63	151	141	128.5	148.99	142.67	1.89291	2.60826	5.24758	0.000114247	0.000939272	2.00752	2.60826	5.93053	3.95095e-05	0.000278206	0.114603	2.60826	0	0.999996	1	#N/A	#N/A
HCON_00193750	HCON_00193750	81.29	134	166.05	175.15	862.72	817.99	773	809.46	815.01	845.63	841.73	804.35	2.23585	5.05017	8.12634	1.97934e-06	3.0844e-05	2.34211	5.05017	8.82872	8.55906e-07	1.03122e-05	0.106256	5.05017	0	0.999998	1	#N/A	#N/A
HCON_00126230	HCON_00126230	63	46	90.79	113.02	457.87	401.31	418.13	419.48	419.68	397.39	471.5	430.65	2.136	4.13777	6.98155	8.73827e-06	0.000105698	2.24103	4.13777	7.63294	3.68332e-06	3.54882e-05	0.105023	4.13778	0	0.999998	1	#N/A	#N/A
HCON_00145720	HCON_00145720	2051	2600	3385	3712	10288	9516	10022	10225	10003	10475	10047	10069	1.44374	8.93395	3.66865	0.00169317	0.00992585	1.55007	8.93395	4.54912	0.000362086	0.00196082	0.106323	8.93395	0	0.999997	1	#N/A	#N/A
HCON_00009140	HCON_00009140	13	11	10	18	274	233	248	246	213	197	235	251	3.88259	2.73788	16.3799	1.09995e-09	1.13882e-07	3.80741	2.73788	15.8862	1.54707e-09	8.38813e-08	-0.0751789	2.73788	0	1	1	#N/A	#N/A
HCON_00080750	HCON_00080750	5076	5921	7446	8316	22573	23516	22322	25507	20077	19207	21260	22717	1.47325	10.0875	4.65878	0.000300775	0.00219771	1.38553	10.0875	3.78413	0.00137649	0.00645303	-0.0877183	10.0875	0	1	1	K04077	groEL; chaperonin GroEL
HCON_00096930	HCON_00096930.2	1399.15	1279.07	1346.98	1344.54	5329.76	5378.02	4868.57	5150.79	5482.08	4954.2	4843.23	5138.16	1.58639	7.9221	7.79873	2.98024e-06	4.28852e-05	1.65076	7.9221	8.65221	1.0515e-06	1.21419e-05	0.0643731	7.9221	0	1	1	#N/A	#N/A
HCON_00000490	HCON_00000490	645	522	543	618	2106	1917	1860	1819	1969	1759	1947	1915	1.36775	6.56669	4.59851	0.000332996	0.00240013	1.43427	6.56669	5.4291	8.56037e-05	0.000550432	0.0665224	6.56669	0	1	1	K12164	UBA5; ubiquitin-like modifier-activating enzyme 5
HCON_00132440	HCON_00132440	75	104	139	154	548	440	457	476	465	425	566	487	1.69759	4.45954	4.51562	0.000383319	0.00271636	1.79926	4.45954	5.17704	0.000127968	0.000778193	0.101674	4.45955	0	0.999997	1	#N/A	#N/A
HCON_00046610	HCON_00046610	69	58	45	58	758	687	559	679	727	613	640	704	3.18452	4.44444	12.2736	2.64203e-08	1.10163e-06	3.27673	4.44444	12.7931	1.68364e-08	4.58108e-07	0.0922091	4.44444	0	0.999999	1	#N/A	#N/A
HCON_00126480	HCON_00126480	48	38	59	49	1877	1806	2021	2240	1879	1594	2078	2479	4.9897	5.40779	20.6544	8.14611e-11	2.11747e-08	5.07872	5.40779	21.1155	6.34722e-11	1.10686e-08	0.0890215	5.40779	0	0.999999	1	#N/A	#N/A
HCON_00101500	HCON_00101500	36	25	18	22	174	172	168	196	192	154	192	178	2.48227	2.77257	7.9041	2.60949e-06	3.88783e-05	2.57872	2.77257	8.42207	1.38206e-06	1.5091e-05	0.0964474	2.77257	0	0.999997	1	#N/A	#N/A
HCON_00070970	HCON_00070970	459	419	350	368	1789	1770	1707	1999	1486	1357	1793	1840	1.83478	6.27655	7.09478	7.49154e-06	9.3107e-05	1.74702	6.27655	6.33823	2.16206e-05	0.00016447	-0.0877613	6.27654	0	0.999999	1	#N/A	#N/A
HCON_00063670	HCON_00063670	296	303	292	315	1061	1029	948	1017	1039	872	1061	995	1.38723	5.63159	5.29172	0.000106458	0.000882959	1.43973	5.63159	6.00517	3.53196e-05	0.000251897	0.0524978	5.63159	0	1	1	#N/A	#N/A
HCON_00082490	HCON_00082490	295	232	218	259	1031	1135	980	1046	965	956	1170	1060	1.7089	5.57782	6.88555	9.96886e-06	0.000117899	1.77916	5.57782	7.56565	4.01748e-06	3.85558e-05	0.0702658	5.57782	0	1	1	#N/A	#N/A
HCON_00082580	HCON_00082580	12	10	12	15	73	55	62	68	53	59	58	57	1.99193	1.41086	6.038	3.36294e-05	0.000332942	1.89981	1.41086	5.42059	8.67612e-05	0.000555827	-0.0921265	1.41086	0	0.999998	1	#N/A	#N/A
HCON_00158890	HCON_00158890	194	207	209	195	888	757	779	827	766	697	857	862	1.65055	5.22437	7.93368	2.51421e-06	3.76728e-05	1.70415	5.22437	8.57918	1.14605e-06	1.30123e-05	0.0535976	5.22436	0	1	1	#N/A	#N/A
HCON_00166360	HCON_00166360	46	63	49	58	1036	914	986.4	1118	986.51	838.85	1090.15	1079	3.86605	4.80577	21.0319	6.58607e-11	1.91654e-08	3.92784	4.80577	21.481	5.18328e-11	9.74217e-09	0.0617934	4.80577	0	1	1	#N/A	#N/A
HCON_00163440	HCON_00163440.1	82	67	75	112	316.44	300	334	282	320	242	338	334	1.5262	3.87363	3.75453	0.00145136	0.00864938	1.60744	3.87363	4.33201	0.000525204	0.00272113	0.081235	3.87363	0	0.999999	1	#N/A	#N/A
HCON_00102140	HCON_00102140	1	3	1	4	168	147	161	141	134	142	138	134	5.61694	1.4605	14.3606	4.81513e-09	3.06387e-07	5.53424	1.4605	14.0716	6.01976e-09	2.09525e-07	-0.0827015	1.4605	0	0.999999	1	#N/A	#N/A
HCON_00065170	HCON_00065170	80	63	51	45	975	971	949	1016	1001	935	917	1011	3.70646	4.81632	17.1462	6.59029e-10	8.06332e-08	3.77463	4.81632	17.5746	4.99791e-10	3.91407e-08	0.0681655	4.81632	0	1	1	#N/A	#N/A
HCON_00075750	HCON_00075750	110	125	110	122	388	395	486	465	359	400	474	484	1.52493	4.3612	4.31996	0.000536252	0.00362556	1.59503	4.3612	4.89214	0.000203765	0.00117646	0.070092	4.3612	0	1	1	#N/A	#N/A
HCON_00077110	HCON_00077110	268	248	284	335	4674	3887	4168	4648	3739	2801	4449	4667	3.57453	6.95049	18.4022	2.97725e-10	4.98262e-08	3.48826	6.95049	17.7543	4.45433e-10	3.6545e-08	-0.0862702	6.9505	0	0.999998	1	#N/A	#N/A
HCON_00020600	HCON_00020600	271	279	256	319	937	825	1007	925	820	789	1041	981	1.35361	5.50675	3.98953	0.000955452	0.0059799	1.40998	5.50675	4.6221	0.00031997	0.00176085	0.056372	5.50674	0	1	1	#N/A	#N/A
HCON_00016040	HCON_00016040	141	119	143	138	751	708	643	826	689	587	794	832	2.06871	4.93468	8.45128	1.33437e-06	2.24236e-05	2.13697	4.93468	8.98609	7.14235e-07	8.94038e-06	0.06826	4.93468	0	1	1	#N/A	#N/A
HCON_00028300	HCON_00028300	39	49	50	58	371	339	421	425	371	329	441	388	2.61989	3.83617	12.0613	3.18984e-08	1.24109e-06	2.68085	3.83617	12.5023	2.16088e-08	5.4703e-07	0.060961	3.83617	0	1	1	#N/A	#N/A
HCON_00080740	HCON_00080740	1517	1760	2293	2492	7795	7898	7410	8093	6999	6959	7112	6904	1.61703	8.45691	6.00796	3.51728e-05	0.000345423	1.54709	8.45691	5.31421	0.000102705	0.000646778	-0.0699427	8.45691	0	1	1	K04078	groES; chaperonin GroES
HCON_00023110	HCON_00023110	65	41	58	59	485	409	464	441	431	366	499	474	2.65614	4.036	12.091	3.10619e-08	1.22116e-06	2.71421	4.036	12.5014	2.16269e-08	5.4703e-07	0.0580719	4.036	0	1	1	#N/A	#N/A
HCON_00123980	HCON_00123980	222	189	182	197	677	598	669	668	579	574	701	697	1.36731	5.00278	4.14088	0.000732204	0.00473298	1.41589	5.00278	4.68136	0.000289559	0.00161017	0.0485805	5.00278	0	1	1	#N/A	#N/A
HCON_00095390	HCON_00095390.1	45.28	35.5	39	45	171.32	177	178.5	160.68	174.14	134.11	194.49	178.42	1.692	2.97569	5.13051	0.000137962	0.00110523	1.75698	2.97569	5.60356	6.51504e-05	0.000431873	0.0649802	2.97569	0	1	1	#N/A	#N/A
HCON_00095390	HCON_00095390.3	45.28	35.5	39	45	171.32	177	178.5	160.68	174.14	134.11	194.49	178.42	1.692	2.97569	5.13051	0.000137962	0.00110523	1.75698	2.97569	5.60356	6.51504e-05	0.000431873	0.0649802	2.97569	0	1	1	#N/A	#N/A
HCON_00106190	HCON_00106190	68	55	83	76	281	284	241	247	237	246	263	287	1.5396	3.63519	4.42681	0.000446146	0.00307942	1.60043	3.63519	4.91709	0.000195544	0.00113382	0.0608317	3.63519	0	1	1	#N/A	#N/A
HCON_00092760	HCON_00092760	669	614	643	711	7503	6410	7223	7485	5957	5031	7968	7181	3.07709	7.84634	20.1133	1.09024e-10	2.40548e-08	3.01436	7.84634	19.465	1.57888e-10	1.98858e-08	-0.0627301	7.84634	0	1	1	#N/A	#N/A
HCON_00133110	HCON_00133110	134	92	89	99	909	775	854	780	760	709	938	857	2.65714	4.92034	12.4958	2.17318e-08	9.55025e-07	2.71586	4.92034	12.9315	1.49603e-08	4.2181e-07	0.0587205	4.92034	0	1	1	#N/A	#N/A
HCON_00163090	HCON_00163090	704	660	797	897	2772	2499	2550	2674	2416	2287	2873	2621	1.42442	6.98601	6.38678	2.01534e-05	0.000213172	1.46567	6.98601	7.00306	8.48533e-06	7.35214e-05	0.041259	6.986	0	1	1	#N/A	#N/A
HCON_00120270	HCON_00120270	36	19	27	25	142	118	123	112	133	103	133	124	1.86048	2.44964	4.7924	0.000240448	0.00181555	1.94052	2.44964	5.23596	0.000116398	0.000718923	0.0800435	2.44964	0	0.999996	1	#N/A	#N/A
HCON_00089110	HCON_00089110	396	346	360	387	1593	1453	1450	1576	1485	1199	1412	1464	1.66703	6.08826	8.5424	1.19709e-06	2.04544e-05	1.62309	6.08826	7.96999	2.40261e-06	2.46454e-05	-0.0439377	6.08826	0	1	1	#N/A	#N/A
HCON_00130310	HCON_00130310	90	83	100	166	1752	1417	1580	1650	1710	1317	1659	1632	3.53952	5.56937	16.3116	1.15115e-09	1.17197e-07	3.60481	5.56937	16.7291	8.68023e-10	5.52325e-08	0.065292	5.56937	0	0.999999	1	#N/A	#N/A
HCON_00018750	HCON_00018750.1	74	91.5	94.5	134.5	1318.5	1168	1323	1331.5	1107	1029	1569	1431	3.36046	5.31674	14.5135	4.21284e-09	2.85934e-07	3.42654	5.31674	14.9179	3.10853e-09	1.31864e-07	0.0660813	5.31674	0	0.999999	1	#N/A	#N/A
HCON_00018750	HCON_00018750.2	74	91.5	94.5	134.5	1318.5	1168	1323	1331.5	1107	1029	1569	1431	3.36046	5.31674	14.5135	4.21284e-09	2.85934e-07	3.42654	5.31674	14.9179	3.10853e-09	1.31864e-07	0.0660813	5.31674	0	0.999999	1	#N/A	#N/A
HCON_00052190	HCON_00052190.4	590.92	491.56	426.74	458.41	5040.59	3829.46	5129.34	5325.57	4040.02	4435	5710.42	4952.73	2.93662	7.3644	14.0769	5.89789e-09	3.63911e-07	3.00921	7.3644	14.602	3.93665e-09	1.54643e-07	0.072587	7.3644	0	0.999996	1	K14210	SLC3A1; solute carrier family 3 (neutral and basic amino acid transporter), member 1
HCON_00170500	HCON_00170500.1	678.31	384.77	458.74	490.42	2811.1	2822.54	2800.25	2676.91	2815.29	2752.61	2814.27	2609.97	2.13535	6.84321	8.54903	1.18773e-06	2.03799e-05	2.20613	6.84321	9.08001	6.41888e-07	8.17871e-06	0.0707706	6.84321	0	0.999997	1	#N/A	#N/A
HCON_00180910	HCON_00180910	48	39	29	42	218	215	182	193	219	187	186	205	2.002	3.10563	5.98708	3.629e-05	0.000353389	2.06863	3.10563	6.3787	2.03903e-05	0.000156083	0.0666317	3.10563	0	0.999998	1	#N/A	#N/A
HCON_00006890	HCON_00006890	230	247	235	246	868	813	891	917	822	742	901	898	1.5024	5.36922	7.45958	4.61206e-06	6.19863e-05	1.53342	5.36922	7.90837	2.59529e-06	2.6269e-05	0.031022	5.36922	0	1	1	#N/A	#N/A
HCON_00050730	HCON_00050730	282	267	354	401	1557	1378	1385	1436	1369	1164	1606	1496	1.79157	5.99757	7.89973	2.62359e-06	3.89933e-05	1.83953	5.99757	8.37549	1.4614e-06	1.5814e-05	0.0479622	5.99757	0	1	1	#N/A	#N/A
HCON_00181490	HCON_00181490	413	313	285	340	3454	2790	2849	3035	2559	2456	3723	3366	2.81565	6.73727	12.551	2.0716e-08	9.16984e-07	2.88279	6.73727	13.012	1.39822e-08	4.07686e-07	0.0671367	6.73727	0	0.999996	1	#N/A	#N/A
HCON_00092810	HCON_00092810	12292	9616	8627	8794	58547	46421	45924	48804	46651	47642	50130	50677	1.99139	11.0478	7.95759	2.44012e-06	3.67582e-05	2.05071	11.0478	8.42971	1.36927e-06	1.50165e-05	0.0593178	11.0478	0	0.999998	1	#N/A	#N/A
HCON_00083740	HCON_00083740	134	126	125	140	432	425	444	454	402	366	445	411	1.37816	4.40123	5.43997	8.41485e-05	0.00072756	1.3509	4.40123	5.01408	0.000166747	0.000986032	-0.0272618	4.40123	0	1	1	#N/A	#N/A
HCON_00193340	HCON_00193340	499	452	412	409	1374	1383	1505	1543	1389	1336	1508	1383	1.35646	6.15521	4.01968	0.00090593	0.00568744	1.39592	6.15521	4.4625	0.000419692	0.00223513	0.0394533	6.15521	0	1	1	#N/A	#N/A
HCON_00075760	HCON_00075760.1	83	83	69.8	95	372.06	410.19	428.6	401.86	386.25	341.39	416.03	409.8	1.92441	4.11521	8.95655	7.38765e-07	1.40147e-05	1.95617	4.11521	9.23799	5.37343e-07	7.02861e-06	0.0317615	4.11521	0	1	1	#N/A	#N/A
HCON_00114190	HCON_00114190	26	33	28	62	200	190	198	199	220	170	205	179	2.10234	3.02851	5.69141	5.6875e-05	0.000515079	2.15712	3.02851	5.96448	3.75429e-05	0.000266354	0.0547807	3.02851	0	0.999996	1	#N/A	#N/A
HCON_00142510	HCON_00142510	6	6	4	7	462	452	403	429	461	368	438	417	5.7899	2.94163	19.1308	1.95547e-10	3.61969e-08	5.8221	2.94163	19.2498	1.82399e-10	2.16254e-08	0.0321931	2.94163	0	1	1	#N/A	#N/A
HCON_00096050	HCON_00096050	464	518	523	563	1587	1564	1555	1661	1542	1394	1413	1551	1.26266	6.29839	4.07731	0.00081854	0.0052111	1.23823	6.29839	3.69382	0.00161827	0.00745492	-0.0244339	6.29839	0	1	1	#N/A	#N/A
Hc-lev-9	Hc-lev-9	219	174	219	202	825	705	810	752	666	633	870	692	1.56587	5.15083	5.62389	6.31279e-05	0.000563355	1.53335	5.15083	5.27984	0.000108496	0.000678005	-0.0325228	5.15083	0	1	1	#N/A	#N/A
HCON_00053200	HCON_00053200	1467	1442	1520	1778	4612	4489	4843	4897	4528	3805	4484	4687	1.24407	7.86947	4.0238	0.000899385	0.00565798	1.22107	7.86947	3.63909	0.00178565	0.00813398	-0.0229969	7.86947	0	1	1	#N/A	#N/A
HCON_00104990	HCON_00104990	7	10	7	7	104	88	72	84	77	86	98	77	3.05489	1.53031	8.60435	1.1132e-06	1.94286e-05	3.10597	1.53031	8.80626	8.79073e-07	1.05291e-05	0.0510853	1.53031	0	0.999996	1	#N/A	#N/A
HCON_00065790	HCON_00065790	59	40	46	57	1734	1581	1889	1828	1546	1405	1855	1712	4.76017	5.27201	27.9555	2.57791e-12	2.62453e-09	4.733	5.27201	27.7427	2.81318e-12	1.85048e-09	-0.0271651	5.27201	0	1	1	#N/A	#N/A
HCON_00038880	HCON_00038880	4431	5248	4107	3827	27453	24123	27172	29366	24253	21861	25495	27602	2.26376	10.0426	11.1877	7.164e-08	2.23843e-06	2.22506	10.0426	10.8226	1.02081e-07	1.80742e-06	-0.0387016	10.0426	0	1	1	K00235	SDHB; succinate dehydrogenase (ubiquinone) iron-sulfur subunit [EC:1.3.5.1]
HCON_00063270	HCON_00063270	114	91	76	101	1678	1693	2074	1931	1342	1969	1753	1725	3.91658	5.61663	16.1978	1.24636e-09	1.22764e-07	3.87577	5.61663	15.9609	1.46871e-09	8.11913e-08	-0.0408137	5.61663	0	0.999999	1	#N/A	#N/A
HCON_00162420	HCON_00162420	50	63	82	88	1509	1308	1282	1164	1310	984	1332	1220	3.86651	5.14358	16.606	9.43629e-10	1.00246e-07	3.83069	5.14358	16.388	1.09361e-09	6.54934e-08	-0.035825	5.14358	0	1	1	#N/A	#N/A
HCON_00107530	HCON_00107530	1050	941	963	1153	3294	3252	3256	3252	2783	2903	3584	3274	1.31089	7.33385	4.65267	0.000303886	0.00221779	1.33331	7.33385	4.98341	0.000175336	0.00102935	0.0224208	7.33385	0	1	1	#N/A	#N/A
HCON_00148890	HCON_00148890	226	178	185	200	854	809	797	806	788	727	859	755	1.69329	5.20875	8.24534	1.71089e-06	2.74665e-05	1.71617	5.20875	8.50222	1.25564e-06	1.39583e-05	0.022883	5.20875	0	1	1	#N/A	#N/A
HCON_00057220	HCON_00057220	10	2	4	9	263	243	259	297	256	233	257	280	5.14883	2.43619	13.1025	1.31203e-08	6.51303e-07	5.18638	2.43619	13.2116	1.19868e-08	3.66107e-07	0.0375419	2.43619	0	0.999999	1	#N/A	#N/A
HCON_00100880	HCON_00100880	113	114	119	126	388	410	431	451	387	359	395	419	1.46514	4.30987	5.97263	3.70852e-05	0.000359837	1.44526	4.30987	5.68198	5.77059e-05	0.000387359	-0.0198759	4.30987	0	1	1	#N/A	#N/A
HCON_00032100	HCON_00032100	134.04	123.57	98.86	93.11	947.32	815.99	978.35	1004.68	778.56	713.06	1049.73	933.18	2.71368	5.04615	10.8871	9.58333e-08	2.78099e-06	2.68097	5.04615	10.6581	1.20152e-07	2.05587e-06	-0.0327059	5.04615	0	1	1	#N/A	#N/A
HCON_00026300	HCON_00026300	107	104	103	78	956	864	824	892	757	717	1032	922	2.82235	4.94912	12.2679	2.65425e-08	1.10296e-06	2.85223	4.94912	12.4568	2.24856e-08	5.61771e-07	0.0298837	4.94912	0	1	1	#N/A	#N/A
HCON_00131440	HCON_00131440	15	22	20	22	1460	1171	1281	1021	1339	913	1422	1121	5.5702	4.50301	14.4071	4.64356e-09	3.00161e-07	5.60775	4.50301	14.5236	4.24994e-09	1.6379e-07	0.0375544	4.50301	0	0.999998	1	#N/A	#N/A
HCON_00011380	HCON_00011380	490	372	319	325	1455	1624	1657	1743	1560	1515	1326	1539	1.76848	6.15018	5.23242	0.000117058	0.000959799	1.72981	6.15018	4.96334	0.000181209	0.00106027	-0.038672	6.15017	0	0.999997	1	#N/A	#N/A
HCON_00059840	HCON_00059840	4	0	1	6	959	853	871	880	819	801	818	850	8.30128	3.1057	15.1008	2.89277e-09	2.22178e-07	8.27299	3.1057	15.0396	3.02457e-09	1.29653e-07	-0.0282908	3.1057	0	1	1	#N/A	#N/A
HCON_00096840	HCON_00096840	59	31	33	39	206	198	175	191	184	171	224	167	1.92271	3.05297	5.05455	0.000156086	0.00123664	1.95858	3.05297	5.23519	0.000116541	0.000719079	0.0358692	3.05297	0	0.999998	1	#N/A	#N/A
HCON_00164990	HCON_00164990	306.01	232.21	197.04	186.33	971.65	951.78	1009.3	876.89	792.59	790.4	1026.91	909.88	1.71927	5.40424	4.90199	0.000200479	0.00154138	1.68603	5.40424	4.66279	0.00029875	0.0016545	-0.0332412	5.40423	0	0.999999	1	#N/A	#N/A
HCON_00034910	HCON_00034910	50	43	31	30	458	622	486	495	435	504	533	496	3.39914	3.97143	11.1415	7.49715e-08	2.29556e-06	3.42697	3.97143	11.255	6.72659e-08	1.30858e-06	0.0278365	3.97143	0	0.999999	1	#N/A	#N/A
HCON_00026270	HCON_00026270	142	103	79	83	619	502	597	566	531	481	617	558	2.16865	4.53405	7.24479	6.12478e-06	7.90977e-05	2.19205	4.53405	7.37377	5.16216e-06	4.7276e-05	0.023401	4.53405	0	1	1	#N/A	#N/A
HCON_00162700	HCON_00162700	223	180	208	240	794	760	813	717	703	709	754	761	1.49873	5.18504	6.68661	1.31486e-05	0.000149708	1.51084	5.18504	6.83236	1.07294e-05	9.02142e-05	0.012114	5.18504	0	1	1	#N/A	#N/A
Hc-scd-1	Hc-scd-1	53.92	46.96	47.06	39.44	271.05	293.99	268.23	251.9	264.92	281.67	248.86	241.61	2.17272	3.46026	7.78656	3.02667e-06	4.34511e-05	2.19139	3.46026	7.88336	2.67822e-06	2.69521e-05	0.0186712	3.46026	0	1	1	#N/A	#N/A
HCON_00145980	HCON_00145980	733	543	537	553	2632	2234	2300	2313	2439	1962	2391	2269	1.65236	6.75564	5.68285	5.76288e-05	0.000521133	1.67195	6.75564	5.8484	4.47351e-05	0.000309824	0.0195893	6.75564	0	1	1	#N/A	#N/A
HCON_00132450	HCON_00132450	35	43	20	32	221	185	189	210	181	164	224	179	2.30946	2.96942	6.66697	1.35174e-05	0.000152839	2.2866	2.96942	6.51436	1.6781e-05	0.000132524	-0.0228637	2.96942	0	0.999999	1	#N/A	#N/A
HCON_00058450	HCON_00058450	3	5.31	5.99	3.41	93.37	73.42	93.57	84.22	68.59	81.01	77.09	93.39	3.82025	1.24234	10.8116	1.03467e-07	2.91493e-06	3.79783	1.24234	10.6928	1.16364e-07	2.00229e-06	-0.0224194	1.24234	0	0.999999	1	#N/A	#N/A
HCON_00076580	HCON_00076580	262	266	256	290	3446	3209	3141	3395	3150	3024	3094	3229	3.25603	6.69563	35.1445	1.84682e-13	7.52087e-10	3.26536	6.69563	35.2608	1.77793e-13	6.63406e-10	0.00932927	6.69563	0	1	1	#N/A	#N/A
HCON_00030680	HCON_00030680	336.1	385.91	393.05	461.9	1378.93	1434.29	1311.36	1348.87	1217.83	1277.22	1358.88	1340.76	1.43896	6.03237	6.2463	2.47198e-05	0.000254129	1.44985	6.03237	6.39628	1.98788e-05	0.000153127	0.010898	6.03237	0	1	1	K01875	#N/A
HCON_00083280	HCON_00083280	85	117	121	148	948	922	1022	1038	904	896	966	962	2.71403	5.12775	16.6741	8.99348e-10	9.8985e-08	2.72551	5.12775	16.7678	8.44664e-10	5.45605e-08	0.0114803	5.12775	0	1	1	#N/A	#N/A
HCON_00128770	HCON_00128770	714	694	548	597	2272	2392	2202	2399	2212	2016	2207	2197	1.50796	6.7613	4.9224	0.00019384	0.00149819	1.49255	6.7613	4.76673	0.000250966	0.00141816	-0.0154119	6.7613	0	1	1	K03627	MBF1; putative transcription factor
HCON_00051850	HCON_00051850	20	20	22	20	510	446	400	382	345	394	490	425	4.00472	3.51678	13.7043	7.9466e-09	4.45337e-07	4.02017	3.51678	13.7545	7.63437e-09	2.52762e-07	0.015456	3.51678	0	1	1	#N/A	#N/A
HCON_00094770	HCON_00094770	118	83	105	105	363	306	364	353	312	301	372	331	1.3966	4.06494	3.87131	0.00117827	0.00719028	1.40812	4.06494	3.96357	0.00100033	0.0048362	0.0115134	4.06494	0	1	1	#N/A	#N/A
HCON_00095090	HCON_00095090.1	290.4	301.17	296.91	338.76	944.56	955.31	965.11	1020.11	889.69	861.9	1005.22	922.33	1.30143	5.58327	5.36808	9.42765e-05	0.000797629	1.30809	5.58327	5.47658	7.94387e-05	0.000515424	0.00665932	5.58327	0	1	1	#N/A	#N/A
HCON_00069950	HCON_00069950	285	227	222	229	994	820	906	917	819	826	930	871	1.56262	5.40131	5.95772	3.7925e-05	0.000366268	1.57301	5.40131	6.05646	3.27161e-05	0.000235952	0.0103962	5.40131	0	1	1	#N/A	#N/A
HCON_00072230	HCON_00072230	168	119	129	176	567	559	544	613	499	494	631	549	1.59925	4.7174	5.41282	8.78309e-05	0.000751421	1.6105	4.7174	5.49696	7.69383e-05	0.000502113	0.0112529	4.7174	0	1	1	#N/A	#N/A
HCON_00109300	HCON_00109300	6608	6964	7301	8268	30569	29481	29706	33121	28351	26057	29446	31412	1.71773	10.4213	12.6571	1.88988e-08	8.58314e-07	1.71062	10.4213	12.5117	2.14309e-08	5.4703e-07	-0.00711495	10.4213	0	1	1	K05863	SLC25A4S; solute carrier family 25 (mitochondrial adenine nucleotide translocator), member 4/5/6/31
HCON_00163830	HCON_00163830	43	77	92	90	545	477	456	402	493	393	455	444	2.31225	4.19241	6.87915	1.00578e-05	0.000118836	2.32813	4.19241	6.94316	9.21024e-06	7.91848e-05	0.0158715	4.19241	0	0.999999	1	#N/A	#N/A
HCON_00050840	HCON_00050840	0	0	0	1	433	363	351	358	364	289	384	370	8.7943	1.70727	19.2966	1.87127e-10	3.56541e-08	8.78251	1.70727	19.2561	1.91569e-10	2.20793e-08	-0.0117861	1.70727	0	1	1	#N/A	#N/A
HCON_00015520	HCON_00015520	505	332	398	401	1588	1594	1577	1604	1444	1250	1638	1645	1.61477	6.18527	5.60254	6.52537e-05	0.000580629	1.6027	6.18527	5.48731	7.81126e-05	0.00050869	-0.0120736	6.18527	0	1	1	#N/A	#N/A
HCON_00133270	HCON_00133270	142	189	149	140	685	650	582	580	596	570	528	640	1.65774	4.82036	4.97096	0.000178956	0.00139433	1.64669	4.82036	4.8694	0.000211577	0.00121582	-0.0110442	4.82036	0	1	1	#N/A	#N/A
HCON_00043400	HCON_00043400	59	45	68	85	659	552	635	577	550	434	673	629	2.89068	4.36054	10.7939	1.05037e-07	2.93646e-06	2.87996	4.36054	10.7061	1.14565e-07	1.97689e-06	-0.0107247	4.36054	0	1	1	#N/A	#N/A
HCON_00130240	HCON_00130240	80	72	115	129	1051	833	949	904	848	760	969	922	2.89739	4.9824	13.895	6.80626e-09	3.97857e-07	2.88875	4.9824	13.8116	7.27177e-09	2.43395e-07	-0.00864038	4.9824	0	1	1	#N/A	#N/A
HCON_00023980	HCON_00023980	1	3	1	6	1456	1109	1076	1167	1112	874	1340	1255	8.4296	3.50197	13.0439	1.4583e-08	7.01419e-07	8.4393	3.50197	13.0601	1.43889e-08	4.13493e-07	0.00969243	3.50197	0	1	1	#N/A	#N/A
HCON_00091750	HCON_00091750	1170	1005	845	868	4267	3867	3741	4017	3744	3037	4240	3935	1.68148	7.48234	5.44077	8.40427e-05	0.00072716	1.67207	7.48234	5.35843	9.57318e-05	0.00060693	-0.00940826	7.48234	0	1	1	K15779	PGM2; phosphoglucomutase / phosphopentomutase [EC:5.4.2.2 5.4.2.7]
HCON_00027910	HCON_00027910	108	112	73	108	921	829	1228	1149	798	767	1254	1137	3.00352	5.08881	8.65543	1.04813e-06	1.85518e-05	3.01554	5.08881	8.69961	9.95227e-07	1.16463e-05	0.0120178	5.08881	0	0.999996	1	#N/A	#N/A
HCON_00120350	HCON_00120350.1	52.11	50.51	71.04	89.42	445.08	367.84	494.23	522.24	373.09	427.37	464.91	439.34	2.44611	4.09681	8.82873	8.55925e-07	1.58197e-05	2.43816	4.09681	8.74858	9.39419e-07	1.10888e-05	-0.00794649	4.09681	0	1	1	#N/A	#N/A
HCON_00097550	HCON_00097550	6	5	4	6	57	59	41	45	46	43	50	50	2.78665	0.819829	7.29791	5.70881e-06	7.4593e-05	2.79543	0.819829	7.30677	5.64216e-06	5.10158e-05	0.00878844	0.819829	0	0.999998	1	#N/A	#N/A
HCON_00055030	HCON_00055030	2	1	1	12	1564	1444	1312	1296	1405	1077	1403	1397	8.53052	3.68849	14.3082	5.2824e-09	3.34379e-07	8.5244	3.68849	14.2958	5.33259e-09	1.95641e-07	-0.00611361	3.68849	0	1	1	#N/A	#N/A
HCON_00155850	HCON_00155850	52	57	37	39	275	325	226	233	249	309	206	233	2.16034	3.40962	4.5883	0.00033882	0.0024367	2.15561	3.40962	4.5485	0.000362488	0.00196212	-0.00473584	3.40962	0	0.999996	1	#N/A	#N/A
HCON_00046840	HCON_00046840	39	35	36	31	597	556	549	576	545	504	516	580	3.64368	4.03223	21.0929	6.36851e-11	1.91654e-08	3.64189	4.03223	21.0438	6.53896e-11	1.10686e-08	-0.00179175	4.03223	0	1	1	#N/A	#N/A
HCON_00120310	HCON_00120310	234	174	298	460	1875	1707	1664	1637	1597	1332	1859	1721	2.27408	6.07465	6.91836	9.52908e-06	0.000114246	2.27188	6.07465	6.90133	9.75495e-06	8.32818e-05	-0.00219508	6.07465	0	0.999999	1	#N/A	#N/A
HCON_00035210	HCON_00035210	1	4	2	49	5608	4603	5015	5300	4483	3533	6025	5605	9.48907	5.23375	11.6642	5.03285e-08	1.74677e-06	9.48676	5.23375	11.66	5.05191e-08	1.04965e-06	-0.00230565	5.23375	0	0.999997	1	#N/A	#N/A
HCON_00095380	HCON_00095380.2	7572.23	6970.76	6126.72	6349.94	22668.1	22882.4	21335.6	23236.7	21682.8	19668.1	21547.9	22058.9	1.38114	10.0901	4.28418	0.000570501	0.00381908	1.38214	10.0901	4.28915	0.000565609	0.00289608	0.00099354	10.0901	0	1	1	K02989	RP-S5e; small subunit ribosomal protein S5e
HCON_00008580	HCON_00008580	166.47	83.8	28.67	33.24	576.84	1026.81	1053.51	1253.68	74.04	155.52	143.22	281.51	3.61932	3.91118	4.77618	0.000248418	0.0018711	1.03735	3.91118	0.0603561	0.4798	1	-2.58197	3.91118	-3.66694	0.00169998	0.454357	#N/A	#N/A
HCON_00008670	HCON_00008670	20.85	12.97	15.23	25.32	71.41	146.75	103.97	111.14	26.96	22.68	18.92	31.15	2.14116	1.43144	3.71138	0.00156826	0.00925576	0.152272	1.43144	0	0.984672	1	-1.98889	1.43144	-3.50224	0.00228646	0.5175	#N/A	#N/A
HCON_00008540	HCON_00008540	86.3	58.28	44.08	52	257.51	418.69	439.82	473.61	71.52	83.93	93.38	149.56	2.36996	3.26182	4.51192	0.000385822	0.00272935	0.451298	3.26182	0	0.92853	1	-1.91866	3.26182	-3.44712	0.00252675	0.523209	#N/A	#N/A
HCON_00008550	HCON_00008550	9.83	14.16	3.99	14.55	71.12	100.83	70.27	72.01	10	19.52	18.04	25.8	2.59783	0.833555	4.37763	0.000485758	0.00331167	0.565079	0.833555	0	0.837388	1	-2.03276	0.833555	-3.30557	0.003269	0.614422	K09542	CRYAB; crystallin, alpha B
HCON_00008590	HCON_00008590	5	0	2	2	51	102	55	85	12	13	14	18	4.74509	-0.0805203	6.00249	3.60175e-05	0.000351458	2.55979	-0.0805203	2.29665	0.0206696	0.0744897	-2.1853	-0.0805203	-3.20456	0.00393163	0.686181	K09542	CRYAB; crystallin, alpha B
HCON_00008650	HCON_00008650	6.76	2	7.12	6.69	37.37	52.39	30.69	68.22	11.58	13.04	12.92	9.67	2.64476	0.110297	4.0225	0.000902211	0.00567283	0.834413	0.110297	0	0.636398	1	-1.81035	0.110297	-2.40873	0.0168042	1	K09542	CRYAB; crystallin, alpha B
HCON_00099670	HCON_00099670.2	195.24	241.35	179.07	214.09	705.27	879.17	893.34	770.35	556.04	500.23	528.21	583.11	1.6105	5.05101	5.01898	0.000165415	0.00130044	1.11855	5.05101	0.9533	0.179927	0.512275	-0.49195	5.05101	0	0.999814	1	K00411	UQCRFS1; ubiquinol-cytochrome c reductase iron-sulfur subunit [EC:7.1.1.8]
HCON_00023690	HCON_00023690	860	708	696	839	2733	2453	2615	2817	1847	1541	2276	2029	1.41795	6.86102	4.24199	0.000613842	0.00406908	1.02777	6.86102	0.280047	0.392183	1	-0.390178	6.86102	0	0.999979	1	K00451	HGD; homogentisate 1,2-dioxygenase [EC:1.13.11.5]
HCON_00088570	HCON_00088570	19	16	8	16	83	84	106	104	38	37	68	66	2.33899	1.60194	4.58438	0.000341111	0.00245081	1.54056	1.60194	1.75489	0.0527952	0.17362	-0.79843	1.60194	0	0.821602	1	K06480	#N/A
HCON_00085130	HCON_00085130	179	190	170	190	750	752	876	943	479	489	742	681	1.82017	5.04074	5.65926	5.97654e-05	0.000536878	1.41596	5.04074	2.82311	0.00790227	0.0310968	-0.404206	5.04074	0	0.999843	1	K14034	NR1H1; ecdysone receptor
HCON_00138260	HCON_00138260	251	256	271	331	966	882	1166	1114	748	629	848	885	1.53053	5.47485	4.74889	0.000258559	0.00193376	1.20645	5.47485	1.82886	0.0465962	0.15524	-0.324085	5.47485	0	0.999991	1	K03671	trxA; thioredoxin 1
HCON_00190520	HCON_00190520	399	380	390	471	1711	1390	1615	1712	1115	969	1411	1419	1.60734	6.09591	5.72243	5.42241e-05	0.000494785	1.29376	6.09591	2.75645	0.00892749	0.0347126	-0.313582	6.09591	0	0.999992	1	K15107	SLC25A18_22; solute carrier family 25 (mitochondrial glutamate transporter), member 18/22
HCON_00005240	HCON_00005240.1	2778.74	2280.09	2209.63	2172.19	8638.91	7436.17	9945.41	10193.9	5971.58	5236.05	8330.15	7529.04	1.57478	8.5842	4.05708	0.000848171	0.0053731	1.22921	8.5842	1.6071	0.067427	0.215586	-0.34557	8.5842	0	0.999734	1	#N/A	#N/A
HCON_00043680	HCON_00043680	233	216	319	371	1408	1214	1847	1880	844	691	1344	1417	2.11839	5.81836	4.60735	0.000328069	0.00237301	1.60267	5.81836	2.46671	0.0151313	0.055933	-0.515721	5.81836	0	0.980613	1	#N/A	#N/A
HCON_00050160	HCON_00050160.1	36.5	41	61.5	76	251	254	365.5	317	142.5	201.5	261	244.5	2.12595	3.43831	4.50046	0.00039337	0.00277151	1.71489	3.43831	2.77529	0.00862523	0.0336337	-0.411066	3.43831	0	0.996366	1	#N/A	#N/A
HCON_00050160	HCON_00050160.2	36.5	41	61.5	76	251	254	365.5	317	142.5	201.5	261	244.5	2.12595	3.43831	4.50046	0.00039337	0.00277151	1.71489	3.43831	2.77529	0.00862523	0.0336337	-0.411066	3.43831	0	0.996366	1	#N/A	#N/A
HCON_00154870	HCON_00154870	4	2	2	3	22	15	17	20	13	13	15	10	2.22035	-0.558637	4.31111	0.000544579	0.00366968	1.78519	-0.558637	2.68301	0.0102101	0.0392232	-0.435157	-0.558637	0	0.990083	1	#N/A	#N/A
HCON_00162030	HCON_00162030	798	547	477	647	2342	2335	3193	3137	1844	1533	2467	2315	1.80684	6.7816	4.48869	0.000401331	0.00281623	1.45355	6.7816	2.50859	0.0140252	0.0523034	-0.353296	6.7816	0	0.998604	1	#N/A	#N/A
HCON_00096930	HCON_00096930.1	561.85	349.93	323.02	363.46	1655.24	1478.98	1416.43	1500.21	1012.92	1046.8	1446.77	1173.84	1.5971	6.02317	3.72877	0.0015199	0.00900955	1.30191	6.02317	1.87763	0.0428793	0.143957	-0.295188	6.02317	0	0.999776	1	#N/A	#N/A
HCON_00012010	HCON_00012010.1	2.81	0	0	0	26.22	20.57	19.47	63.2	8.39	24.8	7.49	19.1	4.82195	-0.986079	4.76006	0.00025985	0.00194165	3.80875	-0.986079	3.32454	0.00321449	0.0138328	-1.0132	-0.986079	-0.0260248	0.490833	1	#N/A	#N/A
HCON_00071270	HCON_00071270	33	12	24	52	189	184	219	252	104	121	182	197	2.57428	2.79553	4.64725	0.00030681	0.00223779	2.14708	2.79553	3.30255	0.00328739	0.0141117	-0.427197	2.79553	0	0.987917	1	#N/A	#N/A
HCON_00103290	HCON_00103290	480	366	299	282	1339	1271	1521	1594	936	1053	1206	1250	1.67735	5.91897	4.12393	0.000754259	0.00484988	1.39611	5.91897	2.4016	0.0170205	0.0623879	-0.281243	5.91897	0	0.999797	1	#N/A	#N/A
HCON_00132110	HCON_00132110	5	2	3	6	19	25	27	25	18	13	19	18	2.16133	-0.162833	4.01274	0.000917193	0.00574928	1.76357	-0.162833	2.55482	0.0128962	0.0484778	-0.397756	-0.162833	0	0.992295	1	#N/A	#N/A
HCON_00045850	HCON_00045850	0	0	0	1.53	18.14	18.77	16.52	8.52	4.64	23.25	6.97	3.45	4.0682	-1.62725	4.4873	0.00040719	0.00285243	3.15798	-1.62725	2.97584	0.00602718	0.0243499	-0.910217	-1.62725	0	0.569874	1	#N/A	#N/A
HCON_00038080	HCON_00038080.2	147.85	204.49	202.8	197.8	745.41	656.52	784.25	815.39	573.67	460.42	724.86	726.29	1.63847	5.02416	4.42475	0.000447728	0.00308529	1.43531	5.02416	2.98565	0.00586755	0.0237758	-0.203167	5.02416	0	0.999988	1	#N/A	#N/A
HCON_00060970	HCON_00060970	106	67	79	73	264	363	347	337	212	273	294	274	1.65952	3.81101	3.7506	0.0014616	0.00870192	1.43283	3.81101	2.41025	0.0167569	0.0615142	-0.226687	3.81101	0	0.999942	1	#N/A	#N/A
HCON_00158260	HCON_00158260	13	3	3	4	37	47	39	34	31	27	21	33	2.5654	0.407295	4.13493	0.000740301	0.00477774	2.1594	0.407295	2.97667	0.00596687	0.0241382	-0.406006	0.407295	0	0.981064	1	#N/A	#N/A
HCON_00036270	HCON_00036270	3	2	5	0	28	30	23	30	18	18	14	23	3.32721	-0.370401	4.39296	0.000474727	0.0032528	2.80755	-0.370401	3.31645	0.00321322	0.0138323	-0.519667	-0.370401	0	0.916992	1	#N/A	#N/A
HCON_00020080	HCON_00020080	34	17	15	6	107	105	99	128	57	69	101	104	2.4724	1.9356	3.81154	0.00131144	0.00791983	2.12289	1.9356	2.84118	0.00764782	0.0302155	-0.34951	1.9356	0	0.987238	1	#N/A	#N/A
HCON_00133560	HCON_00133560	9	6	3	3	38	35	37	52	41	29	21	33	2.60794	0.463229	4.15449	0.000715468	0.00463707	2.283	0.463229	3.24092	0.00367956	0.0155925	-0.324936	0.463229	0	0.989359	1	#N/A	#N/A
HCON_00079260	HCON_00079260	77	51	91	103	308	297	313	303	260	208	299	287	1.59227	3.76704	3.91022	0.00109956	0.0067733	1.45718	3.76704	2.97315	0.00600343	0.024262	-0.135095	3.76704	0	0.999995	1	#N/A	#N/A
HCON_00025480	HCON_00025480	0	2	3	2	21	11	14	21	15	11	12	10	2.83675	-0.909562	3.70177	0.00159858	0.00941649	2.4872	-0.909562	2.92885	0.0065212	0.0260784	-0.349556	-0.909562	0	0.96208	1	#N/A	#N/A
HCON_00060880	HCON_00060880.3	307.1	342.54	221.12	196.42	1333.46	979.69	1099.69	1021.65	872.36	921.33	1103.61	845.06	1.7316	5.57136	3.97668	0.00097741	0.00610169	1.57615	5.57136	3.1186	0.0045996	0.0190874	-0.155448	5.57136	0	0.999916	1	#N/A	#N/A
HCON_00017520	HCON_00017520	625	486	495	544	1847	1882	2905	2472	1522	1459	2519	2270	1.7028	6.59834	3.74073	0.00148769	0.00884865	1.54647	6.59834	2.9003	0.00686058	0.0273372	-0.156328	6.59834	0	0.999765	1	#N/A	#N/A
HCON_00143200	HCON_00143200	2	2	2	2	24	30	26	16	29	26	20	10	2.89526	-0.345671	3.7706	0.00141337	0.00845187	2.73358	-0.345671	3.40757	0.00272021	0.0119072	-0.16168	-0.345671	0	0.990722	1	#N/A	#N/A
HCON_00030690	HCON_00030690	114.73	129.13	129.94	124.35	421.37	437.58	527.66	472.18	352.95	295.24	464.86	416.56	1.53249	4.36742	4.04308	0.000869339	0.00548591	1.3269	4.36742	2.44017	0.0158751	0.0585057	-0.205586	4.36742	0	0.999996	1	#N/A	#N/A
HCON_00123490	HCON_00123490	472	395	369	372	1390	1275	1444	1527	1128	1060	1303	1284	1.45559	6.01381	4.57825	0.000344619	0.00247223	1.30113	6.01381	3.01798	0.00553008	0.0225429	-0.154459	6.01381	0	1	1	#N/A	#N/A
HCON_00154330	HCON_00154330	2470	2033	2322	2461	7718	7158	8262	8933	6384	5449	7735	7918	1.42603	8.53089	4.31069	0.000544912	0.00366989	1.27916	8.53089	2.8145	0.0080279	0.0314854	-0.146867	8.53089	0	0.999999	1	K18081	MTMR1_2; myotubularin-related protein 1/2 [EC:3.1.3.64 3.1.3.95]
HCON_00036820	HCON_00036820	198	174	196	201	624	573	603	643	521	478	601	569	1.30526	4.88094	4.36454	0.000496551	0.00337583	1.21736	4.88094	3.08352	0.00490465	0.0202228	-0.0879027	4.88094	0	1	1	#N/A	#N/A
HCON_00145610	HCON_00145610	178	174	195	168	608	547	630	596	511	432	616	539	1.37444	4.81547	3.88368	0.00115263	0.00704788	1.27083	4.81547	2.78495	0.00847391	0.0331071	-0.103603	4.81547	0	1	1	#N/A	#N/A
HCON_00085690	HCON_00085690	103	98	123	135	439	400	431	435	336	296	417	444	1.53439	4.27377	4.46423	0.000418452	0.00291794	1.41543	4.27377	3.42795	0.00261613	0.0114803	-0.118962	4.27377	0	1	1	#N/A	#N/A
HCON_00087480	HCON_00087480	312	200	245	249	897	863	922	878	803	643	764	881	1.47921	5.35483	4.01006	0.00092145	0.005773	1.3539	5.35483	2.94357	0.00633783	0.0254618	-0.125311	5.35483	0	0.999999	1	#N/A	#N/A
HCON_00045800	HCON_00045800	71	68	74	82	266	234	235	264	203	193	266	233	1.3915	3.56483	3.75751	0.00144362	0.00861588	1.31434	3.56483	2.98137	0.00591373	0.023939	-0.0771642	3.56483	0	1	1	#N/A	#N/A
HCON_00179310	HCON_00179310.3	269.14	198.05	147.23	189.8	788.64	766.52	709.93	826.85	690.61	666.67	656.9	693.41	1.61768	5.11328	4.18999	0.000671996	0.00439495	1.51423	5.11328	3.46634	0.00244006	0.010754	-0.103455	5.11328	0	0.999996	1	#N/A	#N/A
HCON_00183230	HCON_00183230.2	110.69	91.77	119.56	105.12	450.11	320.48	445.42	416.04	403.31	321.9	391.09	323.46	1.56322	4.20243	3.94056	0.00104194	0.00644849	1.47228	4.20243	3.26969	0.00348978	0.014876	-0.0909406	4.20243	0	0.999998	1	#N/A	#N/A
HCON_00032220	HCON_00032220	590	494	437	466	1700	1582	1708	1636	1592	1386	1549	1560	1.38753	6.31124	3.88531	0.0011493	0.0070381	1.35052	6.31124	3.50986	0.00225499	0.0100435	-0.0370087	6.31124	0	1	1	#N/A	#N/A
HCON_00024010	HCON_00024010	164	190.42	180	152.09	56.04	66.54	43	38.49	250.3	210.13	205.79	227.34	-2.12793	3.19997	-5.94968	3.8387e-05	0.000369886	0.108157	3.19997	0	0.999982	1	2.23608	3.19997	6.6822	1.32308e-05	0.0404101	K07413	CYP2C; cytochrome P450 family 2 subfamily C [EC:1.14.14.1]	cyp-14A5	cyp-14A5 encodes one of ~80 C. elegans cytochrome P450s: membrane-associated, heme-containing NADPH-dependent monooxygenases that catalyze the oxidative metabolism of a variety of exogenous compounds and endogenous substrates cyp-14A5 expression is upregulated in response to stressors such as ionizing radiation and bacterial infection.
HCON_00105270	HCON_00105270	23722	22616	20770	21020	2531	2955	4095	4202	405	528	645	869	-3.06794	8.02219	-10.8313	1.01264e-07	2.8704e-06	-5.49434	8.02219	-21.9941	4.01285e-11	8.60088e-09	-2.4264	8.02219	-6.72642	1.24362e-05	0.0404101	K00602	purH; phosphoribosylaminoimidazolecarboxamide formyltransferase / IMP cyclohydrolase [EC:2.1.2.3 3.5.4.10]	ttr-17	Microarray and RNA sequencing studies indicate that ttr-17 is affected by Diallyl trisulfide, Rotenone, Manganese chloride, 4-bromodiphenyl ether, Levamisole, Zidovudine, Progesterone, Deoxyglucose, Atrazine, Chlorpyrifos, Diazinon, Cry5B, Humic substances, and Paraquat tiling array, RNA sequencing, and microarray studies indicate that ttr-17 is enriched in the body wall muscle cell and muscle ce…
HCON_00043090	HCON_00043090	3564	2970	3786	4169	53	38	57	62	5	5	5	6	-6.4662	2.91938	-39.057	5.61639e-14	6.66087e-10	-9.56812	2.91938	-29.712	1.38624e-12	1.50263e-09	-3.10192	2.91938	-6.7427	1.21673e-05	0.0404101	K08380	CYB561; cytochrome b-561 [EC:7.2.1.3]
HCON_00054160	HCON_00054160.2	180.28	102.37	177.31	123.01	23.92	10.78	18.66	9.86	0	0	0	0	-3.57335	-0.397487	-7.97358	2.39734e-06	3.62927e-05	-8.42401	-0.397487	-12.8502	1.71731e-08	4.62123e-07	-4.85065	-0.397487	-6.0606	3.30705e-05	0.067337	K05196	GLRB; glycine receptor beta	lgc-34	lgc-34 is an ortholog of members of the human GABR (Gamma-aminobutyric acid type A receptor subunits) family including GABRR2; lgc-34 is predicted to have extracellular ligand-gated ion channel activity and transmembrane signaling receptor activity, based on protein domain information; lgc-34 is expressed in the anal depressor muscle, head, reproductive system, intestinal muscle, and the body wal…
HCON_00163100	HCON_00163100	51	33	35	36	6	6	11	10	1	0	0	1	-2.5469	-1.04459	-5.07495	0.000151031	0.00119983	-5.74936	-1.04459	-10.8074	1.05866e-07	1.85296e-06	-3.20246	-1.04459	-4.5012	0.000393986	0.178272	K20815	N-terminal acetyltransferase 2
HCON_00071570	HCON_00071570	356	301	268	285	41	42	70	64	3	4	11	12	-2.85455	1.82549	-8.40801	1.4059e-06	2.33051e-05	-5.70069	1.82549	-11.3155	6.47312e-08	1.26938e-06	-2.84614	1.82549	-4.14293	0.00073065	0.247954	#N/A	#N/A	cit-1.2	cit-1.2 encodes one of two C. elegans cyclin T orthologs; RNAi experiments indicate that CIT-1.2 functions redundantly with CIT-1.1 to broadly regulate embryonic transcription; by homology, CIT-1.1 and CIT-1.2 are predicted to interact with the CDK-9 kinase to form the P-TEFb transcription elongation factor that in C. elegans is required for Ser2, but not Ser5, phosphorylation in the C-terminal d…
HCON_00034740	HCON_00034740	36	28	29	30	7	4	8	5	1	0	0	1	-2.65738	-1.29035	-5.65589	6.00992e-05	0.00053948	-5.43702	-1.29035	-11.384	6.0454e-08	1.19703e-06	-2.77963	-1.29035	-4.02651	0.00089628	0.295942	K19382	#N/A	sre-49	sre-49 is expressed in the intestine.
HCON_00165060	HCON_00165060	9593	8972	7615	6652	611	654	1048	1024	96	81	126	176	-3.68661	6.07271	-13.0565	1.34932e-08	6.56758e-07	-6.40728	6.07271	-18.1618	3.54432e-10	3.09292e-08	-2.72067	6.07271	-5.63416	6.21599e-05	0.0949259	K05768	GSN; gelsolin	gsnl-1	gsnl-1 encodes one of three C. elegans gelsolin-related proteins; GSNL-1 contains four gelsolin-like (G) domains; GSNL-1 is predicted to function in vivo as an actin regulatory protein and in vitro, demonstrates actin filament severing activity; GSNL-1 also exhibits calcium-dependent capping of the barbed ends of actin filaments and stays bound to the side of actin filaments; GSNL-1 additionally …
HCON_00098080	HCON_00098080	21902	17745	19134	18990	1036	1341	2136	2042	114	210	291	408	-3.98759	7.14497	-11.7527	4.23417e-08	1.54877e-06	-6.65193	7.14497	-17.804	4.45093e-10	3.6545e-08	-2.66433	7.14497	-5.06337	0.000153932	0.162736	K12183	#N/A	F13E9.14	RNA sequencing and microarray studies indicate that F13E9.14 is affected by wdr-23, clk-1, daf-2, cec-4, dpy-27, exc-7, mbl-1, and lin-22; RNA sequencing and microarray studies indicate that F13E9.14 is affected by Bisphenol A and Procyanidin; tiling array studies indicate that F13E9.14 is enriched in the coelomocytes and pharyngeal muscle cell and in neurons.
HCON_00193560	HCON_00193560	2395	1904	1875	1895	211	242	377	328	37	41	45	48	-3.18855	4.42056	-13.6363	8.37107e-09	4.62757e-07	-5.81565	4.42056	-18.1631	3.51144e-10	3.09292e-08	-2.62709	4.42056	-5.84125	4.52372e-05	0.0789519	#N/A	#N/A	M05D6.6	M05D6.6 is an ortholog of human FAM162B (family with sequence similarity 162 member B) and FAM162A (family with sequence similarity 162 member A); microarray and RNA sequencing studies indicate that M05D6.6 is affected by Hydrogen sulfide, Rotenone, Juglone, Cry5B, Humic substances, Sirolimus, and Allantoin; tiling array, RNA sequencing, and microarray studies indicate that M05D6.6 is enriched in…
HCON_00104200	HCON_00104200	14198	7960	10218	11878	781	1082	1618	1426	146	181	248	306	-3.55595	6.68646	-11.0701	8.03387e-08	2.42345e-06	-5.94077	6.68646	-16.9606	7.58994e-10	5.03948e-08	-2.38482	6.68646	-4.61963	0.000321377	0.178272	K14156	CHK; choline/ethanolamine kinase [EC:2.7.1.32 2.7.1.82]	cka-1	cka-1 encodes an isoform of choline kinase whose activity has been verified in vitro, and that has a strong preference for choline over ethanolamine; CKA-1 and CKA-2 comprise a related group ('A') of choline kinases.
HCON_00059180	HCON_00059180	19088	15155	12008	12188	3026	3771	5612	5118	527	605	967	1300	-2.1131	8.07394	-4.12984	0.000746533	0.00480929	-4.44108	8.07394	-12.1999	2.83589e-08	6.76682e-07	-2.32798	8.07394	-4.59112	0.000337239	0.178272	#N/A	#N/A	hsp-16.1	hsp-16.1 encodes a 16-kD heat shock protein (HSP) that is a member of the hsp16/hsp20/alphaB-crystallin (HSP16) family of heat shock proteins, and that is identical to the protein encoded by hsp-16.11; an hsp-16.1 reporter fusion, expressed broadly but most strongly in muscle and hypodermis, is induced solely in response to heat shock or other environmental stresses; expression is detectable in s…
HCON_00059170	HCON_00059170	11656	9947	7597	7483	1975	2372	3594	3199	358	414	613	742	-2.09347	7.41912	-4.55423	0.000358971	0.00256165	-4.41121	7.41912	-13.1578	1.24465e-08	3.78255e-07	-2.31774	7.41912	-4.96955	0.000179392	0.162736	#N/A	#N/A	hsp-16.49	hsp-16.49 encodes a 16-kD heat shock protein (HSP) that is a member of the hsp16/hsp20/alphaB-crystallin (HSP16) family of heat shock proteins, and that is identical to the protein encoded by hsp-16.48; HSP-16.49 is likely to function as a passive ligand temporarily preventing unfolded proteins from aggregating.
HCON_00073210	HCON_00073210	7295	6368	5647	5448	1045	1492	2063	1893	182	251	429	415	-2.32887	6.71943	-5.64725	6.08911e-05	0.000545786	-4.61703	6.71943	-13.1632	1.24106e-08	3.78107e-07	-2.28816	6.71943	-4.59285	0.000336244	0.178272	#N/A	#N/A
HCON_00014670	HCON_00014670	11961.5	14443.9	9042	7082	1246	1549	2415.98	1792	238	317	418	377	-2.95153	7.04905	-7.5399	4.15626e-06	5.7117e-05	-5.22271	7.04905	-14.1901	5.46789e-09	1.97084e-07	-2.27118	7.04905	-4.1504	0.000720217	0.247954	K07922	small G protein	F55H12.4	F55H12.4 is expressed in the pharynx, anus, hypodermis, and the vulva.
HCON_00105260	HCON_00105260	3839	5543	5652	5593	805	1014	1420	1346	142	206	231	331	-2.54916	6.3103	-7.82333	2.88923e-06	4.19212e-05	-4.81611	6.3103	-15.4856	2.06886e-09	1.01101e-07	-2.26696	6.3103	-5.04187	0.00015936	0.162736	K20226	#N/A	ttr-17	Microarray and RNA sequencing studies indicate that ttr-17 is affected by Diallyl trisulfide, Rotenone, Manganese chloride, 4-bromodiphenyl ether, Levamisole, Zidovudine, Progesterone, Deoxyglucose, Atrazine, Chlorpyrifos, Diazinon, Cry5B, Humic substances, and Paraquat; tiling array, RNA sequencing, and microarray studies indicate that ttr-17 is enriched in the body wall muscle cell and muscle c…
HCON_00043070	HCON_00043070	5685	4934	4538	4290	945	1199	1727	1593	168	233	308	383	-2.22337	6.45537	-5.87605	4.28998e-05	0.000406284	-4.47706	6.45537	-13.9297	6.66066e-09	2.28577e-07	-2.25369	6.45537	-4.934	0.000190185	0.162736	K21444	#N/A
HCON_00159990	HCON_00159990	242729	157740	182822	196884	23001	27492	42756	51219	5281	6086	6878	10077	-2.85094	11.3632	-7.61941	3.74953e-06	5.24719e-05	-5.08387	11.3632	-16.0893	1.35468e-09	7.58195e-08	-2.23292	11.3632	-4.74909	0.000258495	0.175447	K01495	GCH1; GTP cyclohydrolase IA [EC:3.5.4.16]	cat-4	cat-4 is an ortholog of human GCH1 (GTP cyclohydrolase 1); cat-4 is involved in dopamine biosynthetic process from tyrosine, melanin biosynthetic process and tetrahydrobiopterin biosynthetic process; cat-4 is predicted to have GTP cyclohydrolase I activity, based on protein domain information; cat-4 is expressed in the muscle cell, certain pharyngeal motor neurons, certain interneurons, certain a…
HCON_00073200	HCON_00073200	6675	6224	8278	6941	409	467	820	549	74	83	153	153	-4.04958	5.78555	-16.289	1.17134e-09	1.17297e-07	-6.25323	5.78555	-19.8876	1.26958e-10	1.68592e-08	-2.20365	5.78555	-4.37927	0.000484155	0.21	#N/A	#N/A
HCON_00043080	HCON_00043080	1980	1547	1962	1974	185	196	330	245	42	36	70	57	-3.35273	4.36376	-15.3748	2.22377e-09	1.78736e-07	-5.47783	4.36376	-19.3916	1.67171e-10	2.05746e-08	-2.1251	4.36376	-4.54689	0.000363477	0.178272	#N/A	#N/A
HCON_00042420	HCON_00042420	44036	59854	61000	56266	8642	10437	15344	15641	1720	2131	3248	4324	-2.53805	9.80613	-6.36515	2.07973e-05	0.000219413	-4.62899	9.80613	-14.4552	4.43207e-09	1.69739e-07	-2.09094	9.80613	-4.19524	0.000665911	0.247954	#N/A	#N/A	lec-5	lec-5 is an ortholog of human LGALS9 (galectin 9) and LGALS9B (galectin 9B); lec-5 is predicted to have carbohydrate binding activity, based on protein domain information.
HCON_00044050	HCON_00044050.2	1683.07	1819.43	2051.57	2022.89	202.63	234.56	425.26	348.58	56	59.55	81.07	62.37	-3.06145	4.59962	-12.3312	2.51083e-08	1.05775e-06	-5.14166	4.59962	-16.9242	7.70001e-10	5.08492e-08	-2.08021	4.59962	-4.15739	0.000711404	0.247954	K06721	#N/A	clec-266	clec-266 is an ortholog of human CLEC7A (C-type lectin domain family 7 member A) and members of the CLEC (C-type lectin domain containing) family including CLEC1B and CD (CD molecules) family including CLEC12A; clec-266 is expressed in the intestinal cell.
HCON_00137560	HCON_00137560	13682	13388	12961	13635	2054	2492	3468	3493	486	567	750	852	-2.61787	7.7427	-9.51904	3.9399e-07	8.53436e-06	-4.64277	7.7427	-20.3375	9.67754e-11	1.39095e-08	-2.02491	7.7427	-5.54638	7.12163e-05	0.0966722	K16761	#N/A	ttr-51	ttr-51 is expressed in the spermatheca.
HCON_00089630	HCON_00089630	13311	12298	12854	13361	1265	1322	2125	2041	278	310	461	566	-3.34084	7.22067	-12.6404	1.91921e-08	8.62022e-07	-5.32963	7.22067	-20.9582	6.92687e-11	1.14359e-08	-1.98879	7.22067	-4.62059	0.000320794	0.178272	K00011	AKR1B; aldehyde reductase [EC:1.1.1.21]	C07G3.10	C07G3.10 is predicted to have lipid binding activity, based on protein domain information; C07G3.10 is expressed in the intestine.
HCON_00163250	HCON_00163250	7344	5506	5701	6688	1437	1889	2380	2214	356	421	595	655	-2.04905	7.06788	-5.87605	4.28988e-05	0.000406284	-3.94071	7.06788	-15.3135	2.32911e-09	1.09864e-07	-1.89166	7.06788	-4.54498	0.000364646	0.178272	#N/A	#N/A	hil-1	hil-1 is an ortholog of human H1F0 (H1 histone family member 0); hil-1 is involved in body morphogenesis, locomotion, growth, oviposition and pharynx development; hil-1 is predicted to have DNA binding activity, based on protein domain information; hil-1 is expressed in several tissues including the excretory system and the body wall musculature; hil-1 is localized to the intermediate filament cy…
HCON_00144550	HCON_00144550	3667	4362	4506	4612	695	825	1200	1221	185	216	274	324	-2.51773	6.20648	-9.04003	6.71731e-07	1.30056e-05	-4.39618	6.20648	-16.7926	8.35079e-10	5.42668e-08	-1.87845	6.20648	-4.25079	0.000604529	0.246184	K11205	GCLM; glutamate--cysteine ligase regulatory subunit	E01A2.1	E01A2.1 encodes a glutamate cysteine ligase regulatory subunit; by homology, the product of E01A2.1, along with the catalytic subunit GCS-1 (gamma-glutamylcysteine synthetase), is predicted to participate in the rate-limiting first step of glutathione (GSH) synthesis.
HCON_00044060	HCON_00044060	10041	12801	12480	11705	1651	2019	3064	2311	422	515	747	711	-2.76988	7.51039	-9.86709	2.70934e-07	6.28083e-06	-4.59783	7.51039	-18.9454	2.15604e-10	2.27072e-08	-1.82795	7.51039	-4.22033	0.000637405	0.247954	K11647	#N/A
HCON_00081210	HCON_00081210	6052	5762	6062	6501	501	658	793	837	163	210	202	228	-3.51456	6.11816	-19.5348	1.51769e-10	3.14264e-08	-5.20441	6.11816	-26.3837	5.02055e-12	2.64672e-09	-1.68985	6.11816	-4.1707	0.000695013	0.247954	K02266	COX6A; cytochrome c oxidase subunit 6a	cox-6A	cox-6A is an ortholog of human COX6A2 (cytochrome c oxidase subunit 6A2) and COX6A1 (cytochrome c oxidase subunit 6A1); cox-6A is predicted to have cytochrome-c oxidase activity, based on protein domain information; cox-6A is expressed in the pharynx, hypodermis, intestine, and the body wall musculature.
HCON_00193100	HCON_00193100	4346	2362	2692	2964	406	507	766	683	65	83	153	144	-2.752	5.38446	-7.40594	4.94959e-06	6.5656e-05	-5.10416	5.38446	-12.1592	2.95852e-08	6.97044e-07	-2.35216	5.38446	-3.89494	0.00113013	0.354019	#N/A	#N/A
HCON_00055900	HCON_00055900	42595.2	56302.5	31603.4	23478.6	555	585	782.99	1256	65.98	99	82	129	-5.95927	6.65059	-15.7197	1.77409e-09	1.59238e-07	-8.90942	6.65059	-16.0336	1.50312e-09	8.23775e-08	-2.95015	6.65059	-3.80622	0.00132656	0.395282	K03679	#N/A
HCON_00037080	HCON_00037080.1	35881.7	39777.8	35416.7	31913.1	6090.16	7095.5	11330.2	10638.1	1419.85	1766.75	2633.76	3088.22	-2.42903	9.31635	-6.27782	2.361e-05	0.000244443	-4.34023	9.31635	-14.1852	5.44616e-09	1.97084e-07	-1.9112	9.31635	-3.74494	0.00147653	0.429494	#N/A	#N/A
HCON_00163660	HCON_00163660	4510	4034	4144	4260	520	667	961	1032	129	148	228	268	-2.82659	5.96171	-9.27254	5.17176e-07	1.07272e-05	-4.77996	5.96171	-15.1293	2.67866e-09	1.20313e-07	-1.95337	5.96171	-3.71673	0.00155314	0.432843	K11848	#N/A
HCON_00064770	HCON_00064770	9282	7925	8429	8096	239	209	403	410	38	60	71	99	-5.15877	5.33145	-21.1968	6.08125e-11	1.90499e-08	-7.31103	5.33145	-21.4417	5.50678e-11	1.01934e-08	-2.15226	5.33145	-3.66255	0.00171208	0.454357	K08474	#N/A
HCON_00042170	HCON_00042170	139	152	112	113	28	41	54	43	5	9	3	10	-2.00235	1.2691	-4.23788	0.000618252	0.00409256	-4.55296	1.2691	-8.92034	7.76635e-07	9.60339e-06	-2.55062	1.2691	-3.65142	0.00174796	0.454357	K05547	THRA; thyroid hormone receptor alpha
HCON_00093730	HCON_00093730	1409	1240	1477	1481	94	132	200	190	19	43	41	27	-3.60194	3.78362	-13.9825	6.35986e-09	3.79017e-07	-5.75266	3.78362	-16.1424	1.31598e-09	7.47784e-08	-2.15072	3.78362	-3.59376	0.00193796	0.473521	#N/A	#N/A
HCON_00104190	HCON_00104190	7263	4708	5069	5128	295	322	539	454	66	94	100	101	-4.16316	5.41027	-16.3006	1.16277e-09	1.17297e-07	-6.20333	5.41027	-18.8328	2.34792e-10	2.4309e-08	-2.04017	5.41027	-3.56852	0.00202817	0.485846	K12307	MSFD8; MFS transporter, ceroid-lipofuscinosis neuronal protein 7
HCON_00137220	HCON_00137220	8351	7577	7289	7120	1160	1222	1580	1547	453	445	491	534	-2.83248	6.97634	-16.7698	8.43639e-10	9.72334e-08	-4.25304	6.97634	-27.7464	2.80014e-12	1.85048e-09	-1.42056	6.97634	-3.48094	0.0023763	0.5175	#N/A	#N/A
HCON_00086180	HCON_00086180	28999	29301	27480	28618	5894	7247	10026	11517	1711	1881	2464	3527	-2.13132	9.24175	-5.34369	9.80025e-05	0.000824017	-3.90927	9.24175	-13.3174	1.08755e-08	3.38945e-07	-1.77795	9.24175	-3.46257	0.00245682	0.5175	K16467	#N/A
HCON_00072840	HCON_00072840	1183	591	607	911	82	100	148	147	12	8	14	21	-3.12419	2.98615	-7.38247	5.10802e-06	6.74646e-05	-6.13594	2.98615	-9.10108	6.4584e-07	8.21899e-06	-3.01174	2.98615	-3.35676	0.0029907	0.579958	K01372	#N/A
HCON_00117010	HCON_00117010	9229	8626	8198	8733	514	650	1075	1218	109	142	194	326	-3.77682	6.31537	-10.9879	8.70667e-08	2.56931e-06	-5.87931	6.31537	-14.9173	3.17214e-09	1.33175e-07	-2.10248	6.31537	-3.26338	0.00353077	0.653568	K20314	#N/A
HCON_00144140	HCON_00144140.1	6559.29	6712.83	6008.28	5596.02	2079.69	2552.09	2972.77	2880.51	652.31	845.93	1056.53	974.56	-1.617	7.47523	-4.23783	0.000618297	0.00409256	-3.10897	7.47523	-14.0953	5.81513e-09	2.05328e-07	-1.49197	7.47523	-3.23015	0.00375101	0.673914	K10388	#N/A
HCON_00159260	HCON_00159260	596	575	787	972	152	135	228	163	31	34	60	44	-2.46595	3.65218	-8.25057	1.70019e-06	2.73305e-05	-4.38338	3.65218	-12.9489	1.4823e-08	4.20168e-07	-1.91744	3.65218	-3.23731	0.00370242	0.673914	K19589	#N/A
HCON_00155810	HCON_00155810	2200	1444	1788	1708	300	330	480	355	84	54	126	129	-2.65078	4.84831	-8.96131	7.3488e-07	1.39991e-05	-4.50634	4.84831	-13.8398	7.15392e-09	2.40445e-07	-1.85556	4.84831	-3.20726	0.00391125	0.686181	K09320	#N/A
HCON_00137590	HCON_00137590	2699	3000	4147	5208	438	458	662	549	117	147	181	150	-3.16795	5.59247	-12.459	2.24508e-08	9.76088e-07	-4.89721	5.59247	-17.333	5.87858e-10	4.30052e-08	-1.72926	5.59247	-3.11133	0.00466129	0.782577	K06271	#N/A
HCON_00105230	HCON_00105230	9774	13406	14971	15155	918	1195	1574	1920	234	286	365	588	-3.64412	7.07949	-11.1583	7.38287e-08	2.28346e-06	-5.512	7.07949	-16.7699	8.56683e-10	5.47963e-08	-1.86788	7.07949	-3.10961	0.00467611	0.782577	#N/A	#N/A
HCON_00014700	HCON_00014700	20757.6	17106.9	11293	10155.8	493.43	610.84	904	792.91	80.94	133.31	162.88	203.01	-4.73868	6.34606	-13.2649	1.14196e-08	5.7413e-07	-6.95147	6.34606	-15.4397	2.20191e-09	1.04672e-07	-2.21279	6.34606	-3.02066	0.00550532	0.873487	#N/A	#N/A
HCON_00193360	HCON_00193360	397.96	299.42	271.09	238.6	50	51.99	113.87	54	5	12.98	12	10.22	-2.56828	2.08298	-5.67944	5.79481e-05	0.000523453	-5.15647	2.08298	-8.51168	1.26132e-06	1.40086e-05	-2.58819	2.08298	-3.02715	0.00544865	0.873487	#N/A	#N/A
HCON_00073880	HCON_00073880	9085	6050	8298	9618	1314	1614	2338	1896	435	723	491	533	-2.57813	7.18432	-8.29839	1.60431e-06	2.62381e-05	-4.20224	7.18432	-15.842	1.59887e-09	8.4928e-08	-1.62411	7.18432	-3.00064	0.00570862	0.894131	K17854	#N/A
HCON_00073170	HCON_00073170	1353	1165	957	952	103	155	194	182.04	17	28	37.02	55	-3.18464	3.69584	-9.40595	4.46336e-07	9.45041e-06	-5.36326	3.69584	-11.8357	3.97242e-08	8.74434e-07	-2.17862	3.69584	-2.95127	0.00625138	0.942878	K14315	#N/A
HCON_00187210	HCON_00187210	8810	9016	5866	3799	379	392	663	471	41	66	114	112	-4.16106	5.50518	-9.90775	2.60712e-07	6.10532e-06	-6.65236	5.50518	-11.5872	5.09386e-08	1.05535e-06	-2.4913	5.50518	-2.93785	0.00641461	0.955698	K19919	CRISP; cysteine-rich secretory protein
HCON_00082650	HCON_00082650	17123	17755.4	20175.7	19624.9	4789.04	4706.47	5836.78	5473.13	2184.08	2097.95	2793.99	2552.18	-2.20777	8.82305	-15.9193	1.50827e-09	1.38546e-07	-3.23601	8.82305	-28.9401	1.72193e-12	1.50263e-09	-1.02824	8.82305	-0.355103	0.364438	1	K06238	COL6A; collagen, type VI, alpha
HCON_00192610	HCON_00192610.2	14843	13245.2	15668.3	16914.9	4936.17	4849.85	6065.07	5382.8	2774.44	2918.73	3433.89	3050.95	-1.87637	8.84693	-12.3834	2.3969e-08	1.02747e-06	-2.59031	8.84693	-22.1874	3.58011e-11	8.57611e-09	-0.713947	8.84693	0	0.998875	1	K04437	FLNA; filamin
HCON_00186620	HCON_00186620.2	1363.88	1525.37	1613.63	1567.23	579.55	605.47	575.65	715.73	323.21	334.42	287.12	298.97	-1.65732	5.61206	-7.49348	4.41241e-06	5.9896e-05	-2.56351	5.61206	-16.1301	1.30256e-09	7.43616e-08	-0.906198	5.61206	0	0.8164	1	K13711	PI4K2; phosphatidylinositol 4-kinase type 2 [EC:2.7.1.67]
HCON_00036210	HCON_00036210.2	11288.5	8900.37	9917.29	9752.9	3888.6	4013.97	5290.4	4853.01	2063	2052.94	2344.15	2307.49	-1.51095	8.40738	-5.02562	0.00016363	0.00129055	-2.4562	8.40738	-14.0893	5.83944e-09	2.05592e-07	-0.945252	8.40738	0	0.693791	1	K10091	LGALS4; galectin-4
HCON_00023080	HCON_00023080	19958	14751	15081	13969	4730	5320	6872	5971	1752	1883	2455	2279	-1.83758	8.71801	-5.66694	5.90613e-05	0.000531334	-3.20169	8.71801	-14.5524	4.0888e-09	1.59085e-07	-1.36412	8.71801	-2.35227	0.0186015	1	#N/A	#N/A
HCON_00021010	HCON_00021010	8066	7222	7716	8758	2202	2759	3486	3370	1079	1067	1334	1441	-1.80773	7.81044	-6.30929	2.2549e-05	0.000235052	-2.9731	7.81044	-15.142	2.63279e-09	1.19082e-07	-1.16537	7.81044	-1.2427	0.119239	1	K14455	GOT2; aspartate aminotransferase, mitochondrial [EC:2.6.1.1]
HCON_00134510	HCON_00134510	28613	26561	26344	28040	4941	5818	8073	7811	1998	2429	2248	3003	-2.42965	9.11948	-9.61297	3.55704e-07	7.82998e-06	-3.79032	9.11948	-18.315	3.14304e-10	2.8871e-08	-1.36067	9.11948	-2.29123	0.0207545	1	K05607	#N/A
HCON_00057610	HCON_00057610	6009	6709	8356	9384	1654	1861	2444	2215	756	801	923	958	-2.25396	7.43869	-9.85953	2.73056e-07	6.31804e-06	-3.40618	7.43869	-18.4917	2.81788e-10	2.73223e-08	-1.15222	7.43869	-1.13897	0.138829	1	#N/A	#N/A
HCON_00004640	HCON_00004640	4058	3448	3809	4196	447	505	717	694	164	180	209	248	-3.09957	5.81621	-15.6118	1.87504e-09	1.63624e-07	-4.55775	5.81621	-21.7314	4.56003e-11	9.24427e-09	-1.45818	5.81621	-2.68613	0.0101516	1	K14284	#N/A
HCON_00148620	HCON_00148620	4500	3922	4467	5201	1905	2015	2301	2250	1224	1261	1089	1115	-1.45331	7.36488	-5.02605	0.000163515	0.00129048	-2.21846	7.36488	-13.3602	1.04705e-08	3.28837e-07	-0.765154	7.36488	0	0.98662	1	K00430	#N/A
HCON_00074830	HCON_00074830	2639.59	3174.75	3826.38	4759.98	662.6	771.18	1070.99	836.77	245.14	226.6	295.51	308.84	-2.45684	6.08283	-9.3582	4.7014e-07	9.81828e-06	-3.98971	6.08283	-16.407	1.0803e-09	6.51974e-08	-1.53287	6.08283	-2.85181	0.00749787	1	#N/A	#N/A
HCON_00006570	HCON_00006570.2	27203.7	29916	36102.9	35690.7	5880.87	6154.08	9287	7207.36	1893.75	3126.63	2883.45	2784.02	-2.55121	9.27419	-9.989	2.38184e-07	5.6723e-06	-3.88227	9.27419	-18.1237	3.53851e-10	3.09292e-08	-1.33105	9.27419	-2.01036	0.0340972	1	K01596	E4.1.1.32; phosphoenolpyruvate carboxykinase (GTP) [EC:4.1.1.32]
HCON_00185080	HCON_00185080.1	11865	11542	12124.9	14082.6	2790.4	3256.15	4767.31	4605.65	980.83	1114.72	1433.92	1731.23	-2.07965	8.17273	-6.25972	2.42398e-05	0.000250327	-3.542	8.17273	-14.4033	4.58507e-09	1.72888e-07	-1.46235	8.17273	-2.55413	0.0129119	1	#N/A	#N/A
HCON_00100710	HCON_00100710	33153	30714	26224	23033	7131	7902	10447	9317	2969	3321	3569	3569	-2.06226	9.42508	-7.04482	8.01648e-06	9.86277e-05	-3.33752	9.42508	-15.1544	2.61035e-09	1.18553e-07	-1.27526	9.42508	-1.73618	0.0544744	1	K07604	#N/A
HCON_00035440	HCON_00035440	658	599	687	740	211	227	292	286	91	77	113	134	-1.77099	4.25275	-6.79044	1.13723e-05	0.000132068	-2.98423	4.25275	-14.1374	5.62589e-09	2.00297e-07	-1.21324	4.25275	-1.40892	0.0925311	1	#N/A	#N/A
HCON_00072750	HCON_00072750	10153	9844	10164	10710	3019	3637	4799	4767	1592	1436	1793	2097	-1.72038	8.24698	-5.36319	9.50112e-05	0.000801624	-2.85044	8.24698	-13.5205	9.18941e-09	2.94952e-07	-1.13006	8.24698	-0.931354	0.185312	1	K22255	ATPIF1; ATPase inhibitor, mitochondrial
HCON_00158840	HCON_00158840	7804	8269	7896	8408	1086	1397	1889	1846	523	557	619	725	-2.7762	7.16796	-12.0675	3.17244e-08	1.23827e-06	-4.02252	7.16796	-19.6146	1.45194e-10	1.84774e-08	-1.24632	7.16796	-1.54914	0.0740741	1	K12868	#N/A
HCON_00116180	HCON_00116180.5	2567.29	2521.12	2889.01	3018.99	541.96	510.42	869.22	675.12	191.08	176.9	328.86	231	-2.47027	5.75709	-9.84921	2.7608e-07	6.36391e-06	-3.87077	5.75709	-16.1642	1.2753e-09	7.3147e-08	-1.40049	5.75709	-2.18239	0.0251975	1	K13217	#N/A
HCON_00153320	HCON_00153320	11374.5	11864	11799.6	12263.7	2866.81	2855.02	3663.39	3626.77	1583.91	1276.89	1901.83	1975.53	-2.23317	8.20185	-11.2347	6.84945e-08	2.16707e-06	-3.10562	8.20185	-18.9044	2.19605e-10	2.29309e-08	-0.872446	8.20185	0	0.856053	1	K12182	#N/A
HCON_00082660	HCON_00082660	6676.39	7621.02	9726.48	10137	1910.25	1862.7	2500.8	2060.11	857.65	812.41	1171.49	1109.88	-2.38603	7.56887	-11.0067	8.52857e-08	2.54131e-06	-3.38264	7.56887	-18.6041	2.63175e-10	2.66496e-08	-0.996613	7.56887	0	0.51003	1	K19721	#N/A
HCON_00025170	HCON_00025170	3716	3264	2944	2885	617	681	933	977	291	282	293	324	-2.37733	6.06566	-9.2384	5.37124e-07	1.10557e-05	-3.6949	6.06566	-15.8541	1.58176e-09	8.43857e-08	-1.31757	6.06566	-1.81897	0.0473845	1	K05039	#N/A
HCON_00036460	HCON_00036460	3800	3766	3647	3718	762	912	1238	1232	351	415	495	471	-2.23953	6.44085	-8.89088	7.96625e-07	1.48586e-05	-3.39102	6.44085	-15.8802	1.55171e-09	8.38813e-08	-1.15148	6.44085	-0.983489	0.172704	1	K01392	#N/A
HCON_00141240	HCON_00141240	914	860	922	858	410	426	431	499	243	254	291	275	-1.37223	5.1179	-4.96459	0.000180838	0.00140541	-2.0152	5.1179	-12.3575	2.45218e-08	5.95592e-07	-0.642971	5.1179	0	0.999273	1	K10955	#N/A
HCON_00153580	HCON_00153580	32323	27738	27670	23890	7270	8153	11650	10240	2598	2840	4164	4153	-1.95761	9.45306	-5.47462	7.96846e-05	0.000692395	-3.31811	9.45306	-12.9357	1.49191e-08	4.2181e-07	-1.36049	9.45306	-1.96038	0.0371881	1	K20254	#N/A
HCON_00044650	HCON_00044650	10768	9616	11871	12369	3933	3636	4499	3776	2320	1949	2855	2402	-1.8536	8.4374	-9.93408	2.52333e-07	5.9398e-06	-2.50881	8.4374	-17.3483	5.76847e-10	4.24539e-08	-0.655211	8.4374	0	0.998832	1	K16280	#N/A
HCON_00095850	HCON_00095850	3348	3103	3041	2987	853	1032	1222	1226	465	504	544	622	-1.90078	6.48229	-7.64122	3.6442e-06	5.11738e-05	-2.8266	6.48229	-14.739	3.54962e-09	1.43595e-07	-0.925815	6.48229	0	0.715896	1	K20044	PICALM; phosphatidylinositol-binding clathrin assembly protein
HCON_00023810	HCON_00023810	6484	6557	6564	7083	1679	2174	2712	2636	825	866	931	1307	-1.92198	7.4944	-6.16349	2.79177e-05	0.000283752	-3.06121	7.4944	-13.5195	9.19839e-09	2.94952e-07	-1.13922	7.4944	-0.892966	0.195	1	#N/A	#N/A
HCON_00166340	HCON_00166340	17233.6	18439	21903	23234	7593.24	7129	8577.37	8624	4665.09	4429.08	5563	5411	-1.69585	9.41897	-8.96449	7.32081e-07	1.39966e-05	-2.28052	9.41897	-16.313	1.14848e-09	6.77823e-08	-0.584663	9.41897	0	0.999872	1	K00927	PGK; phosphoglycerate kinase [EC:2.7.2.3]
HCON_00077540	HCON_00077540	3893	3816	3664	3728	922	922	1172	1262	578	536	651	603	-2.19404	6.61995	-12.2272	2.75099e-08	1.12781e-06	-2.94886	6.61995	-19.202	1.84091e-10	2.16254e-08	-0.754826	6.61995	0	0.981646	1	K00275	pdxH; pyridoxamine 5'-phosphate oxidase [EC:1.4.3.5]
HCON_00071670	HCON_00071670	5229.11	5748.63	5251.46	4637.6	954.99	978.14	1372.19	1345.17	468.68	532	529	585	-2.54261	6.75749	-11.6992	4.43278e-08	1.60122e-06	-3.57592	6.75749	-18.515	2.77937e-10	2.71644e-08	-1.03331	6.75749	-0.233122	0.409862	1	K14505	#N/A
HCON_00168420	HCON_00168420	3650	2464	2852	2873	736	763	1208	1073	280	311	375	397	-2.0255	6.16368	-6.20065	2.64314e-05	0.000270446	-3.38795	6.16368	-12.8826	1.56075e-08	4.33356e-07	-1.36245	6.16368	-1.91703	0.0400766	1	K09878	AQP10; aquaporin-10
HCON_00148980	HCON_00148980	1999	1841	1797	1922	377	390	526	561	201	165	159	239	-2.40768	5.33402	-10.6248	1.24186e-07	3.34295e-06	-3.59725	5.33402	-16.4499	1.04768e-09	6.37261e-08	-1.18957	5.33402	-1.14338	0.137949	1	K00280	#N/A
HCON_00133870	HCON_00133870	3508	4347	4528	4522	983	1002	1385	1239	591	479	569	684	-2.24336	6.69545	-10.5787	1.30043e-07	3.46131e-06	-3.14024	6.69545	-17.4374	5.44914e-10	4.18693e-08	-0.896882	6.69545	0	0.785808	1	K16302	#N/A
HCON_00096380	HCON_00096380	2977	2843	2836	2981	798	909	1121	1126	516	487	481	604	-1.9327	6.39524	-8.62936	1.08016e-06	1.90148e-05	-2.75806	6.39524	-15.4857	2.05137e-09	1.01055e-07	-0.825366	6.39524	0	0.920788	1	K13751	#N/A
HCON_00139070	HCON_00139070	438	371	433	487	145	180	238	198	62	55	71	98	-1.56001	3.72021	-4.09581	0.000792379	0.00506302	-2.88664	3.72021	-10.8699	9.74784e-08	1.75131e-06	-1.32663	3.72021	-1.74788	0.0534179	1	K05636	#N/A
HCON_00134900	HCON_00134900	8045	8124	10643	10360	3321	3497	4348	3779	1669	1619	2414	2225	-1.67164	8.22738	-5.83521	4.56403e-05	0.000427597	-2.51337	8.22738	-12.9565	1.46466e-08	4.17104e-07	-0.841727	8.22738	0	0.895324	1	K00627	DLAT; pyruvate dehydrogenase E2 component (dihydrolipoamide acetyltransferase) [EC:2.3.1.12]
HCON_00097900	HCON_00097900	1469	1254	1308	1105	382	451	606	474	84	146	167	192	-1.797	5.02243	-4.52825	0.000375164	0.00266475	-3.44496	5.02243	-10.8424	1.00245e-07	1.78268e-06	-1.64795	5.02243	-2.76985	0.00871134	1	#N/A	#N/A
HCON_00061680	HCON_00061680	13103	11441	13222	12883	3898	3974	5406	5280	2020	1937	2826	2694	-1.82413	8.56691	-6.77471	1.16242e-05	0.000134481	-2.70967	8.56691	-13.8352	7.1356e-09	2.40445e-07	-0.885538	8.56691	0	0.808277	1	K01196	AGL; glycogen debranching enzyme [EC:2.4.1.25 3.2.1.33]
HCON_00056260	HCON_00056260	3599	3358	2828	3039	1355	1363	1652	1630	688	863	786	809	-1.45656	6.84079	-3.93885	0.0010451	0.00646483	-2.29987	6.84079	-10.9695	8.8415e-08	1.63414e-06	-0.843309	6.84079	0	0.891185	1	#N/A	#N/A
HCON_00084520	HCON_00084520	578	625	566	590	149	193	241	224	77	71	70	98	-1.92711	3.95392	-7.08268	7.61518e-06	9.426e-05	-3.17833	3.95392	-13.2329	1.16358e-08	3.58978e-07	-1.25122	3.95392	-1.3986	0.0940294	1	K14709	SLC39A1_2_3; solute carrier family 39 (zinc transporter), member 1/2/5
HCON_00053740	HCON_00053740	3653	4216	4964	5130	661	721	972	935	330	406	402	434	-2.81654	6.37304	-14.677	3.71906e-09	2.62624e-07	-3.782	6.37304	-20.7171	7.81142e-11	1.22668e-08	-0.965458	6.37304	0	0.596031	1	#N/A	#N/A
HCON_00190410	HCON_00190410	1555	1356	1497	1343	380	342	468	388	184	163	232	225	-2.23113	5.15492	-11.7773	4.12601e-08	1.51549e-06	-3.1181	5.15492	-17.6384	4.79122e-10	3.85094e-08	-0.886971	5.15492	0	0.802754	1	K09522	#N/A
HCON_00061660	HCON_00061660	2534	2336	2980	3062	833	857	1217	1065	437	403	616	534	-1.82805	6.33493	-6.74085	1.21864e-05	0.000140322	-2.73687	6.33493	-13.3668	1.0416e-08	3.27968e-07	-0.908822	6.33493	0	0.747762	1	K01196	AGL; glycogen debranching enzyme [EC:2.4.1.25 3.2.1.33]
HCON_00125160	HCON_00125160	3409	2739	2649	2568	907	960	1093	1134	458	537	537	575	-1.83	6.40541	-7.01163	8.38674e-06	0.000102361	-2.69993	6.40541	-13.6683	8.15452e-09	2.67806e-07	-0.869923	6.40541	0	0.837284	1	#N/A	#N/A
HCON_00073290	HCON_00073290	849	624	716	727	234	247	303	267	105	126	122	141	-1.82896	4.40115	-7.2852	5.80393e-06	7.56741e-05	-2.82973	4.40115	-13.5389	9.0526e-09	2.92581e-07	-1.00077	4.40115	-0.00528157	0.497938	1	K14590	#N/A
HCON_00167470	HCON_00167470	47648	39551	28907	26480	6566	7853	10822	9820	2127	2420	2889	3254	-2.36935	9.4128	-6.13261	2.92228e-05	0.000295053	-3.98787	9.4128	-12.9993	1.41742e-08	4.11322e-07	-1.61852	9.4128	-2.60583	0.0117527	1	K11160	#N/A	M60.4	M60.4 is enriched in the OLL, the PLM, and the PVD based on tiling, array, RNA-seq, and microarray studies.
HCON_00105480	HCON_00105480	35856	37796	32253	30133	8292	9157	12522	11972	3646	3536	5500	5147	-2.07388	9.73263	-6.67124	1.3436e-05	0.000152129	-3.22716	9.73263	-13.5449	9.01326e-09	2.92082e-07	-1.15327	9.73263	-0.906274	0.191602	1	K11796	#N/A
HCON_00022640	HCON_00022640	1950	1463	2205	2730	519	671	864	778	209	276	234	285	-1.91086	5.7065	-5.30776	0.000103768	0.000864168	-3.30571	5.7065	-11.4767	5.45517e-08	1.10524e-06	-1.39485	5.7065	-1.91775	0.0400272	1	K07413	CYP2C; cytochrome P450 family 2 subfamily C [EC:1.14.14.1]	cyp-34A5	CYtochrome P450 family; cyp-34A5 is predicted to have heme binding activity, iron ion binding activity, and oxidoreductase activity.
HCON_00020740	HCON_00020740	15226	16787	16836	14793	4443	4387	5416	5423	2847	2861	3224	3175	-2.06007	8.83149	-12.2402	2.71951e-08	1.12244e-06	-2.6681	8.83149	-19.0482	2.01546e-10	2.25385e-08	-0.608034	8.83149	0	0.999498	1	K05770	TSPO; translocator protein
HCON_00188780	HCON_00188780	6642	6737	6656	7048	2375	2399	3202	3377	1238	1438	1457	1806	-1.63365	7.80729	-5.24543	0.000114641	0.000941244	-2.47602	7.80729	-12.06	3.1936e-08	7.38943e-07	-0.842372	7.80729	0	0.88454	1	K06721	#N/A
HCON_00156150	HCON_00156150	8623	7937	8102	9100	3820	4180	4552	4828	2621	2851	2827	3080	-1.32285	8.4381	-4.27419	0.000580468	0.00387942	-1.84388	8.4381	-11.0654	8.05731e-08	1.50514e-06	-0.521033	8.4381	0	0.999973	1	#N/A	#N/A
HCON_00030820	HCON_00030820	1027.77	866.52	822.18	900.59	141.1	170.87	209.07	232.24	66.81	54.54	64.78	81.63	-2.64112	4.04465	-11.3859	5.93557e-08	1.93373e-06	-4.02761	4.04465	-16.0733	1.35913e-09	7.58195e-08	-1.3865	4.04465	-1.85827	0.0443209	1	#N/A	#N/A
HCON_00169380	HCON_00169380.1	2781.67	2710	3030.52	3460.2	420	587.27	727	585.55	94.92	214	217	231.13	-2.75003	5.63443	-9.42066	4.38898e-07	9.30905e-06	-4.32726	5.63443	-14.4138	4.56462e-09	1.7265e-07	-1.57723	5.63443	-2.40987	0.0167685	1	K01953	asnB; asparagine synthase (glutamine-hydrolysing) [EC:6.3.5.4]
HCON_00009590	HCON_00009590	1275	1026	1292	1256	356	391	521	385	194	177	227	245	-1.92222	5.11582	-8.28835	1.62374e-06	2.64678e-05	-2.79872	5.11582	-14.144	5.59608e-09	1.99904e-07	-0.8765	5.11582	0	0.811174	1	#N/A	#N/A
HCON_00136630	HCON_00136630	1425	1449	1207	1219	114	135	171	187	34	38	32	62	-3.50359	3.88435	-14.4809	4.32037e-09	2.87853e-07	-5.30056	3.88435	-17.1132	6.81046e-10	4.75448e-08	-1.79697	3.88435	-2.87778	0.00714974	1	#N/A	#N/A
HCON_00143660	HCON_00143660	1601	1909	1887	1998	285	317	377	342	188	186	215	197	-2.84711	5.18368	-22.1185	3.7095e-11	1.47976e-08	-3.50239	5.18368	-26.8162	4.12579e-12	2.29113e-09	-0.655284	5.18368	0	0.997198	1	K00486	KMO; kynurenine 3-monooxygenase [EC:1.14.13.9]
HCON_00186610	HCON_00186610.4	47089.8	56190.8	63252	63711.6	6286.12	7423.4	12384.9	10509.8	2020.98	1850.46	3262.66	4296.1	-3.05606	9.6753	-8.74376	9.45255e-07	1.70831e-05	-4.68209	9.6753	-15.1988	2.54359e-09	1.16824e-07	-1.62603	9.6753	-2.47438	0.0149226	1	K16469	#N/A
HCON_00126630	HCON_00126630	1169	1184	1105	1288	334	365	523	526	184	193	215	223	-1.82819	5.11508	-6.57921	1.53011e-05	0.00016917	-2.81474	5.11508	-12.4476	2.26655e-08	5.65112e-07	-0.986553	5.11508	0	0.53416	1	K13617	#N/A
HCON_00059300	HCON_00059300	6343	4882	5161	5829	842	1107	1705	1629	263	346	464	554	-2.48352	6.692	-6.71912	1.25642e-05	0.000144264	-4.08742	6.692	-12.6606	1.89147e-08	5.00179e-07	-1.6039	6.692	-2.41808	0.0165217	1	#N/A	#N/A
HCON_00107930	HCON_00107930	11637	10334	9334	7142	600	725	855	824	280	269	305	279	-4.02783	6.53891	-17.7805	4.38961e-10	6.09407e-08	-5.33442	6.53891	-22.0648	3.86232e-11	8.60088e-09	-1.3066	6.53891	-1.49123	0.0812742	1	K20254	#N/A
HCON_00112710	HCON_00112710	188	229	217	229	20	33	30	28	7	6	11	8	-3.31816	1.44164	-14.6748	3.72776e-09	2.62624e-07	-4.9654	1.44164	-17.3737	5.72957e-10	4.24539e-08	-1.64724	1.44164	-2.48779	0.0145643	1	K10418	DYNLL; dynein light chain LC8-type
HCON_00074850	HCON_00074850	485.85	444.38	554.69	606.8	131.43	151.92	184.41	152.35	59.43	70.41	66.87	95.62	-2.11455	3.7307	-9.48279	4.09865e-07	8.7694e-06	-3.11913	3.7307	-14.8673	3.22589e-09	1.34968e-07	-1.00459	3.7307	-0.0288839	0.488724	1	#N/A	#N/A
HCON_00150880	HCON_00150880	1364	1516	1751	1796	534	543	687	647	350	362	394	398	-1.77487	5.71514	-9.19816	5.61846e-07	1.14021e-05	-2.36195	5.71514	-15.2006	2.52133e-09	1.16238e-07	-0.58708	5.71514	0	0.999568	1	#N/A	#N/A
HCON_00009090	HCON_00009090	836	780	691	714	106	142	164	166	48	49	40	62	-2.75942	3.69022	-11.4713	5.4783e-08	1.83366e-06	-4.19949	3.69022	-15.5787	1.92683e-09	9.72731e-08	-1.44007	3.69022	-1.92395	0.0396019	1	K22641	#N/A
HCON_00164730	HCON_00164730	10584	10133	9838	10520	4548	5035	5645	5996	3193	3340	3550	3710	-1.32114	8.72063	-3.91389	0.0010924	0.00673694	-1.85035	8.72063	-10.2657	1.78656e-07	2.81299e-06	-0.529208	8.72063	0	0.999934	1	K19926	#N/A
HCON_00119050	HCON_00119050	1578	1406	1512	1623	332	371	431	402	225	236	200	250	-2.35872	5.23627	-15.2279	2.47172e-09	1.9458e-07	-3.02545	5.23627	-20.4378	9.09491e-11	1.36985e-08	-0.666735	5.23627	0	0.995549	1	K01201	GBA; glucosylceramidase [EC:3.2.1.45]
HCON_00111960	HCON_00111960	1353	1915	2407	2815	288	334	372	331	82	88	137	105	-2.99445	4.91792	-10.9178	9.30229e-08	2.71232e-06	-4.60508	4.91792	-14.921	3.11945e-09	1.3187e-07	-1.61062	4.91792	-2.37213	0.017949	1	#N/A	#N/A
HCON_00094660	HCON_00094660	4093	4754	4572	5095	1184	1377	1665	1766	849	777	841	945	-2.00195	7.05294	-9.16457	5.83445e-07	1.17623e-05	-2.71306	7.05294	-15.4032	2.17681e-09	1.03883e-07	-0.711102	7.05294	0	0.986783	1	#N/A	#N/A
HCON_00070370	HCON_00070370	21109	26002	24005	17860	2758	3017	3864	3246	1596	1454	1770	1613	-3.1449	8.47967	-15.4444	2.11398e-09	1.74503e-07	-4.05224	8.47967	-21.641	4.76704e-11	9.24427e-09	-0.907346	8.47967	0	0.729514	1	#N/A	#N/A
HCON_00166870	HCON_00166870.2	10183.4	8334.79	8252	8818.46	2562.44	2782.26	3188.93	3710.17	1234.77	1700.46	1553.48	1821.17	-1.90938	8.00334	-6.65303	1.37846e-05	0.000155036	-2.77941	8.00334	-12.8366	1.62131e-08	4.45341e-07	-0.870033	8.00334	0	0.810977	1	K12478	#N/A
HCON_00121250	HCON_00121250	1510	1092	1037	1182	291	297	475	415	95	116	151	149	-2.08034	4.80597	-6.19431	2.66792e-05	0.00027196	-3.5124	4.80597	-11.3826	5.96246e-08	1.18637e-06	-1.43205	4.80597	-1.85006	0.0449456	1	K00699	UGT; glucuronosyltransferase [EC:2.4.1.17]
HCON_00067270	HCON_00067270	6743	6024	5377	4496	1348	1398	1655	1484	786	716	753	733	-2.2922	7.07876	-9.38886	4.54456e-07	9.58911e-06	-3.17987	7.07876	-15.4365	2.12622e-09	1.03378e-07	-0.887672	7.07876	0	0.773202	1	K11864	#N/A
HCON_00094110	HCON_00094110	38157	35296	36705	35682	3726	4762	6565	6542	1209	1714	2249	2782	-3.15503	9.04153	-10.1699	1.97351e-07	4.88064e-06	-4.53663	9.04153	-16.2886	1.17517e-09	6.90245e-08	-1.38161	9.04153	-1.6826	0.059556	1	K10101	#N/A
HCON_00062110	HCON_00062110	1939.08	2066	2212.54	2308.7	260.23	270.95	433.29	325.33	117.23	147.74	167.87	172.88	-3.11008	5.10414	-16.7495	8.55384e-10	9.76657e-08	-4.09604	5.10414	-20.7751	7.57813e-11	1.21818e-08	-0.985967	5.10414	0	0.53381	1	#N/A	#N/A
HCON_00063020	HCON_00063020	2032	2099	1787	2174	224	282	436	490	65	59	116	126	-2.92319	4.8531	-9.13354	6.04447e-07	1.20138e-05	-4.79823	4.8531	-12.9901	1.43653e-08	4.13493e-07	-1.87505	4.8531	-2.83119	0.00778682	1	K01673	cynT; carbonic anhydrase [EC:4.2.1.1]
HCON_00162010	HCON_00162010	1767	1784	1511	1906	556	567	834	955	211	297	291	367	-1.65388	5.70476	-3.78517	0.00137393	0.00824833	-2.8721	5.70476	-9.52803	3.90224e-07	5.36866e-06	-1.21822	5.70476	-1.08546	0.149865	1	K00326	#N/A
HCON_00030600	HCON_00030600	1754	1593	1611	1537	377	456	543	490	215	206	245	306	-2.17022	5.38345	-9.82173	2.84251e-07	6.52761e-06	-3.02543	5.38345	-15.0475	2.82213e-09	1.2492e-07	-0.855208	5.38345	0	0.836204	1	K17345	#N/A
HCON_00158980	HCON_00158980	3932	3742	3464	3300	755	826	1143	1026	536	442	450	492	-2.32131	6.43127	-9.98031	2.40351e-07	5.70169e-06	-3.18587	6.43127	-15.588	1.90734e-09	9.70913e-08	-0.864557	6.43127	0	0.817099	1	K20826	#N/A
HCON_00001480	HCON_00001480	6580	5103	3578	2881	884	980	1377	1109	238	323	314	305	-2.36663	6.35351	-5.41531	8.74971e-05	0.00074909	-4.15069	6.35351	-10.741	1.11139e-07	1.92594e-06	-1.78407	6.35351	-2.61849	0.0114852	1	#N/A	#N/A
HCON_00076590	HCON_00076590	1930	2468	2861	3447	606	738	1005	1070	162	210	313	408	-2.01397	5.9286	-4.52694	0.000376008	0.0026692	-3.61412	5.9286	-9.8972	2.62895e-07	3.91205e-06	-1.60014	5.9286	-2.22781	0.0232434	1	K03941	NDUFS8; NADH dehydrogenase (ubiquinone) Fe-S protein 8 [EC:7.1.1.2 1.6.99.3]
HCON_00193450	HCON_00193450	317	262	315	312	56	92	139	96	22	24	23	32	-2.07792	2.71447	-5.71813	5.45843e-05	0.000496138	-3.83737	2.71447	-10.4155	1.53766e-07	2.51817e-06	-1.75945	2.71447	-2.56282	0.0127101	1	#N/A	#N/A
HCON_00165350	HCON_00165350.1	4138.87	4116.34	4290.24	4161	1319.17	1323.06	1530.64	1288.12	743.69	922.16	924.51	1021.37	-1.97737	6.99051	-11.533	5.17069e-08	1.77445e-06	-2.49262	6.99051	-17.3907	5.61266e-10	4.22426e-08	-0.515249	6.99051	0	0.999927	1	K18245	CA2; carbonic anhydrase 2 [EC:4.2.1.1]
HCON_00140320	HCON_00140320	3201	2884	2901	3160	968	1154	1458	1516	638	567	602	835	-1.63566	6.64425	-4.53945	0.000368083	0.00261902	-2.48893	6.64425	-10.2878	1.7466e-07	2.77513e-06	-0.85327	6.64425	0	0.830698	1	#N/A	#N/A
HCON_00122390	HCON_00122390	88.28	89.08	88	104.68	20.94	26	30.91	31.97	10.02	9	6	13	-2.11088	1.10586	-6.67949	1.3281e-05	0.000150794	-3.54095	1.10586	-11.4387	5.65653e-08	1.13848e-06	-1.43007	1.10586	-1.74196	0.0539504	1	#N/A	#N/A
HCON_00082670	HCON_00082670	3126.32	3574.36	5254.81	5472.35	1008.49	955.56	1297.63	1012.38	431.05	428.23	645.05	541.1	-2.35891	6.59973	-8.63067	1.07854e-06	1.90138e-05	-3.34246	6.59973	-14.0578	5.99054e-09	2.09104e-07	-0.983545	6.59973	0	0.537556	1	K19721	#N/A
HCON_00158350	HCON_00158350	9874	9779	9679	10443	3632	4033	4578	5177	2443	2391	2576	3220	-1.56452	8.48067	-5.37801	9.28033e-05	0.000787346	-2.1878	8.48067	-11.1878	7.16295e-08	1.37594e-06	-0.623281	8.48067	0	0.997638	1	#N/A	#N/A
HCON_00026260	HCON_00026260	8779	9108	7912	6602	2415	2625	3411	3225	1370	1331	1717	1637	-1.83619	7.9157	-5.79941	4.81976e-05	0.00044812	-2.69057	7.9157	-11.5677	5.00698e-08	1.04386e-06	-0.854385	7.9157	0	0.825297	1	K23049	HECA; headcase protein
HCON_00092770	HCON_00092770	3607	2964	2621	2756	396	417	612	629	153	171	215	265	-2.91995	5.61691	-10.844	9.99925e-08	2.86762e-06	-4.18102	5.61691	-14.9971	2.93992e-09	1.27819e-07	-1.26107	5.61691	-1.17384	0.131982	1	K13116	#N/A
HCON_00115860	HCON_00115860	3900	4984	4686	4540	1761	1807	2116	2138	1269	1181	1267	1404	-1.57214	7.36949	-6.37093	2.06205e-05	0.000217736	-2.09346	7.36949	-12.0842	3.12468e-08	7.2765e-07	-0.521322	7.36949	0	0.999876	1	K17915	#N/A
HCON_00119360	HCON_00119360	2945	1748	2054	2079	241	262	392	292	83	81	133	101	-3.25049	4.86902	-12.0138	3.33152e-08	1.2759e-06	-4.73426	4.86902	-15.3024	2.3599e-09	1.10888e-07	-1.48376	4.86902	-1.83866	0.0458272	1	K00699	UGT; glucuronosyltransferase [EC:2.4.1.17]
HCON_00067980	HCON_00067980	1342	882	950	1017	206	211	311	277	70	94	86	119	-2.42073	4.39973	-8.17679	1.86049e-06	2.94044e-05	-3.77885	4.39973	-12.5093	2.15265e-08	5.4703e-07	-1.35812	4.39973	-1.48241	0.0824228	1	K21396	WHT; ATP-binding cassette, subfamily G (WHITE), eye pigment precursor transporter
HCON_00156580	HCON_00156580	5804	5651	6447	5994	1302	1350	1599	1494	794	965	1106	996	-2.42045	7.21784	-16.8978	7.74672e-10	9.18851e-08	-2.91174	7.21784	-22.5006	3.05325e-11	7.6786e-09	-0.491292	7.21784	0	0.999953	1	#N/A	#N/A
HCON_00074820	HCON_00074820	7271	7025	7202	6351	549	743	1321	1031	178	224	376	344	-3.36917	6.43612	-10.1806	1.95286e-07	4.83936e-06	-4.95984	6.43612	-14.4544	4.44768e-09	1.69804e-07	-1.59067	6.43612	-2.08587	0.0298792	1	K12301	SLC17A5; MFS transporter, ACS family, solute carrier family 17 (sodium-dependent inorganic phosphate cotransporter), member 5
HCON_00129290	HCON_00129290	12794	12017	13940	14252	1302	1835	2551	3304	480	602	664	1120	-3.00293	7.62447	-7.83699	2.84118e-06	4.14704e-05	-4.55076	7.62447	-13.3304	1.08022e-08	3.37521e-07	-1.54783	7.62447	-1.98251	0.0357896	1	K21348	VMP1; vacuole membrane protein 2
HCON_00001760	HCON_00001760	57626	74841	52568	37256	1737	1971	2559	2365	571	718	865	906	-5.01811	8.35213	-17.6124	4.91839e-10	6.67644e-08	-6.432	8.35213	-22.9828	2.46428e-11	7.34295e-09	-1.41389	8.35213	-1.63686	0.064222	1	K00432	gpx; glutathione peroxidase [EC:1.11.1.9]	gpx-5	Glutathione PeroXidase; gpx-5 is an ortholog of human GPX3 (glutathione peroxidase 3) and GPX6 (glutathione peroxidase 6); is predicted to have glutathione peroxidase activity; is involved in response to reactive oxygen species; is expressed in the head, the hypodermis, the intestine, the pharynx, and the rectal gland cell.
HCON_00055060	HCON_00055060	1179	1099	1209	1542	133	189	301	334	41	32	63	82	-2.83247	4.16874	-8.02458	2.24554e-06	3.42921e-05	-4.8598	4.16874	-11.4258	5.7741e-08	1.15643e-06	-2.02733	4.16874	-2.83133	0.00778578	1	#N/A	#N/A
HCON_00148650	HCON_00148650	2995	2693	2702	2724	700	794	898	1069	460	444	500	581	-2.05982	6.283	-9.05908	6.57293e-07	1.2806e-05	-2.76388	6.283	-14.3559	4.74928e-09	1.77437e-07	-0.704061	6.283	0	0.981324	1	K01465	#N/A
HCON_00143460	HCON_00143460	236	217	227	246	30	24	45	33	11	15	12	13	-3.18402	1.77563	-15.1506	2.61695e-09	2.0235e-07	-4.41428	1.77563	-17.858	4.18924e-10	3.50547e-08	-1.23026	1.77563	-1.03976	0.159805	1	K14640	SLC20A; solute carrier family 20 (sodium-dependent phosphate transporter)
HCON_00189200	HCON_00189200	16157	16350	18260.7	15603.6	2620.59	2641.96	3825.16	3199.59	1563.62	1769.95	2108.3	1833.56	-2.80955	8.37518	-15.9918	1.43401e-09	1.34764e-07	-3.469	8.37518	-21.5651	4.95121e-11	9.45139e-09	-0.659448	8.37518	0	0.992704	1	K07189	PPP1R3; protein phosphatase 1 regulatory subunit 3A/B/C/D/E
HCON_00040080	HCON_00040080	11983	15253	12455	11384	3684	4066	5311	5366	2210	2136	2647	2769	-1.8414	8.58245	-5.91855	4.02289e-05	0.000384868	-2.66054	8.58245	-11.5107	5.27977e-08	1.07505e-06	-0.819146	8.58245	0	0.87769	1	#N/A	#N/A
HCON_00142900	HCON_00142900	2194	1767	1619	1595	310	339	457	431	132	141	190	201	-2.58793	5.14781	-9.98189	2.39974e-07	5.70169e-06	-3.71072	5.14781	-14.2282	5.251e-09	1.93811e-07	-1.1228	5.14781	-0.605409	0.278275	1	K01302	#N/A
HCON_00099280	HCON_00099280	5404	7111	7063	5657	1212	1186	1742	1476	609	572	906	778	-2.53516	7.07721	-10.1385	2.03758e-07	4.98859e-06	-3.42352	7.07721	-15.5403	1.9745e-09	9.88627e-08	-0.888363	7.07721	0	0.749884	1	K05850	ATP2B; Ca2+ transporting ATPase, plasma membrane [EC:3.6.3.8]
HCON_00062390	HCON_00062390.3	1679.26	1505	1546.73	1710.41	584.34	615.71	675.1	732.64	365.46	425.37	473.88	475.49	-1.66856	5.82531	-8.03019	2.22912e-06	3.40895e-05	-2.16643	5.82531	-13.3759	1.03369e-08	3.27164e-07	-0.497863	5.82531	0	0.999932	1	K11414	SIRT4; NAD-dependent deacetylase sirtuin 4 [EC:3.5.1.-]
HCON_00037070	HCON_00037070	63364	73755	62091	61507	9196	10070	10856	11965	6500	6285	5683	6939	-2.99443	10.2311	-18.1456	3.48332e-10	5.2538e-08	-3.63307	10.2311	-23.6432	1.73923e-11	6.40992e-09	-0.638641	10.2311	0	0.995276	1	K20002	SNAPIN; SNARE-associated protein Snapin
HCON_00030320	HCON_00030320	1539	1132	1057	1111	252	281	445	402	91	124	130	143	-2.19135	4.75184	-6.30463	2.27032e-05	0.000236256	-3.57933	4.75184	-10.8159	1.02935e-07	1.81727e-06	-1.38798	4.75184	-1.52789	0.076651	1	#N/A	#N/A
HCON_00157070	HCON_00157070	1629	2166.97	2374	2457.08	285.21	311	402	425.97	129	166	201	176	-2.96045	5.20496	-13.6836	8.05611e-09	4.49413e-07	-3.95076	5.20496	-17.4896	5.28121e-10	4.08358e-08	-0.990311	5.20496	0	0.520823	1	#N/A	#N/A
HCON_00036690	HCON_00036690	81	73	84	95	25	31	24	33	12	11	15	14	-1.91408	1.2269	-6.84623	1.05253e-05	0.000123286	-2.91036	1.2269	-11.6661	4.57154e-08	9.71314e-07	-0.996286	1.2269	0	0.507917	1	#N/A	#N/A
HCON_00062090	HCON_00062090	1343.92	1410	1516.46	1622.3	161.77	195.05	293.71	218.67	79.77	82.26	120.13	122.12	-3.14968	4.5377	-15.6534	1.82049e-09	1.60007e-07	-4.15281	4.5377	-18.9973	2.08468e-10	2.25385e-08	-1.00314	4.5377	-0.0169509	0.493382	1	#N/A	#N/A
HCON_00072800	HCON_00072800	134	108	164	203	28	26	24	28	3	4	8	9	-2.83444	1.08925	-8.21254	1.78138e-06	2.83744e-05	-4.90948	1.08925	-11.2695	6.69694e-08	1.30489e-06	-2.07504	1.08925	-2.7958	0.00830968	1	K09635	#N/A
HCON_00186610	HCON_00186610.1	79383.6	95389.8	105992	97324.5	8656.06	10912.9	16123.6	11122.1	3039.46	4170.07	6659.66	5858.77	-3.40419	10.3078	-11.7236	4.33948e-08	1.57784e-06	-4.59086	10.3078	-17.1109	6.77638e-10	4.75448e-08	-1.18667	10.3078	-0.847527	0.206912	1	K16469	#N/A
HCON_00166940	HCON_00166940	12810	10647	9973	7955	1211	1431	1981	1718	562	746	763	747	-3.07	7.36485	-11.1789	7.22844e-08	2.2528e-06	-4.13879	7.36485	-16.404	1.08333e-09	6.51974e-08	-1.06879	7.36485	-0.346607	0.367542	1	K09542	CRYAB; crystallin, alpha B
HCON_00024350	HCON_00024350	4854	3912	3589	3741	1467	1557	1795	1860	918	1031	966	1034	-1.62632	7.1104	-5.20614	0.000122107	0.000992416	-2.29263	7.1104	-10.6177	1.25066e-07	2.1251e-06	-0.666309	7.1104	0	0.989981	1	K10395	#N/A
HCON_00073190	HCON_00073190	6876	6080	5698	5317	296	293	557	552	73	78	125	196	-4.24014	5.5652	-13.8328	7.18077e-09	4.1577e-07	-6.03479	5.5652	-15.8615	1.60685e-09	8.49821e-08	-1.79464	5.5652	-2.36365	0.0182265	1	#N/A	#N/A
HCON_00156790	HCON_00156790	1305	1301	1034	959	352	337	436	414	165	180	210	196	-1.93235	5.00259	-6.49284	1.73041e-05	0.000187915	-2.87565	5.00259	-11.2658	6.65173e-08	1.30023e-06	-0.943301	5.00259	0	0.622865	1	K08654	#N/A
HCON_00159250	HCON_00159250	178	173	259	316	41	52	79	60	14	6	14	15	-2.35128	1.98516	-5.80369	4.78884e-05	0.000446265	-4.49488	1.98516	-9.40976	4.47492e-07	5.99453e-06	-2.1436	1.98516	-2.8419	0.00763799	1	#N/A	#N/A
HCON_00089640	HCON_00089640	758	469	612	621	186	197	239	237	75	106	113	95	-1.86432	4.10064	-5.69672	5.64107e-05	0.000511253	-2.92394	4.10064	-10.4843	1.43053e-07	2.37779e-06	-1.05961	4.10064	-0.297287	0.385749	1	#N/A	#N/A
HCON_00010960	HCON_00010960	2650	2524	2992	3074	530	497	727	666	287	310	439	383	-2.5884	5.9499	-13.8202	7.22109e-09	4.16132e-07	-3.27041	5.9499	-18.3206	3.12784e-10	2.8871e-08	-0.682011	5.9499	0	0.984557	1	K18798	AFG1; peroxisome-assembly ATPase [EC:3.6.4.7]
HCON_00042670	HCON_00042670	4160	3477	4349	4006	1199	1335	1984	1647	557	779	962	862	-1.75867	6.94762	-4.73857	0.000263061	0.00196084	-2.63546	6.94762	-9.97955	2.40571e-07	3.62399e-06	-0.876789	6.94762	0	0.76243	1	#N/A	#N/A
HCON_00035080	HCON_00035080	1491	1297	1305	1356	369	383	528	582	231	220	228	293	-1.93403	5.29528	-6.91139	9.62047e-06	0.000115003	-2.76611	5.29528	-11.6082	4.82236e-08	1.01577e-06	-0.83208	5.29528	0	0.842307	1	K11450	#N/A
HCON_00187740	HCON_00187740	3045	2519	2799	2794	1241	1197	1534	1421	716	729	941	1034	-1.41378	6.75886	-3.8182	0.00129523	0.00782971	-1.99364	6.75886	-9.02795	6.8095e-07	8.59418e-06	-0.579862	6.75886	0	0.998581	1	#N/A	#N/A
HCON_00049370	HCON_00049370	1197	1069	977	984	168	162	181	183	98	94	97	83	-2.96026	4.24921	-16.6933	8.87989e-10	9.8985e-08	-3.77341	4.24921	-20.1375	1.07718e-10	1.50573e-08	-0.813149	4.24921	0	0.871698	1	K00140	#N/A
HCON_00073220	HCON_00073220	829	861	971	1214	57	73	116	108	6	19	18	35	-3.8475	3.04325	-12.1647	2.91582e-08	1.1638e-06	-6.08445	3.04325	-12.9267	1.53969e-08	4.30445e-07	-2.23696	3.04325	-2.86347	0.0073438	1	K14000	#N/A
HCON_00189490	HCON_00189490	2609	2681	3681	4470	287	278	470	444	96	84	142	192	-3.54735	5.27472	-12.212	2.79254e-08	1.13479e-06	-5.01009	5.27472	-14.9981	2.95658e-09	1.28087e-07	-1.46273	5.27472	-1.62049	0.0659689	1	K00699	UGT; glucuronosyltransferase [EC:2.4.1.17]	ugt-24	UDP-GlucuronosylTransferase; ugt-24 is predicted to have glucuronosyltransferase activity.
HCON_00155670	HCON_00155670	6750	6163	5939	6246	1725	1970	2365	2594	1187	1314	1309	1465	-1.91328	7.58613	-7.86407	2.74402e-06	4.05365e-05	-2.52668	7.58613	-13.0286	1.37863e-08	4.06413e-07	-0.613402	7.58613	0	0.996218	1	K18832	#N/A
HCON_00107150	HCON_00107150	88	65	108	95	15	11	17	16	3	2	6	4	-2.91019	0.364761	-8.72742	9.63243e-07	1.73568e-05	-4.72835	0.364761	-11.8467	3.90609e-08	8.64506e-07	-1.81816	0.364761	-2.30066	0.0204094	1	K14558	#N/A
HCON_00123400	HCON_00123400	444	436	306	318	87	105	151	154	17	27	35	46	-1.96467	3.02611	-4.08726	0.000804378	0.00513432	-3.89214	3.02611	-8.25757	1.69204e-06	1.7905e-05	-1.92747	3.02611	-2.45802	0.015374	1	K07127	uraH; 5-hydroxyisourate hydrolase [EC:3.5.2.17]
HCON_00119870	HCON_00119870.1	581	398.52	381.53	469.49	153.41	192.63	141.92	233.11	56.86	60.07	92.36	65.85	-1.70916	3.69974	-3.85611	0.0012106	0.00735083	-2.99851	3.69974	-8.57338	1.15459e-06	1.30608e-05	-1.28935	3.69974	-1.14391	0.137845	1	K16743	#N/A
HCON_00044540	HCON_00044540	350	394	454	410	38	43	59	49	19	21	17	26	-3.44913	2.43961	-17.4495	5.40988e-10	7.18397e-08	-4.532	2.43961	-19.3653	1.68265e-10	2.05746e-08	-1.08288	2.43961	-0.388482	0.352343	1	K08059	IFI30; interferon, gamma-inducible protein 30
HCON_00009040	HCON_00009040	3794	2980	3080	3077	776	862	1036	1059	555	545	586	602	-2.15777	6.46278	-10.254	1.80829e-07	4.53631e-06	-2.76624	6.46278	-15.0826	2.74955e-09	1.22596e-07	-0.608471	6.46278	0	0.996457	1	#N/A	#N/A
HCON_00122140	HCON_00122140	74.01	54	74.97	79	10	10	15.09	15	2	4	5	3	-2.82172	0.157027	-8.75783	9.29588e-07	1.68788e-05	-4.46928	0.157027	-12.0952	3.11406e-08	7.2765e-07	-1.64755	0.157027	-1.98544	0.0356094	1	K07928	#N/A
HCON_00163850	HCON_00163850	658	536	542	581	182	186	245	256	113	114	134	120	-1.7837	4.18591	-6.62555	1.43294e-05	0.000160461	-2.53405	4.18591	-11.3503	6.13841e-08	1.20956e-06	-0.750357	4.18591	0	0.940109	1	K00431	#N/A
HCON_00015320	HCON_00015320	582	377	575	598	81	82	105	112	25	34	36	46	-2.83507	3.14885	-10.3888	1.57577e-07	4.11351e-06	-4.18106	3.14885	-13.4402	9.84845e-09	3.1333e-07	-1.34599	3.14885	-1.294	0.110402	1	K11462	#N/A
HCON_00193800	HCON_00193800	2461	2627	2577	2692	704	862	1026	1134	517	529	471	627	-1.85802	6.32	-6.61706	1.45025e-05	0.000161908	-2.55393	6.32	-11.478	5.44342e-08	1.10469e-06	-0.695907	6.32	0	0.975596	1	K14802	#N/A
HCON_00082180	HCON_00082180	7666	6901	6898	6904	2167	2426	2562	2783	1666	1701	1612	1800	-1.87858	7.83712	-9.81537	2.86178e-07	6.55954e-06	-2.33897	7.83712	-14.8444	3.27969e-09	1.35317e-07	-0.460397	7.83712	0	0.999955	1	K10750	#N/A
HCON_00082680	HCON_00082680	4278.33	4593.25	7586.98	8614.73	1585.22	1468.28	1946.79	1360.37	557.22	528.42	945.47	792.84	-2.28859	7.10443	-6.13653	2.90529e-05	0.00029358	-3.39859	7.10443	-11.0419	8.25235e-08	1.53454e-06	-1.11	7.10443	-0.493707	0.315358	1	K05695	PTPRF; receptor-type tyrosine-protein phosphatase F [EC:3.1.3.48]
HCON_00096570	HCON_00096570	736	722	772	874	217	231	257	226	133	140	169	187	-2.09596	4.48964	-13.7219	7.80997e-09	4.43094e-07	-2.58132	4.48964	-18.0974	3.58805e-10	3.10888e-08	-0.485352	4.48964	0	0.999892	1	K01915	glnA; glutamine synthetase [EC:6.3.1.2]
HCON_00185920	HCON_00185920.1	3567.88	4225.06	3977.21	3438.88	548.41	645.55	869.55	755.56	337.56	438.55	362.3	392.3	-2.80778	6.20841	-12.8978	1.53938e-08	7.36534e-07	-3.58953	6.20841	-17.1514	6.56557e-10	4.67131e-08	-0.781753	6.20841	0	0.904589	1	K15033	#N/A
HCON_00184480	HCON_00184480	691	514	710	814	76	98	92	90	41	45	31	39	-3.28286	3.29531	-14.9609	3.00982e-09	2.24196e-07	-4.38889	3.29531	-17.4047	5.59075e-10	4.22426e-08	-1.10603	3.29531	-0.471517	0.323002	1	K08146	SLC2A9; MFS transporter, SP family, solute carrier family 2 (facilitated glucose transporter), member 10
HCON_00009900	HCON_00009900	104	85	98	106	28	22	26	26	6	11	15	12	-2.28579	1.16422	-7.93306	2.51625e-06	3.76728e-05	-3.43313	1.16422	-11.8118	4.00271e-08	8.79516e-07	-1.14734	1.16422	-0.631666	0.269919	1	K01672	CA; carbonic anhydrase [EC:4.2.1.1]
HCON_00160040	HCON_00160040	7817	8758	7693	6976	1414	1715	2240	1989	785	885	1104	1224	-2.46279	7.47216	-9.4591	4.20674e-07	8.95361e-06	-3.25606	7.47216	-14.3879	4.63671e-09	1.74298e-07	-0.79327	7.47216	0	0.887192	1	#N/A	#N/A
HCON_00092250	HCON_00092250	429	411	478	463	186	213	230	245	106	140	159	147	-1.39178	4.12805	-3.96322	0.00100096	0.00622327	-1.97226	4.12805	-8.89525	7.92612e-07	9.78115e-06	-0.580473	4.12805	0	0.997852	1	K04223	#N/A
HCON_00120060	HCON_00120060	1837	1908	2140	2211	187	222	341	307	95	152	124	130	-3.33217	4.88741	-15.4354	2.12841e-09	1.74516e-07	-4.30138	4.88741	-18.3729	3.04065e-10	2.85751e-08	-0.969211	4.88741	0	0.560304	1	#N/A	#N/A
HCON_00036480	HCON_00036480	11321	11828	14981	16420	2155	2890	4271	3810	715	1099	1756	1652	-2.44811	8.11154	-5.80071	4.81094e-05	0.000447641	-3.72851	8.11154	-10.7125	1.1407e-07	1.97114e-06	-1.2804	8.11154	-1.06751	0.153714	1	K12323	ANPRA; atrial natriuretic peptide receptor A [EC:4.6.1.2]
HCON_00162350	HCON_00162350	6494	4831	5504	6031	1847	2127	2339	2282	1367	1403	1414	1569	-1.76979	7.58192	-7.89602	2.63585e-06	3.90876e-05	-2.25815	7.58192	-12.8109	1.65685e-08	4.5354e-07	-0.488359	7.58192	0	0.999856	1	#N/A	#N/A
HCON_00076600	HCON_00076600	1617	1426	1386	1436	538	529	645	681	411	350	410	407	-1.65953	5.69229	-6.89361	9.85876e-06	0.000116936	-2.16761	5.69229	-11.5764	4.96569e-08	1.03702e-06	-0.508082	5.69229	0	0.999721	1	K03941	NDUFS8; NADH dehydrogenase (ubiquinone) Fe-S protein 8 [EC:7.1.1.2 1.6.99.3]
HCON_00144720	HCON_00144720	1084	1132	1051	1219	286	375	384	407	195	246	225	229	-1.99837	5.0494	-9.52862	3.89837e-07	8.4594e-06	-2.60177	5.0494	-13.8651	6.96771e-09	2.36457e-07	-0.603402	5.0494	0	0.995985	1	K05250	#N/A
HCON_00062360	HCON_00062360	12371	11883	11624	11772	5281	5647	6089	6199	3888	4500	3946	4143	-1.40093	8.92246	-4.86521	0.00021305	0.00162779	-1.80856	8.92246	-9.73685	3.11231e-07	4.44715e-06	-0.407637	8.92246	0	0.999992	1	K09561	#N/A
HCON_00076340	HCON_00076340	1203	951	1284	1571	343	344	463	453	167	152	271	236	-1.99571	5.09193	-6.57236	1.54506e-05	0.000170669	-2.88306	5.09193	-10.8272	1.01653e-07	1.80246e-06	-0.887349	5.09193	0	0.723267	1	K10951	SLC12A2; solute carrier family 12 (sodium/potassium/chloride transporter), member 2
HCON_00005340	HCON_00005340	946	641	730	698	204	213	267	238	93	119	115	135	-2.05859	4.31797	-7.21969	6.33347e-06	8.15343e-05	-2.97036	4.31797	-11.4178	5.7615e-08	1.1558e-06	-0.91177	4.31797	0	0.674623	1	K01533	#N/A
HCON_00095800	HCON_00095800	837	774	826	728	93	118	134	156	47	59	42	75	-3.03724	3.69186	-12.8365	1.62192e-08	7.56769e-07	-4.12507	3.69186	-15.7108	1.75327e-09	9.07614e-08	-1.08783	3.69186	-0.386908	0.35291	1	#N/A	#N/A
HCON_00067470	HCON_00067470	850	1009	1155	1153	149	153	198	178	85	100	115	95	-2.97594	4.25339	-18.0373	3.72577e-10	5.55094e-08	-3.66409	4.25339	-21.2022	6.0061e-11	1.06343e-08	-0.688151	4.25339	0	0.974107	1	#N/A	#N/A
HCON_00119260	HCON_00119260	3126	2336	2237	2009	71	68	115	109	13	14	23	30	-5.11194	3.56412	-16.8904	7.87182e-10	9.24712e-08	-7.21417	3.56412	-15.624	1.93869e-09	9.74689e-08	-2.10223	3.56412	-2.50445	0.0141389	1	#N/A	#N/A
HCON_00155180	HCON_00155180	1072	883	1139	1147	404	423	473	541	303	282	295	340	-1.56601	5.2849	-6.06234	3.24312e-05	0.000323174	-2.06701	5.2849	-10.6633	1.19507e-07	2.04771e-06	-0.500998	5.2849	0	0.999737	1	K15523	#N/A
HCON_00184810	HCON_00184810	997	923	1054	1243	413	327	468	451	256	194	301	277	-1.70995	5.14317	-6.4771	1.76983e-05	0.000191345	-2.3154	5.14317	-10.9516	8.99695e-08	1.65287e-06	-0.605451	5.14317	0	0.995222	1	K04916	#N/A
HCON_00139590	HCON_00139590	139	176	170	139	41	40	44	54	13	26	16	20	-2.14807	1.90458	-6.60168	1.48218e-05	0.000164616	-3.33535	1.90458	-10.3957	1.56608e-07	2.55104e-06	-1.18728	1.90458	-0.746353	0.235146	1	K04252	#N/A
HCON_00067330	HCON_00067330	4747	4501	3916	3829	1756	1870	2080	2206	1269	1275	1371	1276	-1.46309	7.35149	-4.34153	0.00051664	0.00350461	-1.97929	7.35149	-9.11276	6.18532e-07	7.92928e-06	-0.516203	7.35149	0	0.999557	1	K21773	#N/A
HCON_00104820	HCON_00104820	1562	1183	1166	996	267	278	409	363	132	125	166	164	-2.25878	4.83203	-7.17242	6.74771e-06	8.58716e-05	-3.32159	4.83203	-11.0726	8.00975e-08	1.49855e-06	-1.06281	4.83203	-0.278506	0.39276	1	K17307	FBLN1_2; fibulin 1/2
HCON_00186180	HCON_00186180	3606	4071	3775	2412	444	543	742	674	225	260	257	282	-2.88734	5.88511	-9.48726	4.0801e-07	8.74502e-06	-4.00709	5.88511	-13.1418	1.25825e-08	3.79558e-07	-1.11975	5.88511	-0.501426	0.31272	1	#N/A	#N/A
HCON_00007830	HCON_00007830	14599	11915	10532	9822	4365	4770	5096	5191	2745	3122	2864	2767	-1.61771	8.65029	-4.46491	0.000417966	0.00291622	-2.28608	8.65029	-9.18548	5.69913e-07	7.38349e-06	-0.668369	8.65029	0	0.980396	1	#N/A	#N/A
HCON_00052270	HCON_00052270	539	427	459	468	56	58	105	81	34	19	29	33	-3.04981	2.87668	-11.4921	5.37442e-08	1.81882e-06	-4.31656	2.87668	-13.9305	6.64911e-09	2.28577e-07	-1.26675	2.87668	-0.980408	0.173433	1	K20299	#N/A
HCON_00081170	HCON_00081170	232	276	286	261	14	9	14	15	2	4	6	4	-4.66895	0.860969	-18.1685	3.45736e-10	5.2538e-08	-6.21762	0.860969	-18.434	2.98909e-10	2.83083e-08	-1.54868	0.860969	-1.63745	0.064163	1	K12584	#N/A
HCON_00073230	HCON_00073230	1304	1087	1246	1317	221	220	451	428	53	75	116	182	-2.34463	4.62189	-5.46213	8.12719e-05	0.000705183	-3.9446	4.62189	-9.04422	6.71013e-07	8.4951e-06	-1.59997	4.62189	-1.72926	0.0551124	1	#N/A	#N/A
HCON_00073460	HCON_00073460	1501	1820	1551	1678	607	755	814	890	437	426	450	578	-1.46596	5.94651	-3.78188	0.00138203	0.00828473	-2.07241	5.94651	-8.30219	1.59673e-06	1.70518e-05	-0.606451	5.94651	0	0.994085	1	#N/A	#N/A
HCON_00138520	HCON_00138520	14488.1	16845.8	18752.5	20084.1	2232.68	2604.6	3593.05	3496.68	1481.99	1515.52	1841.29	2072.76	-2.93592	8.35476	-13.6139	8.52111e-09	4.66827e-07	-3.62167	8.35476	-18.2181	3.33446e-10	3.0381e-08	-0.685754	8.35476	0	0.970887	1	K19919	CRISP; cysteine-rich secretory protein
HCON_00190420	HCON_00190420.2	3621.47	2936.62	3538.35	4011.04	748.88	753.79	1131.88	978.99	479.95	487.12	611.78	628.12	-2.33944	6.46411	-10.7401	1.10742e-07	3.04031e-06	-2.95077	6.46411	-15.0401	2.83753e-09	1.25148e-07	-0.611338	6.46411	0	0.993308	1	K18626	#N/A
HCON_00016390	HCON_00016390	2258	1645	1853	1572	317	328	454	393	159	199	217	205	-2.65542	5.22589	-11.0551	8.13842e-08	2.44293e-06	-3.49664	5.22589	-14.5611	4.06456e-09	1.58648e-07	-0.841226	5.22589	0	0.797107	1	K13697	ABHD2; abhydrolase domain-containing protein 2
HCON_00009560	HCON_00009560	339	254	315	358	87	117	137	103	45	53	68	64	-1.87923	3.21293	-6.199	2.64954e-05	0.000270856	-2.72921	3.21293	-10.3344	1.66555e-07	2.66685e-06	-0.84998	3.21293	0	0.781228	1	K01298	#N/A
HCON_00012780	HCON_00012780	588	598	648	650	210	232	262	240	156	155	192	179	-1.75831	4.43089	-10.7673	1.07797e-07	2.98361e-06	-2.13894	4.43089	-15.0671	2.78063e-09	1.23531e-07	-0.380626	4.43089	0	0.999995	1	K21894	CYGB; cytoglobin
HCON_00110370	HCON_00110370	75	70	73	75	9	9	18	21	3	6	3	2	-2.77702	0.205894	-7.17601	6.71742e-06	8.57541e-05	-4.57723	0.205894	-10.1935	1.93997e-07	3.01535e-06	-1.80021	0.205894	-2.0199	0.0335431	1	#N/A	#N/A
HCON_00062880	HCON_00062880	462	538	541	509	119	122	135	134	73	83	87	92	-2.36243	3.70358	-15.301	2.34371e-09	1.87145e-07	-2.8816	3.70358	-18.9684	2.11346e-10	2.26493e-08	-0.519164	3.70358	0	0.999346	1	K09395	FOXB; forkhead box protein B
HCON_00191040	HCON_00191040	1504	1087	1109	1116	390	408	409	407	263	227	253	238	-1.92386	5.1796	-7.74306	3.1988e-06	4.54415e-05	-2.55683	5.1796	-11.8449	3.87896e-08	8.60059e-07	-0.632968	5.1796	0	0.988631	1	#N/A	#N/A
HCON_00165350	HCON_00165350.3	835.13	583.66	721.76	813	107.83	144.94	179.36	178.88	52.31	64.84	95.49	63.63	-2.64661	3.85074	-9.74599	3.08247e-07	6.94806e-06	-3.7004	3.85074	-12.9495	1.47624e-08	4.19423e-07	-1.05379	3.85074	-0.228758	0.411518	1	K18245	CA2; carbonic anhydrase 2 [EC:4.2.1.1]
HCON_00159380	HCON_00159380	3251.69	4471.73	3759.1	3279.42	526.59	684	735.05	824.58	299.99	370.22	397	440.75	-2.78042	6.17444	-11.4359	5.66327e-08	1.86864e-06	-3.56361	6.17444	-15.2541	2.42846e-09	1.13239e-07	-0.783193	6.17444	0	0.8802	1	#N/A	#N/A
Hc-ins-1	Hc-ins-1	561	575	593	650	259	276	339	316	202	202	198	233	-1.36515	4.61785	-4.49416	0.000397598	0.00279646	-1.78494	4.61785	-8.9963	7.05952e-07	8.86394e-06	-0.419787	4.61785	0	0.999973	1	#N/A	#N/A
HCON_00139120	HCON_00139120	10318	10157	8240	6393	237	268	423	708	32	57	77	147	-4.89185	5.47368	-11.9508	3.55919e-08	1.34206e-06	-7.24725	5.47368	-12.4944	2.27697e-08	5.65401e-07	-2.35539	5.47368	-2.5715	0.0125313	1	K20254	#N/A
HCON_00034710	HCON_00034710	63	55	64.36	72.33	29.61	20	19.98	27.36	8	9	14	14.05	-1.7529	0.946431	-4.53275	0.000372305	0.00264599	-2.75265	0.946431	-8.67011	1.0299e-06	1.19603e-05	-0.999755	0.946431	0	0.500427	1	K04199	#N/A
HCON_00013950	HCON_00013950	422	434	507	561	176	157	220	209	108	120	113	140	-1.69915	4.03217	-6.68045	1.32629e-05	0.000150728	-2.27044	4.03217	-10.9425	9.07771e-08	1.6627e-06	-0.571284	4.03217	0	0.996904	1	K12389	BTS; battenin
HCON_00040910	HCON_00040910	35	25	29	45	8	7	8	12	2	3	3	2	-2.23764	-0.493092	-5.239	0.000115837	0.000950425	-3.77011	-0.493092	-8.94372	7.51875e-07	9.33501e-06	-1.53246	-0.493092	-1.53603	0.0756604	1	K04278	#N/A
HCON_00002100	HCON_00002100	221	252	318	434	57	47	75	77	15	16	18	32	-2.5982	2.408	-7.04003	8.0703e-06	9.90903e-05	-4.18445	2.408	-9.83819	2.80719e-07	4.14196e-06	-1.58625	2.408	-1.62756	0.0652157	1	#N/A	#N/A
HCON_00137390	HCON_00137390.1	9519.78	9823.12	9386.38	9756.91	1582.55	1856.43	2034.83	2663.16	1234.44	1042.87	1273.52	1455.2	-2.6287	7.73258	-12.5084	2.14939e-08	9.4798e-07	-3.22613	7.73258	-16.9455	7.51042e-10	5.02614e-08	-0.597434	7.73258	0	0.993902	1	#N/A	#N/A
HCON_00126310	HCON_00126310	243.99	191.94	158	154.98	29	31	41	36	8	5	13	11.99	-2.77229	1.53051	-7.22154	6.31999e-06	8.14465e-05	-4.54511	1.53051	-9.7749	3.01169e-07	4.34401e-06	-1.77282	1.53051	-1.90945	0.0406129	1	K05052	NMUR1; neuromedin U receptor 1
HCON_00074860	HCON_00074860	297.56	265.87	324.93	382.22	48.97	79.9	79.61	43.88	32.43	25.99	17.62	20.54	-2.73033	2.51548	-8.9611	7.35092e-07	1.39991e-05	-4.00376	2.51548	-11.6758	4.54523e-08	9.69095e-07	-1.27342	2.51548	-0.937179	0.183874	1	#N/A	#N/A
HCON_00070730	HCON_00070730.1	1363.5	1320	1240.5	1202	425	516.5	569.5	633	284	350	333	365	-1.63112	5.49046	-5.20903	0.000121541	0.000989911	-2.22194	5.49046	-9.39175	4.53008e-07	6.04475e-06	-0.59082	5.49046	0	0.99446	1	K06756	#N/A
HCON_00070730	HCON_00070730.2	1363.5	1320	1240.5	1202	425	516.5	569.5	633	284	350	333	365	-1.63112	5.49046	-5.20903	0.000121541	0.000989911	-2.22194	5.49046	-9.39175	4.53008e-07	6.04475e-06	-0.59082	5.49046	0	0.99446	1	K06756	#N/A
HCON_00149900	HCON_00149900	28731	40350	41972	37963	15863	14793	19361	17259	9837	9750	12950	11934	-1.50098	10.4506	-4.36715	0.000494321	0.00336516	-2.01469	10.4506	-8.7497	9.38133e-07	1.10888e-05	-0.513713	10.4506	0	0.999229	1	K17751	MYH6_7; myosin heavy chain 6/7
HCON_00189540	HCON_00189540	146	142	141	137	64	58	66	60	44	37	28	37	-1.54311	2.34213	-4.28835	0.000566396	0.00379784	-2.23627	2.34213	-8.52073	1.22834e-06	1.37172e-05	-0.693157	2.34213	0	0.960105	1	#N/A	#N/A
HCON_00099220	HCON_00099220	24351	43719	44656	33796	3742	5043	6014	5857	1892	2282	2976	2868	-3.17112	9.13943	-10.4587	1.46863e-07	3.86686e-06	-4.12685	9.13943	-14.8002	3.40269e-09	1.38569e-07	-0.955726	9.13943	0	0.577718	1	K11728	#N/A
HCON_00124170	HCON_00124170	6874	5224	6380	7723	1424	1734	2144	1945	1108	1175	1194	1191	-2.21784	7.46015	-10.2594	1.79833e-07	4.53373e-06	-2.74988	7.46015	-14.6213	3.87887e-09	1.53309e-07	-0.532038	7.46015	0	0.998682	1	K19489	#N/A
HCON_00107900	HCON_00107900	228	167	205	229	62	50	53	58	29	31	27	37	-2.24022	2.39512	-9.54107	3.84592e-07	8.37532e-06	-2.99761	2.39512	-13.0169	1.39268e-08	4.07686e-07	-0.757397	2.39512	0	0.903875	1	K08037	NR2A2; hepatocyte nuclear factor 4-gamma
HCON_00116640	HCON_00116640	948	1037	1608	1916	163	172	201	229	60	64	80	91	-3.15801	4.28396	-10.2842	1.75427e-07	4.47432e-06	-4.444	4.28396	-12.7893	1.69791e-08	4.60963e-07	-1.286	4.28396	-0.955777	0.17933	1	K05273	GRGLCN; glutamate receptor, anionic
HCON_00128030	HCON_00128030	133	140	180	163	13	28	49	28	2	2	10	8	-2.86212	1.00865	-6.10584	3.04202e-05	0.00030588	-5.23521	1.00865	-8.4034	1.43739e-06	1.56155e-05	-2.37309	1.00865	-2.48308	0.0147196	1	K04287	#N/A
HCON_00184360	HCON_00184360	107	108	122	127	17	14	26	26	5	9	3	11	-2.85848	0.90068	-8.14799	1.92805e-06	3.01987e-05	-4.38549	0.90068	-10.827	1.02257e-07	1.80793e-06	-1.527	0.90068	-1.47845	0.0829501	1	#N/A	#N/A
HCON_00190680	HCON_00190680	344	475	497	380	46	27	47	37	8	9	17	14	-3.78901	2.09832	-12.4625	2.24222e-08	9.76088e-07	-5.39545	2.09832	-13.3893	1.03796e-08	3.27668e-07	-1.60643	2.09832	-1.61281	0.066811	1	#N/A	#N/A
HCON_00109120	HCON_00109120	412	373	419	385	194	170	214	184	131	122	145	141	-1.42052	4.00142	-5.16481	0.000130519	0.00105251	-1.82972	4.00142	-9.45905	4.20666e-07	5.6836e-06	-0.409202	4.00142	0	0.999971	1	K00602	purH; phosphoribosylaminoimidazolecarboxamide formyltransferase / IMP cyclohydrolase [EC:2.1.2.3 3.5.4.10]
HCON_00056900	HCON_00056900	4846	6216	6855	7597	1123	1214	1521	1554	751	733	942	988	-2.59346	7.15168	-12.3106	2.55564e-08	1.07293e-06	-3.16863	7.15168	-16.4904	1.01838e-09	6.28363e-08	-0.575176	7.15168	0	0.995541	1	K00432	gpx; glutathione peroxidase [EC:1.11.1.9]
HCON_00089030	HCON_00089030	323	295	312	298	123	120	143	137	91	90	86	92	-1.58921	3.50425	-6.6666	1.35237e-05	0.000152839	-2.04221	3.50425	-10.81	1.03355e-07	1.82206e-06	-0.452998	3.50425	0	0.999857	1	K05399	LBP; lipopolysaccharide-binding protein
HCON_00154320	HCON_00154320	365	328	277	301	15	27	45	43	3	3	10	8	-3.73911	1.49106	-9.38843	4.55862e-07	9.60218e-06	-6.03536	1.49106	-10.2901	1.78906e-07	2.81299e-06	-2.29625	1.49106	-2.37776	0.0178008	1	#N/A	#N/A
Hc-daf-12	Hc-daf-12	23446.7	21965.9	23465.8	22336.7	5683.17	6885.22	7874.22	7484.34	4498.12	4203.98	4993.83	2726.55	-2.07892	9.30822	-6.69124	1.30635e-05	0.000149017	-2.78307	9.30822	-10.9168	9.30954e-08	1.695e-06	-0.704158	9.30822	0	0.947805	1	K14035	NR1IN; nuclear receptor subfamily 1 group I
HCON_00074480	HCON_00074480	1243	1128	1080	1190	273	273	456	516	145	118	178	249	-2.02798	4.92962	-5.19537	0.000124246	0.00100724	-3.06757	4.92962	-8.83765	8.47631e-07	1.02631e-05	-1.03958	4.92962	-0.158856	0.438257	1	K18156	#N/A
HCON_00136720	HCON_00136720	4832	4146	3304	3040	606	636	857	775	348	376	423	406	-2.76356	6.2249	-10.3533	1.63369e-07	4.22857e-06	-3.55307	6.2249	-13.9282	6.63767e-09	2.28577e-07	-0.789507	6.2249	0	0.854269	1	K07127	uraH; 5-hydroxyisourate hydrolase [EC:3.5.2.17]
HCON_00189220	HCON_00189220	2770.25	2837.95	3714.93	3073.03	544.25	497.06	748.63	524.02	264.03	313.37	454.82	357.41	-2.79092	5.96047	-12.8467	1.60749e-08	7.55335e-07	-3.44436	5.96047	-16.2496	1.20081e-09	7.0193e-08	-0.653437	5.96047	0	0.975322	1	K07189	PPP1R3; protein phosphatase 1 regulatory subunit 3A/B/C/D/E
HCON_00077860	HCON_00077860	5513	4518	4812	4484	1577	1473	1923	1817	1026	1033	1333	1268	-1.87291	7.28435	-8.12133	1.99154e-06	3.0955e-05	-2.33056	7.28435	-12.2901	2.6022e-08	6.28283e-07	-0.457652	7.28435	0	0.9998	1	K08869	ADCK; aarF domain-containing kinase
HCON_00009830	HCON_00009830	1709	1425	1868	2190	457	484	567	536	332	292	414	351	-2.16372	5.64695	-11.2973	6.45341e-08	2.06391e-06	-2.6373	5.64695	-14.97	2.98752e-09	1.28516e-07	-0.47358	5.64695	0	0.999655	1	#N/A	#N/A
HCON_00036210	HCON_00036210.1	2882.52	2575.63	2980.71	3221.1	1083.4	1270.03	1459.6	1176.99	615	806.06	992.85	926.51	-1.59003	6.72884	-4.92046	0.000194461	0.00150173	-2.09511	6.72884	-8.99181	7.09586e-07	8.89129e-06	-0.505079	6.72884	0	0.999064	1	K10091	LGALS4; galectin-4
HCON_00069330	HCON_00069330	296	216	200	206	25	18	23	31	1	6	11	4	-3.57551	1.13219	-8.47851	1.29443e-06	2.18426e-05	-5.8374	1.13219	-9.7387	3.18158e-07	4.52495e-06	-2.26189	1.13219	-2.27354	0.0214647	1	K16866	TIMP3; metalloproteinase inhibitor 3
HCON_00063660	HCON_00063660.1	2791.03	3914.47	3916.77	4716.91	1119.32	1298.42	1625.33	1745.97	794.43	761.55	1065.75	609.23	-1.76499	6.90293	-4.26131	0.000593581	0.00395624	-2.52555	6.90293	-8.3237	1.55584e-06	1.67027e-05	-0.760562	6.90293	0	0.887677	1	K00029	E1.1.1.40; malate dehydrogenase (oxaloacetate-decarboxylating)(NADP+) [EC:1.1.1.40]
HCON_00159550	HCON_00159550	91	67	56	62	8	19	19	23	3	1	7	2	-2.39594	0.174876	-4.20896	0.000650327	0.00427843	-4.6915	0.174876	-7.15747	6.9673e-06	6.19501e-05	-2.29556	0.174876	-2.29317	0.0207284	1	K00522	FTH1; ferritin heavy chain [EC:1.16.3.2]
HCON_00060950	HCON_00060950	552	503	665	793	200	214	240	244	126	142	153	153	-1.82947	4.32333	-7.39892	4.99394e-06	6.61725e-05	-2.38574	4.32333	-11.1844	7.18656e-08	1.37831e-06	-0.556274	4.32333	0	0.996303	1	K04206	#N/A
HCON_00136730	HCON_00136730	2345	1822	1486	1416	254	284	388	409	111	184	116	149	-2.76171	4.97993	-7.97891	2.37672e-06	3.60499e-05	-3.93313	4.97993	-10.9164	9.3417e-08	1.69647e-06	-1.17142	4.97993	-0.593015	0.282273	1	K04848	#N/A
HCON_00125590	HCON_00125590	2593	4574	3514	2606	226	227	283	306	72	102	136	114	-4.00125	5.03038	-13.5311	9.13765e-09	4.89626e-07	-5.22734	5.03038	-15.2224	2.51322e-09	1.16238e-07	-1.22608	5.03038	-0.740314	0.23691	1	K00699	UGT; glucuronosyltransferase [EC:2.4.1.17]
HCON_00121770	HCON_00121770	2571	2787	3298	3914	1125	1152	1270	1257	857	855	822	945	-1.73251	6.77077	-7.99508	2.3286e-06	3.53836e-05	-2.11143	6.77077	-11.9894	3.40271e-08	7.72693e-07	-0.378922	6.77077	0	0.999985	1	K22068	ISCU; iron-sulfur cluster assembly enzyme ISCU, mitochondrial
HCON_00164970	HCON_00164970.1	2168.5	2013.5	2146.5	1963	620	621.5	788	744	454	486.5	538	532	-1.947	6.04654	-10.8356	1.00783e-07	2.86932e-06	-2.31911	6.04654	-14.6199	3.8824e-09	1.53309e-07	-0.37211	6.04654	0	0.999988	1	K14354	SLCO4A; solute carrier organic anion transporter family, member 4A
HCON_00164970	HCON_00164970.2	2168.5	2013.5	2146.5	1963	620	621.5	788	744	454	486.5	538	532	-1.947	6.04654	-10.8356	1.00783e-07	2.86932e-06	-2.31911	6.04654	-14.6199	3.8824e-09	1.53309e-07	-0.37211	6.04654	0	0.999988	1	K14354	SLCO4A; solute carrier organic anion transporter family, member 4A
HCON_00032770	HCON_00032770	135	151	157	161	51	58	72	61	30	31	44	44	-1.68146	2.36539	-5.59077	6.64572e-05	0.000588765	-2.29409	2.36539	-9.35932	4.69538e-07	6.21868e-06	-0.612628	2.36539	0	0.986139	1	K10656	MARCH1_8; E3 ubiquitin-protein ligase MARCH1/8 [EC:2.3.2.27]
HCON_00139130	HCON_00139130	2156.78	2128.32	1506.09	1356.16	31.4	41.76	65.04	61.52	6.03	4.45	3	12	-5.53572	2.56927	-13.3069	1.11262e-08	5.68738e-07	-8.43292	2.56927	-11.0962	8.40859e-08	1.56121e-06	-2.8972	2.56927	-2.60178	0.0119375	1	#N/A	#N/A
HCON_00184390	HCON_00184390	5942	6670	7461	5171	723	692	730	786	490	494	487	478	-3.45467	6.59285	-21.2751	5.77351e-11	1.90499e-08	-3.95601	6.59285	-24.5738	1.12104e-11	4.89135e-09	-0.501334	6.59285	0	0.998976	1	K08524	#N/A
HCON_00122160	HCON_00122160	41.27	40.63	46.3	45	9.93	13.01	16	10.01	3.76	8.52	4	4.03	-2.1686	0.0732427	-5.59989	6.55251e-05	0.000581773	-3.33049	0.0732427	-9.01297	6.93519e-07	8.73648e-06	-1.16189	0.0732427	-0.552953	0.295394	1	K18159	#N/A
HCON_00168030	HCON_00168030	7102	9688	9272	9653	2685	2909	2889	3369	1656	2019	2386	2119	-1.9465	8.11618	-8.51822	1.23197e-06	2.08751e-05	-2.40158	8.11618	-12.5066	2.15274e-08	5.4703e-07	-0.455078	8.11618	0	0.999742	1	K09114	MXD; MAX dimerization protein
HCON_00104930	HCON_00104930.1	4625.94	3681.52	3180.1	2615.32	841	719.38	689.64	1069.5	465	403.59	450.48	402.82	-2.43669	6.29938	-7.4442	4.70625e-06	6.31134e-05	-3.27821	6.29938	-11.0493	8.19072e-08	1.52773e-06	-0.841525	6.29938	0	0.764731	1	K15901	CGI121; EKC/KEOPS complex subunit CGI121/TPRKB
HCON_00113110	HCON_00113110	230	195	204	224	93	80	115	107	51	49	68	76	-1.47524	2.99844	-3.78799	0.00136703	0.00821899	-2.0868	2.99844	-7.72494	3.27357e-06	3.20458e-05	-0.611564	2.99844	0	0.986125	1	#N/A	#N/A
HCON_00114540	HCON_00114540	2841	2513	2550	2926	1048	1213	1392	1362	776	854	867	1050	-1.47765	6.72978	-4.6899	0.000285435	0.00210704	-1.89004	6.72978	-8.63761	1.06972e-06	1.22711e-05	-0.412395	6.72978	0	0.999937	1	K13878	BEST1; bestrophin-1
HCON_00043990	HCON_00043990	1294	1241	1264	1200	548	549	516	630	317	392	429	456	-1.52019	5.58819	-5.38936	9.11507e-05	0.0007744	-1.93321	5.58819	-9.23342	5.40096e-07	7.05706e-06	-0.413023	5.58819	0	0.999933	1	K19512	#N/A
HCON_00139160	HCON_00139160	468	231	223	220	42	42	54	74	7	4	11	13	-2.72615	1.86358	-5.08135	0.00014951	0.00119046	-5.24118	1.86358	-7.14427	7.14658e-06	6.33597e-05	-2.51503	1.86358	-2.36088	0.0183952	1	K00981	E2.7.7.41; phosphatidate cytidylyltransferase [EC:2.7.7.41]
HCON_00162660	HCON_00162660	1170	1044	1017	983	287	302	383	412	184	238	176	237	-1.97838	4.95836	-7.09255	7.51423e-06	9.31994e-05	-2.6209	4.95836	-10.5799	1.2991e-07	2.18912e-06	-0.642524	4.95836	0	0.97395	1	K17255	GDI1_2; Rab GDP dissociation inhibitor
HCON_00070870	HCON_00070870.2	1015.85	1021.29	1222.39	1344.71	413.43	322.65	508	536.22	227.05	138.03	314.89	294.49	-1.74704	5.17157	-4.19052	0.00067138	0.00439328	-2.56209	5.17157	-7.77242	3.08191e-06	3.04156e-05	-0.815047	5.17157	0	0.800034	1	K13118	#N/A
HCON_00134000	HCON_00134000	223	134	174	188	56	42	62	50	13	19	30	31	-2.11594	2.13075	-5.42119	8.66814e-05	0.000745765	-3.247	2.13075	-8.53501	1.20894e-06	1.3575e-05	-1.13106	2.13075	-0.446014	0.331899	1	K19721	#N/A
HCON_00070360	HCON_00070360	2931	2051	2728	2405	117	171	261	235	72	90	87	89	-4.09953	4.6563	-15.5498	1.96599e-09	1.6766e-07	-5.16289	4.6563	-16.966	7.49171e-10	5.02614e-08	-1.06336	4.6563	-0.22909	0.411396	1	#N/A	#N/A
HCON_00025270	HCON_00025270	1753	2027	1773	1777	417	436	579	614	287	291	274	408	-2.21834	5.60688	-8.66211	1.03937e-06	1.84564e-05	-2.82963	5.60688	-12.0217	3.30581e-08	7.56312e-07	-0.611291	5.60688	0	0.983841	1	K17339	ATL; atlastin [EC:3.6.5.-]
HCON_00081160	HCON_00081160	23666	33794	24679	18841	1489	1946	3435	3329	388	612	1212	1369	-3.72289	8.05766	-7.47797	4.51708e-06	6.09781e-05	-5.22887	8.05766	-11.2366	6.93432e-08	1.34471e-06	-1.50598	8.05766	-1.28059	0.112681	1	K06238	COL6A; collagen, type VI, alpha
HCON_00060040	HCON_00060040	1959	1964	1945	1845	268	266	437	364	159	131	233	233	-2.9198	5.16988	-12.1741	2.88481e-08	1.15553e-06	-3.65694	5.16988	-14.8612	3.24451e-09	1.35284e-07	-0.737145	5.16988	0	0.898754	1	K20242	#N/A
HCON_00015820	HCON_00015820	4763	4850	3531	3105	116	164	234	199	42	48	72	84	-4.88658	4.67203	-15.2784	2.40456e-09	1.90756e-07	-6.32962	4.67203	-15.6265	1.90599e-09	9.70913e-08	-1.44304	4.67203	-1.16195	0.134306	1	K03906	#N/A
HCON_00063030	HCON_00063030	6619	9869	7308	4503	210	296	596	366	51	96	132	105	-4.67451	5.46142	-11.3453	6.21813e-08	2.00055e-06	-6.48609	5.46142	-12.2434	2.79975e-08	6.69364e-07	-1.81157	5.46142	-1.69339	0.0585433	1	#N/A	#N/A
HCON_00056740	HCON_00056740	885	980	839	775	345	332	431	442	244	262	213	263	-1.53049	5.00235	-4.08123	0.000812919	0.00517802	-2.0991	5.00235	-7.74771	3.17993e-06	3.12293e-05	-0.568606	5.00235	0	0.992659	1	#N/A	#N/A
HCON_00104940	HCON_00104940	121	197	235	206	45	47	65	57	15	20	26	28	-2.15567	2.15294	-5.32246	0.00010137	0.000846504	-3.33493	2.15294	-8.32212	1.56074e-06	1.67259e-05	-1.17926	2.15294	-0.572749	0.288875	1	K06767	#N/A
HCON_00024340	HCON_00024340	1007	754	749	713	294	290	369	316	146	225	200	176	-1.69471	4.73277	-4.57259	0.000347943	0.00249461	-2.38441	4.73277	-8.13286	1.96358e-06	2.05386e-05	-0.689698	4.73277	0	0.941387	1	#N/A	#N/A
HCON_00189870	HCON_00189870	1042.59	1372.26	1340.39	1106.44	219	226.9	271	268	155	137	173	163.11	-2.65811	4.73122	-13.718	7.83511e-09	4.43094e-07	-3.21627	4.73122	-16.5502	9.7808e-10	6.06558e-08	-0.558162	4.73122	0	0.993729	1	#N/A	#N/A
HCON_00065320	HCON_00065320	491.06	373.13	332	308.17	85.18	88.12	128.16	118.78	49.17	41.1	45.61	52.95	-2.18625	3.17466	-5.86604	4.3555e-05	0.000411851	-3.2301	3.17466	-8.93621	7.56926e-07	9.38819e-06	-1.04385	3.17466	-0.156374	0.439217	1	K14007	SEC24; protein transport protein SEC26
HCON_00064430	HCON_00064430	887	632	640	728	180	186	253	210	126	115	114	134	-2.15616	4.27535	-8.15329	1.91479e-06	3.00682e-05	-2.82099	4.27535	-11.3622	6.07082e-08	1.20012e-06	-0.664831	4.27535	0	0.956593	1	K04097	HPGDS; prostaglandin-H2 D-isomerase / glutathione transferase [EC:5.3.99.2 2.5.1.18]
HCON_00134320	HCON_00134320	1514	1153	1456	1734	434	429	546	501	357	308	310	348	-1.96909	5.49495	-9.13139	6.05657e-07	1.20138e-05	-2.40943	5.49495	-12.5187	2.13007e-08	5.46703e-07	-0.440333	5.49495	0	0.999724	1	K08670	#N/A
HCON_00016620	HCON_00016620	1160	565	795	846	170	197	303	212	70	120	91	89	-2.27746	4.21993	-5.50118	7.64371e-05	0.000668456	-3.43596	4.21993	-8.48279	1.28717e-06	1.42569e-05	-1.1585	4.21993	-0.50183	0.312592	1	#N/A	#N/A
HCON_00045260	HCON_00045260.1	2047.03	2311.06	2267.46	2279.89	701.27	700.7	931.81	948.47	512.57	486	656.02	647	-1.81424	6.22106	-7.4774	4.50593e-06	6.08949e-05	-2.2351	6.22106	-11.0167	8.44616e-08	1.56581e-06	-0.420869	6.22106	0	0.999841	1	K00624	E2.3.1.7; carnitine O-acetyltransferase [EC:2.3.1.7]
HCON_00161840	HCON_00161840	185	138	157	139	48	42	75	55	31	23	31	27	-1.86174	2.19092	-4.94439	0.000186945	0.00145194	-2.71428	2.19092	-8.22254	1.75955e-06	1.85474e-05	-0.852544	2.19092	0	0.730741	1	K06734	#N/A
HCON_00100070	HCON_00100070	496	592	617	738	84	104	141	126	51	71	38	73	-2.79489	3.53332	-10.0138	2.3209e-07	5.5597e-06	-3.69719	3.53332	-12.4837	2.20031e-08	5.53111e-07	-0.902304	3.53332	0	0.649285	1	#N/A	#N/A
HCON_00146540	HCON_00146540	1200	1365	1257	1206	221	198	238	238	169	131	167	162	-2.8497	4.70499	-19.4657	1.57806e-10	3.21318e-08	-3.27367	4.70499	-22.0417	3.86103e-11	8.60088e-09	-0.423972	4.70499	0	0.999806	1	K08606	#N/A
HCON_00047240	HCON_00047240	7019	6638	6760	6793	2510	3064	3463	3398	2222	2088	2411	2468	-1.50193	8.06899	-5.42269	8.64727e-05	0.000744494	-1.84317	8.06899	-9.04686	6.66465e-07	8.44627e-06	-0.341241	8.06899	0	0.999991	1	K10350	ZYG11; Zyg-11 protein homolog
HCON_00055860	HCON_00055860	1731	1393	1110	1156	386	387	470	465	215	220	299	267	-2.00047	5.26166	-6.1529	2.83573e-05	0.000287742	-2.68747	5.26166	-9.36838	4.64928e-07	6.18066e-06	-0.686995	5.26166	0	0.936048	1	#N/A	#N/A
HCON_00125800	HCON_00125800	392	386	499	514	122	131	135	130	86	88	102	93	-2.13895	3.69021	-12.6614	1.88284e-08	8.58309e-07	-2.54023	3.69021	-15.7352	1.71698e-09	8.96423e-08	-0.401282	3.69021	0	0.9999	1	#N/A	#N/A
HCON_00038600	HCON_00038600	4397	3738	3165	2869	411	615	1035	741	196	277	413	332	-2.75599	6.023	-6.76222	1.18326e-05	0.000136634	-3.8372	6.023	-9.68267	3.30895e-07	4.68429e-06	-1.08121	6.023	-0.266909	0.39712	1	#N/A	#N/A
HCON_00057450	HCON_00057450	192	217	213	196	61	46	43	52	34	28	35	23	-2.37601	2.32339	-9.88024	2.67129e-07	6.21623e-06	-3.03917	2.32339	-12.5959	1.99326e-08	5.21448e-07	-0.663157	2.32339	0	0.951144	1	K10693	#N/A
HCON_00099070	HCON_00099070.2	1309.63	1155.34	1380.93	1477.95	190.86	164.18	182.49	182.79	157.11	111.26	131.47	114.34	-3.23989	4.52895	-24.1537	1.3621e-11	9.24487e-09	-3.65168	4.52895	-26.2805	5.19942e-12	2.64672e-09	-0.411785	4.52895	0	0.99984	1	#N/A	#N/A
HCON_00134720	HCON_00134720	331	270	309	301	55	69	81	87	40	45	30	50	-2.42154	2.83317	-9.16785	5.81332e-07	1.17391e-05	-3.16021	2.83317	-11.8947	3.70949e-08	8.30562e-07	-0.738672	2.83317	0	0.881686	1	K04974	TRPV5; transient receptor potential cation channel subfamily V member 5
HCON_00034670	HCON_00034670	1373	1743	2691	2875	419	430	492	513	213	243	286	286	-2.52872	5.53021	-8.28048	1.63952e-06	2.66132e-05	-3.29494	5.53021	-11.1432	7.4827e-08	1.42171e-06	-0.76622	5.53021	0	0.84762	1	K04806	#N/A
HCON_00083390	HCON_00083390	580	714	721	724	61	65	85	103	51	44	43	40	-3.50265	3.298	-17.4259	5.49324e-10	7.21622e-08	-4.20674	3.298	-19.0084	2.07152e-10	2.25385e-08	-0.704091	3.298	0	0.916213	1	K12887	#N/A
HCON_00122230	HCON_00122230	60.99	73.22	57.57	71.07	5	12.98	13.62	15.11	3	2	5	4	-2.90317	0.0673497	-6.89484	9.84773e-06	0.000116919	-4.36575	0.0673497	-9.15435	5.94149e-07	7.64972e-06	-1.46257	0.0673497	-1.09459	0.147983	1	#N/A	#N/A
HCON_00155190	HCON_00155190	220.97	168.02	216.01	178.99	41	40	59	48	18	25	18	36	-2.41323	2.15088	-7.58499	3.91853e-06	5.44008e-05	-3.31164	2.15088	-10.1366	2.04354e-07	3.16025e-06	-0.898412	2.15088	0	0.648026	1	K00894	#N/A	T16G1.4	T16G1.4 is enriched in the OLL and the PVD based on proteomic, microarray, tiling, array, and RNA-seq studies; is predicted to encode a protein with the following domains: Protein kinase-like domain superfamily, Uncharacterised oxidoreductase Dhs-27, and CHK kinase-like.
HCON_00094860	HCON_00094860	201	205	237	225	55	49	83	91	26	28	45	49	-2.0394	2.57946	-5.84865	4.47186e-05	0.000421224	-2.85274	2.57946	-8.7859	8.99761e-07	1.07138e-05	-0.81334	2.57946	0	0.775966	1	K12387	#N/A
HCON_00066070	HCON_00066070	566.87	452	402	320	45	53	71	66	20	21	14	24	-3.22244	2.54616	-8.28084	1.64031e-06	2.66132e-05	-4.69453	2.54616	-9.76059	3.06243e-07	4.39129e-06	-1.47209	2.54616	-1.09689	0.147507	1	K14616	#N/A
HCON_00165210	HCON_00165210	3059	3575	2880	2085	463	482	575	625	284	266	309	372	-2.7778	5.83674	-9.78364	2.96103e-07	6.73648e-06	-3.4905	5.83674	-12.5258	2.11993e-08	5.46703e-07	-0.712698	5.83674	0	0.902122	1	K05052	NMUR1; neuromedin U receptor 1
HCON_00038860	HCON_00038860	13342	17885	16745	16358	749	877	1022	1071	533	569	661	764	-4.47858	7.27473	-27.5042	3.10014e-12	2.91342e-09	-4.94798	7.27473	-30.3173	1.01833e-12	1.24409e-09	-0.469405	7.27473	0	0.998771	1	K00235	SDHB; succinate dehydrogenase (ubiquinone) iron-sulfur subunit [EC:1.3.5.1]
HCON_00036180	HCON_00036180	71	79	75	84	28	21	37	24	18	15	15	15	-1.86063	1.2644	-5.60255	6.52531e-05	0.000580629	-2.53709	1.2644	-8.69818	9.96423e-07	1.16491e-05	-0.676461	1.2644	0	0.933868	1	K04226	#N/A
HCON_00068380	HCON_00068380	1396	1768	1837	1730	464	425	431	565	298	279	405	349	-2.19802	5.55605	-10.8987	9.47354e-08	2.75567e-06	-2.61488	5.55605	-13.8655	6.96595e-09	2.36457e-07	-0.416855	5.55605	0	0.999733	1	K15189	HEXIM1_2; protein HEXIM1/2
HCON_00053870	HCON_00053870	13669.1	15376.6	9327.72	6214.96	588.8	798.87	1032.94	892.27	327.13	361.21	328.34	380.42	-4.05244	6.73103	-10.5608	1.32933e-07	3.53052e-06	-5.18531	6.73103	-13.0287	1.39625e-08	4.07686e-07	-1.13286	6.73103	-0.394689	0.350133	1	K15261	#N/A
HCON_00194080	HCON_00194080	481	488	526	629	301	232	273	273	192	178	220	225	-1.33554	4.50217	-4.07464	0.000822394	0.00523291	-1.65231	4.50217	-7.48223	4.47765e-06	4.2177e-05	-0.316765	4.50217	0	0.999994	1	K01106	E3.1.3.56; inositol-1,4,5-trisphosphate 5-phosphatase [EC:3.1.3.56]
HCON_00185820	HCON_00185820	208	220	241	214	39	35	61	60	18	28	36	20	-2.56511	2.24499	-8.70848	9.84499e-07	1.761e-05	-3.40979	2.24499	-11.0432	8.24178e-08	1.53454e-06	-0.844678	2.24499	0	0.725414	1	K13145	#N/A
HCON_00097290	HCON_00097290	64	34	44	65	3	4	17	13	0	2	1	1	-3.05153	-0.760979	-4.44549	0.000432999	0.00300516	-5.56301	-0.760979	-6.91291	9.85025e-06	8.3978e-05	-2.51148	-0.760979	-2.01863	0.033895	1	#N/A	#N/A
HCON_00112360	HCON_00112360	478	397	313	270	35	32	62	48	10	11	10	19	-3.38988	2.09387	-7.83947	2.8351e-06	4.14704e-05	-5.09144	2.09387	-9.01791	6.98699e-07	8.79095e-06	-1.70156	2.09387	-1.36664	0.0989147	1	#N/A	#N/A
HCON_00153550	HCON_00153550	2192	2005	2482	2348	89	88	289	245	19	38	55	92	-4.22442	4.19797	-9.90654	2.61159e-07	6.10532e-06	-5.92681	4.19797	-10.6144	1.28567e-07	2.17548e-06	-1.70239	4.19797	-1.36657	0.0989268	1	#N/A	#N/A
HCON_00076120	HCON_00076120	565	559	593	596	197	217	283	227	164	127	170	193	-1.69482	4.36038	-6.63914	1.40572e-05	0.000157846	-2.10606	4.36038	-9.79961	2.91028e-07	4.22769e-06	-0.411237	4.36038	0	0.999731	1	K07917	RAB30; Ras-related protein Rab-30
HCON_00054010	HCON_00054010	1303	1891	2201	2220	350	314	487	437	178	188	275	286	-2.61086	5.34163	-9.13138	6.05752e-07	1.20138e-05	-3.30634	5.34163	-11.714	4.37661e-08	9.43017e-07	-0.69548	5.34163	0	0.912332	1	#N/A	#N/A
HCON_00134920	HCON_00134920	1094	593	769	893	253	252	299	252	136	168	166	150	-1.99315	4.57177	-5.93074	3.94969e-05	0.000378754	-2.67509	4.57177	-8.8842	8.02918e-07	9.89834e-06	-0.681943	4.57177	0	0.924403	1	K08779	#N/A
HCON_00131550	HCON_00131550	237	284	277	311	129	132	138	128	71	102	88	110	-1.42706	3.46754	-3.83128	0.00126535	0.00766047	-1.86332	3.46754	-7.13308	7.1141e-06	6.31177e-05	-0.436264	3.46754	0	0.999387	1	K10260	#N/A
HCON_00045720	HCON_00045720	3811	3075	2342	1909	78	143	213	221	24	28	58	54	-4.50545	4.21138	-10.0551	2.23863e-07	5.38373e-06	-6.38094	4.21138	-10.3664	1.66446e-07	2.66685e-06	-1.8755	4.21138	-1.5321	0.0762952	1	K02911	#N/A
HCON_00037290	HCON_00037290	546	610	599	458	38	60	68	71	26	25	34	21	-3.60152	2.80675	-12.3749	2.41912e-08	1.02977e-06	-4.64026	2.80675	-13.4705	9.63977e-09	3.08296e-07	-1.03875	2.80675	-0.122266	0.452408	1	K08146	SLC2A9; MFS transporter, SP family, solute carrier family 2 (facilitated glucose transporter), member 9
HCON_00190300	HCON_00190300	516.8	450.47	490	635	130.04	140.48	168.01	180.54	54.05	88	119.25	112	-2.11669	3.83225	-6.8993	9.782e-06	0.000116615	-2.80066	3.83225	-9.72877	3.14026e-07	4.48026e-06	-0.683972	3.83225	0	0.921591	1	K01476	E3.5.3.1; arginase [EC:3.5.3.1]
HCON_00064300	HCON_00064300	649	575	644	586	200	214	257	256	153	170	168	180	-1.76871	4.40814	-8.00546	2.29872e-06	3.50167e-05	-2.14198	4.40814	-11.0956	7.82561e-08	1.47539e-06	-0.373267	4.40814	0	0.999923	1	#N/A	#N/A
HCON_00034570	HCON_00034570.2	445.86	710.22	736.15	877.17	50.21	119.12	123.1	85.34	0	37.47	21.88	16.38	-3.27659	2.60095	-5.11515	0.000141797	0.00113521	-6.45344	2.60095	-5.95746	3.98805e-05	0.000280495	-3.17685	2.60095	-2.23887	0.0233488	1	K07299	SLC2A1; MFS transporter, SP family, solute carrier family 2 (facilitated glucose transporter), member 1
HCON_00042870	HCON_00042870	15	18	25	22	2	3	3	4	0	2	0	1	-2.9223	-1.73105	-4.90219	0.000200645	0.00154169	-4.63511	-1.73105	-8.13735	1.97227e-06	2.06118e-05	-1.71281	-1.73105	-1.34733	0.101922	1	K14165	atypical dual specificity phosphatase [EC:3.1.3.16 3.1.3.48]
HCON_00032790	HCON_00032790	282	295	332	355	85	104	133	131	62	71	70	91	-1.85651	3.34098	-6.60979	1.46523e-05	0.000163178	-2.38072	3.34098	-9.6021	3.59916e-07	5.00238e-06	-0.524204	3.34098	0	0.993557	1	K10656	MARCH1_8; E3 ubiquitin-protein ligase MARCH1/8 [EC:2.3.2.27]
HCON_00078750	HCON_00078750	1579	1303	1164	1200	446	532	611	686	345	385	343	403	-1.5731	5.57638	-3.88382	0.00115236	0.00704788	-2.09697	5.57638	-7.01242	8.37778e-06	7.27366e-05	-0.523869	5.57638	0	0.993497	1	K04982	TRPM7; transient receptor potential cation channel subfamily M member 7 [EC:2.7.11.1]
HCON_00023650	HCON_00023650.1	2624.11	2103.1	2721.95	2798.22	424.02	261.98	371.06	347.66	173.17	214.17	240.01	294	-3.23742	5.43241	-16.3546	1.11704e-09	1.1468e-07	-3.76176	5.43241	-18.4617	2.87264e-10	2.7418e-08	-0.52434	5.43241	0	0.99327	1	K14703	SLC26A5; solute carrier family 26, member 5
HCON_00038280	HCON_00038280	1870	2175	2054	2349	428	514	688	772	290	343	407	461	-2.208	5.82861	-7.50855	4.32678e-06	5.89301e-05	-2.7797	5.82861	-10.3914	1.57155e-07	2.55653e-06	-0.571693	5.82861	0	0.982887	1	K07299	SLC2A1; MFS transporter, SP family, solute carrier family 2 (facilitated glucose transporter), member 1
HCON_00165500	HCON_00165500	14991	19434	15881	11384	3067	2714	4101	4077	1525	1324	2601	2483	-2.5006	8.4157	-6.53717	1.62456e-05	0.000177843	-3.26684	8.4157	-9.74068	3.10266e-07	4.43855e-06	-0.766244	8.4157	0	0.824721	1	K12850	#N/A
HCON_00123580	HCON_00123580	115.13	140.12	100.02	133.51	7.95	13.02	20.02	21	3.02	7	5	6	-3.37831	0.674679	-8.70063	9.94868e-07	1.77694e-05	-4.72854	0.674679	-10.2848	1.76836e-07	2.79845e-06	-1.35024	0.674679	-0.826416	0.21268	1	K01465	#N/A
HCON_00115210	HCON_00115210	150	134	116	140	39	45	52	58	29	13	34	30	-1.8341	2.02189	-4.2533	0.000601898	0.00400512	-2.66671	2.02189	-7.11119	7.32904e-06	6.48363e-05	-0.832605	2.02189	0	0.732868	1	K04004	#N/A
HCON_00163190	HCON_00163190	10788	9473	9417	9195	2171	2506	2672	2640	1806	1886	1825	2051	-2.32304	8.04369	-14.0325	6.10487e-09	3.69224e-07	-2.63372	8.04369	-17.226	6.24533e-10	4.54162e-08	-0.310681	8.04369	0	0.999992	1	K00480	#N/A
HCON_00122270	HCON_00122270	87	75.2	94	81.43	17.98	24	27.99	30	19	10.95	8.98	14.04	-2.11651	1.16611	-5.73811	5.29356e-05	0.000485157	-2.95539	1.16611	-8.44896	1.33875e-06	1.47266e-05	-0.838875	1.16611	0	0.723451	1	K12323	ANPRA; atrial natriuretic peptide receptor A [EC:4.6.1.2]
HCON_00186770	HCON_00186770	318	225	265	261	27	33	36	26	16	12	17	19	-3.47258	1.91413	-13.7712	7.51738e-09	4.31173e-07	-4.29675	1.91413	-15.0187	2.89543e-09	1.26787e-07	-0.824175	1.91413	0	0.741957	1	K00106	XDH; xanthine dehydrogenase/oxidase [EC:1.17.1.4 1.17.3.2]
HCON_00025650	HCON_00025650	253	248	229	221	8	13	19	24	2	7	5	7	-4.31353	0.983342	-11.6442	4.68845e-08	1.65546e-06	-5.76307	0.983342	-12.1791	2.93083e-08	6.92571e-07	-1.44954	0.983342	-0.971541	0.175644	1	K04134	#N/A
HCON_00073280	HCON_00073280	1313	699	802	1043	103	197	270	226	55	96	80	79	-2.67707	4.13531	-6.07038	3.20561e-05	0.00032022	-3.8892	4.13531	-8.29005	1.6265e-06	1.73243e-05	-1.21214	4.13531	-0.547844	0.29714	1	K12307	MSFD8; MFS transporter, ceroid-lipofuscinosis neuronal protein 7
HCON_00166830	HCON_00166830	860	553	880	979	88	114	148	128	39	71	67	64	-3.12643	3.712	-10.2683	1.78313e-07	4.51024e-06	-4.03245	3.712	-12.0973	3.09938e-08	7.26778e-07	-0.906022	3.712	0	0.624397	1	#N/A	#N/A
HCON_00156730	HCON_00156730	504	666	793	765	16	56	65	59	4	12	16	14	-4.31032	2.33054	-9.66468	3.38374e-07	7.51621e-06	-6.23056	2.33054	-9.61967	3.6413e-07	5.04946e-06	-1.92024	2.33054	-1.49744	0.0807318	1	K11423	#N/A
HCON_00107770	HCON_00107770	19829.9	18641.2	16652.3	13965.9	1897.72	1915.67	2395.11	2281.39	1358.87	1245.88	1663.79	1563.01	-3.37971	8.11008	-17.1426	6.60008e-10	8.06332e-08	-3.83601	8.11008	-20.2819	9.93733e-11	1.41168e-08	-0.456307	8.11008	0	0.998447	1	K10838	XPC; xeroderma pigmentosum group C-complementing protein
HCON_00066320	HCON_00066320	72	50	54	78	5	11	18	20	4	5	2	3	-2.70008	0.0913005	-5.04979	0.000157386	0.00124533	-4.32383	0.0913005	-7.23952	6.21666e-06	5.56811e-05	-1.62375	0.0913005	-1.19702	0.12774	1	#N/A	#N/A
HCON_00139030	HCON_00139030	514	475	536	467	145	188	224	184	126	123	124	136	-1.79879	4.06567	-6.89552	9.83282e-06	0.000116856	-2.23713	4.06567	-9.82895	2.82077e-07	4.15698e-06	-0.438339	4.06567	0	0.999048	1	K04271	#N/A
HCON_00056780	HCON_00056780	156	151	135	86.12	12	17	18	16	3	3	7	5	-3.35507	0.662169	-7.13185	7.1379e-06	8.96236e-05	-5.01899	0.662169	-8.59235	1.14413e-06	1.30123e-05	-1.66393	0.662169	-1.23536	0.120733	1	K08473	nematode chemoreceptor
HCON_00162090	HCON_00162090	97	64	79	131	23	22	42	33	14	10	12	16	-1.97771	1.27641	-3.96841	0.000991847	0.00617552	-3.03883	1.27641	-6.65593	1.37404e-05	0.00011203	-1.06112	1.27641	-0.178294	0.430817	1	K10408	#N/A
HCON_00184420	HCON_00184420	4015	3085	2805	2707	981	1006	942	863	687	617	701	624	-2.07852	6.52419	-7.93452	2.51159e-06	3.76728e-05	-2.51977	6.52419	-10.9127	9.34535e-08	1.69647e-06	-0.441258	6.52419	0	0.998915	1	#N/A	#N/A
HCON_00014780	HCON_00014780	311	191	265	302	31	42	62	55	24	20	19	25	-2.86536	2.26005	-8.61938	1.09334e-06	1.91835e-05	-3.8363	2.26005	-10.4473	1.48877e-07	2.46453e-06	-0.970934	2.26005	0	0.53605	1	K11508	#N/A
HCON_00067190	HCON_00067190	4116	6180	5424	4719	696	763	893	794	440	493	636	601	-3.04925	6.56921	-14.9352	3.06665e-09	2.25694e-07	-3.5057	6.56921	-17.6438	4.77822e-10	3.85094e-08	-0.456448	6.56921	0	0.998322	1	K01897	ACSL; long-chain acyl-CoA synthetase [EC:6.2.1.3]	acs-5	Fatty Acid CoA Synthetase family; acs-5 is predicted to have catalytic activity; is expressed in the hypodermis and the intestine.
HCON_00051780	HCON_00051780	606	536	586.01	509.48	190.4	204	271.97	227	146.17	123	174	172.22	-1.69098	4.29872	-5.67325	5.84889e-05	0.00052735	-2.13832	4.29872	-8.61204	1.10245e-06	1.2564e-05	-0.447344	4.29872	0	0.998628	1	#N/A	#N/A
HCON_00120880	HCON_00120880	823	1107	1338	1388	97	93	135	145	50	70	61	71	-3.66116	3.90266	-14.1547	5.55874e-09	3.48262e-07	-4.45767	3.90266	-15.508	2.03014e-09	1.00822e-07	-0.796504	3.90266	0	0.774728	1	K05613	SLC1A2; solute carrier family 1 (glial high affinity glutamate transporter), member 2
HCON_00034200	HCON_00034200	238	184	178	195	36	23	38	28	18	17	15	16	-3.02228	1.79863	-11.0475	8.20161e-08	2.45586e-06	-3.8192	1.79863	-12.779	1.70677e-08	4.61155e-07	-0.796918	1.79863	0	0.774062	1	K14326	UPF1; regulator of nonsense transcripts 1 [EC:3.6.4.-]
HCON_00146820	HCON_00146820	64.39	71.4	65.61	59.93	13.92	14.02	13.02	14.55	8.76	8.66	8.12	4.24	-2.55011	0.514625	-7.92134	2.55374e-06	3.81407e-05	-3.37376	0.514625	-10.2796	1.76342e-07	2.79425e-06	-0.823653	0.514625	0	0.736819	1	#N/A	#N/A
HCON_00074650	HCON_00074650.2	109.49	133.82	117.51	97.78	0	14.4	20.47	10.29	0	0	0	0	-4.51879	-0.920207	-4.90837	0.000201763	0.00154872	-8.10598	-0.920207	-7.14581	7.58158e-06	6.67802e-05	-3.58719	-0.920207	-2.19768	0.0256493	1	K02867	#N/A
HCON_00091620	HCON_00091620	804	867	937	1009	53	69	94	108	31	58	41	49	-3.88084	3.43225	-16.5871	9.55791e-10	1.00663e-07	-4.63131	3.43225	-17.5889	4.97621e-10	3.91407e-08	-0.750469	3.43225	0	0.834182	1	#N/A	#N/A
HCON_00035750	HCON_00035750.1	2717.81	4518.45	4345.79	3010.26	721.86	830.51	1059.01	1099.51	463.9	501.46	656.84	640.38	-2.32177	6.49505	-6.94126	9.2342e-06	0.00011122	-2.94123	6.49505	-9.81106	2.87617e-07	4.20624e-06	-0.619457	6.49505	0	0.956683	1	K04534	GNAO; guanine nucleotide-binding protein G(o) subunit alpha
HCON_00115380	HCON_00115380	2435	4005	2968	2202	217	259	355	307	119	161	155	149	-3.69345	5.16732	-12.2344	2.73898e-08	1.12667e-06	-4.55325	5.16732	-13.8638	7.02137e-09	2.37618e-07	-0.859799	5.16732	0	0.685153	1	K06797	#N/A
HCON_00132990	HCON_00132990.1	1413.5	1493.5	1367.5	1206.5	615	642.5	679	657.5	477	435.5	503.5	553.5	-1.4363	5.80623	-4.47448	0.000411189	0.00287714	-1.75021	5.80623	-7.47454	4.52281e-06	4.25367e-05	-0.31391	5.80623	0	0.999986	1	K00109	L2HGDH; 2-hydroxyglutarate dehydrogenase [EC:1.1.99.2]
HCON_00132990	HCON_00132990.2	1413.5	1493.5	1367.5	1206.5	615	642.5	679	657.5	477	435.5	503.5	553.5	-1.4363	5.80623	-4.47448	0.000411189	0.00287714	-1.75021	5.80623	-7.47454	4.52281e-06	4.25367e-05	-0.31391	5.80623	0	0.999986	1	K00109	L2HGDH; 2-hydroxyglutarate dehydrogenase [EC:1.1.99.2]
HCON_00041440	HCON_00041440	62	56	50	68	13	7	23	28	4	6	7	6	-2.22603	0.412933	-4.11237	0.000769796	0.00493939	-3.53735	0.412933	-6.6214	1.44527e-05	0.000116855	-1.31132	0.412933	-0.720061	0.24296	1	K04387	#N/A
HCON_00067830	HCON_00067830.1	645.39	852.42	970.05	1038.99	284.06	234.73	337.42	416.02	171.97	152.72	241.51	215.92	-1.8312	4.78345	-5.02409	0.000164041	0.00129129	-2.43316	4.78345	-7.82363	2.88798e-06	2.88727e-05	-0.601952	4.78345	0	0.965571	1	K08857	#N/A
HCON_00139140	HCON_00139140	261.26	172.06	124.33	108.03	5	4	12	9	1	0	0	1	-4.75666	-0.436172	-6.45364	1.85681e-05	0.000198748	-7.76251	-0.436172	-8.00333	2.46532e-06	2.5162e-05	-3.00585	-0.436172	-2.02194	0.0342935	1	K07297	#N/A
HCON_00032930	HCON_00032930	190	192	180	183	47	70	67	42	29	36	40	29	-2.106	2.37954	-6.89193	9.88177e-06	0.000117084	-2.7419	2.37954	-9.44228	4.28583e-07	5.77288e-06	-0.635902	2.37954	0	0.944972	1	K13106	#N/A
HCON_00164920	HCON_00164920.4	3063.7	3896.25	3673.54	4212.59	709.58	710.23	667.78	731.09	843.23	658.96	951.95	839.68	-2.74916	6.56827	-18.1899	3.38832e-10	5.2538e-08	-2.4483	6.56827	-15.2209	2.48444e-09	1.15408e-07	0.300862	6.56827	0	0.999992	1	K13210	FUBP; far upstream element-binding protein
HCON_00186350	HCON_00186350	2150	2416	1925	1702	643	727	866	788	517	461	517	592	-1.79425	6.09583	-5.73063	5.35458e-05	0.000489648	-2.23893	6.09583	-8.63979	1.06701e-06	1.22594e-05	-0.444672	6.09583	0	0.998594	1	K07200	PRKAG; 5'-AMP-activated protein kinase, regulatory gamma subunit
HCON_00191970	HCON_00191970	859	1014	905	776	382	363	444	448	309	282	277	307	-1.47587	5.12752	-4.14911	0.000721732	0.00467271	-1.86508	5.12752	-7.10853	7.35364e-06	6.49598e-05	-0.389209	5.12752	0	0.999736	1	#N/A	#N/A
HCON_00125570	HCON_00125570	352	352	269	208	35	41	43	42	16	10	20	15	-3.18001	2.05939	-7.83174	2.86118e-06	4.16627e-05	-4.49359	2.05939	-9.21023	5.58602e-07	7.25232e-06	-1.31358	2.05939	-0.719618	0.243097	1	K00699	UGT; glucuronosyltransferase [EC:2.4.1.17]
HCON_00022480	HCON_00022480	775	859	717	782	195	228	310	272	120	151	194	189	-2.01663	4.53938	-7.01434	8.35588e-06	0.000102186	-2.5486	4.53938	-9.7058	3.21816e-07	4.57166e-06	-0.531976	4.53938	0	0.989136	1	K17879	NUDT7; peroxisomal coenzyme A diphosphatase NUDT7 [EC:3.6.1.-]
HCON_00161010	HCON_00161010	2952	1661	2023	2295	674	726	878	643	452	532	505	410	-1.95192	6.06764	-5.75194	5.18247e-05	0.000477483	-2.48442	6.06764	-8.58885	1.13313e-06	1.29016e-05	-0.532495	6.06764	0	0.988692	1	K11977	#N/A
HCON_00107170	HCON_00107170	2287	1971	1560	1059	17	9	34	66	0	2	1	1	-6.40459	1.47338	-9.15396	6.11332e-07	1.21048e-05	-10.5906	1.47338	-7.41325	5.63729e-06	5.10154e-05	-4.18603	1.47338	-2.27654	0.0228915	1	K06243	#N/A
HCON_00158770	HCON_00158770	812	658	774	721	135	172	139	156	94	119	84	110	-2.66101	4.04883	-13.0567	1.3466e-08	6.56758e-07	-3.14632	4.04883	-15.2637	2.40943e-09	1.12782e-07	-0.485303	4.04883	0	0.995758	1	K05210	GRIN2B; glutamate receptor ionotropic, NMDA 2B
HCON_00095960	HCON_00095960	568	763.13	899	954	137.92	125.19	193	166.91	65.05	77.01	121.02	100.12	-2.70398	4.02367	-9.5102	3.97834e-07	8.59139e-06	-3.40732	4.02367	-11.6516	4.63691e-08	9.81788e-07	-0.703334	4.02367	0	0.882771	1	K01050	BCHE; cholinesterase [EC:3.1.1.8]
HCON_00023910	HCON_00023910.1	10831.8	16805.8	12399	10204.4	945.54	858.05	1309.42	1399.42	502.04	494.99	870.18	770.51	-3.83922	7.24676	-13.0334	1.37651e-08	6.67334e-07	-4.53773	7.24676	-15.6993	1.7723e-09	9.13595e-08	-0.698512	7.24676	0	0.88684	1	K15734	SDR16C5; all-trans-retinol dehydrogenase (NAD+) [EC:1.1.1.105]
HCON_00070030	HCON_00070030	847	889	825	842	241	319	368	356	226	206	206	258	-1.78381	4.85615	-6.45335	1.83113e-05	0.000196581	-2.20317	4.85615	-9.21292	5.52639e-07	7.19019e-06	-0.419359	4.85615	0	0.999206	1	K02183	CALM; calmodulin
HCON_00016210	HCON_00016210	473	322	214	145	26	35	64	56	2	5	3	11	-2.9469	1.48812	-3.92123	0.00108073	0.00667505	-6.00954	1.48812	-5.17227	0.000135142	0.000814521	-3.06264	1.48812	-1.98877	0.0364881	1	K03676	grxC; glutaredoxin 3
HCON_00186010	HCON_00186010	2636	4036	4054	3895	1001	1056	1265	1319	676	780	928	889	-2.00465	6.79103	-7.36696	5.20857e-06	6.84966e-05	-2.42176	6.79103	-10.2734	1.77257e-07	2.80149e-06	-0.417115	6.79103	0	0.999243	1	#N/A	#N/A
HCON_00121360	HCON_00121360	2013	2039	1900	1840	813	775	917	955	591	723	700	657	-1.53555	6.2602	-5.71768	5.46211e-05	0.000496138	-1.82168	6.2602	-8.61575	1.09762e-06	1.25361e-05	-0.286134	6.2602	0	0.999995	1	#N/A	#N/A
Hc-daf-4	Hc-daf-4	1039	884	1168	1277	441	452	535	506	358	387	400	340	-1.52761	5.41702	-5.77387	5.0114e-05	0.000463469	-1.82138	5.41702	-8.64196	1.06425e-06	1.22544e-05	-0.293766	5.41702	0	0.999992	1	#N/A	#N/A
HCON_00126240	HCON_00126240	76.96	59.85	92.73	78.98	5.26	7.02	18.94	8.87	0	2	3	6	-3.38614	-0.191044	-6.01094	3.50979e-05	0.000344965	-5.31462	-0.191044	-7.45799	4.71494e-06	4.39713e-05	-1.92848	-0.191044	-1.40639	0.0933358	1	#N/A	#N/A
HCON_00037860	HCON_00037860	1760	2787	2750	2803	650	649	763	814	497	470	500	563	-2.15414	6.15567	-8.74402	9.44375e-07	1.70831e-05	-2.56589	6.15567	-11.4697	5.48631e-08	1.10971e-06	-0.411752	6.15567	0	0.999303	1	#N/A	#N/A
HCON_00151570	HCON_00151570	409	380	444	487	71	101	148	129	58	62	73	76	-2.3418	3.4342	-8.47161	1.30238e-06	2.19465e-05	-2.94442	3.4342	-10.8323	1.01152e-07	1.79619e-06	-0.602621	3.4342	0	0.960246	1	K14620	SLC52A3; riboflavin transporter 2
HCON_00071080	HCON_00071080	141.4	166.31	135.8	114.85	39.22	28.82	56.29	55.69	22.61	14.73	22.12	30.04	-2.01014	1.92285	-4.48225	0.000405778	0.00284417	-2.90606	1.92285	-6.96605	8.9304e-06	7.68329e-05	-0.895927	1.92285	0	0.62948	1	#N/A	#N/A
HCON_00025790	HCON_00025790	159	129.82	232.24	250	46.97	57.89	74	78	19	28	46	36	-1.92692	2.40486	-3.91735	0.00108575	0.00669931	-2.85665	2.40486	-6.45607	1.82501e-05	0.000142285	-0.929731	2.40486	0	0.584895	1	K11310	#N/A
HCON_00024880	HCON_00024880	145	115	129	117	33	53	53	36	31	21	24	25	-1.90753	1.93713	-5.0747	0.000151046	0.00119983	-2.58226	1.93713	-7.63981	3.65139e-06	3.5292e-05	-0.674732	1.93713	0	0.905058	1	#N/A	#N/A
HCON_00139170	HCON_00139170	317	347	240	176	4	4	9	12	0	3	0	0	-5.56542	-0.245839	-7.45304	4.7649e-06	6.36205e-05	-8.58889	-0.245839	-8.59524	1.22285e-06	1.36684e-05	-3.02347	-0.245839	-1.92877	0.0405307	1	K21732	#N/A
HCON_00190320	HCON_00190320	499	355	385	339	60	99	99	94	27	48	47	60	-2.52803	3.07886	-6.91711	9.54642e-06	0.000114342	-3.40719	3.07886	-9.03271	6.78256e-07	8.56903e-06	-0.87916	3.07886	0	0.649981	1	K08635	MMEL1; neprilysin [EC:3.4.24.11]
HCON_00106420	HCON_00106420	2456	3749	2635	2061	664	770	900	866	461	495	514	573	-2.1023	6.24227	-6.0999	3.06713e-05	0.000307897	-2.65687	6.24227	-8.80316	8.81757e-07	1.05509e-05	-0.554563	6.24227	0	0.979634	1	#N/A	#N/A
HCON_00164930	HCON_00164930	10853	9028	8407	7258	1125	961	1571	1415	493	580	1076	914	-3.1797	7.20522	-9.73191	3.13136e-07	7.04528e-06	-3.86239	7.20522	-12.4647	2.23852e-08	5.60411e-07	-0.682681	7.20522	0	0.895654	1	K03456	#N/A
HCON_00152350	HCON_00152350	6885	9503	5996	4092	898	1045	583	609	1676	1375	1067	1187	-3.41859	7.09087	-8.15931	1.9038e-06	2.99341e-05	-2.54871	7.09087	-5.34268	9.81829e-05	0.000621181	0.869881	7.09087	0	0.661085	1	K03909	#N/A
HCON_00155440	HCON_00155440	645	779	761	651	218	211	264	254	157	169	177	190	-1.94065	4.50261	-8.83905	8.45705e-07	1.57021e-05	-2.30079	4.50261	-11.419	5.7528e-08	1.1558e-06	-0.360136	4.50261	0	0.999841	1	K04257	#N/A
HCON_00107520	HCON_00107520	2171	2138	2058	1506	503	496	695	703	209	257	486	469	-2.0796	5.7458	-4.72573	0.000268787	0.00199831	-2.81083	5.7458	-7.29667	5.71839e-06	5.15584e-05	-0.731228	5.7458	0	0.840778	1	#N/A	#N/A
HCON_00158450	HCON_00158450	63810	80803	56145	30353	932	919	1547	1330	340	498	683	654	-5.91981	7.88694	-15.2496	2.48543e-09	1.9458e-07	-6.96418	7.88694	-17.4094	5.75581e-10	4.24539e-08	-1.04436	7.88694	-0.120375	0.453193	1	K19269	PGP; phosphoglycolate phosphatase [EC:3.1.3.18 3.1.3.48]
HCON_00141740	HCON_00141740	158	95	83	114	9	23	23	23	6	2	10	6	-2.90723	0.751795	-5.34228	9.83092e-05	0.000826027	-4.50285	0.751795	-7.04087	8.14049e-06	7.1139e-05	-1.59562	0.751795	-1.05222	0.157387	1	K06826	NID; nidogen (entactin)
HCON_00106330	HCON_00106330	1862	1206	1080	869	292	395	454	375	133	186	239	233	-2.04547	5.03356	-4.16457	0.000702516	0.00456362	-2.90945	5.03356	-6.62777	1.42934e-05	0.000115797	-0.86398	5.03356	0	0.66693	1	K00318	PRODH; proline dehydrogenase [EC:1.5.-.-]
HCON_00146830	HCON_00146830	214	196	221	221	62	54	64	60	52	42	40	44	-2.18052	2.61957	-11.8584	3.83125e-08	1.42702e-06	-2.52947	2.61957	-14.1871	5.41096e-09	1.97084e-07	-0.348949	2.61957	0	0.999876	1	#N/A	#N/A
HCON_00125150	HCON_00125150	3210	2029	1666	1628	719	740	801	713	405	372	568	485	-1.82497	6.02675	-3.94649	0.00103107	0.00639093	-2.45201	6.02675	-6.59857	1.48886e-05	0.000119746	-0.627042	6.02675	0	0.937243	1	#N/A	#N/A
HCON_00005680	HCON_00005680	289	203	226	193	40	37	46	47	25	22	27	22	-2.751	2.18892	-9.3049	4.98849e-07	1.03824e-05	-3.47533	2.18892	-11.0781	7.96998e-08	1.49558e-06	-0.724326	2.18892	0	0.84324	1	K04228	AVPR2; arginine vasopressin receptor 2
HCON_00143780	HCON_00143780	306.49	390.23	591.85	633.82	34.08	26.6	56.12	53.98	5.02	13	13.04	25	-3.84688	2.1993	-8.22773	1.75424e-06	2.80152e-05	-5.45918	2.1993	-8.75834	9.47163e-07	1.11586e-05	-1.6123	2.1993	-1.05066	0.157796	1	#N/A	#N/A
HCON_00159980	HCON_00159980	55	44	49	48	1	1	2	1	0	1	0	0	-5.21422	-1.8294	-12.1308	3.03815e-08	1.2012e-06	-6.5004	-1.8294	-15.8331	1.65111e-09	8.69467e-08	-1.28618	-1.8294	-0.614864	0.275447	1	K08585	CAPNN; calpain, invertebrate [EC:3.4.22.-]
HCON_00084890	HCON_00084890.1	991.16	1586.15	1729.41	1675.74	365.16	428.78	593.07	535.22	269.3	304.16	386.7	218.75	-1.98988	5.43149	-5.02648	0.000163403	0.00129043	-2.61302	5.43149	-7.52139	4.25577e-06	4.04298e-05	-0.623132	5.43149	0	0.939055	1	K04946	KCNT1; potassium channel subfamily T member 1
HCON_00186410	HCON_00186410	212	149	176	236	60	57	84	49	31	32	42	45	-1.99106	2.49183	-5.63215	6.23252e-05	0.000557005	-2.61983	2.49183	-8.05197	2.17008e-06	2.25441e-05	-0.628777	2.49183	0	0.93482	1	K01904	4CL; 4-coumarate--CoA ligase [EC:6.2.1.12]
HCON_00067900	HCON_00067900	384	307	347	338	104	127	115	137	84	100	81	74	-1.86977	3.48815	-6.92589	9.43056e-06	0.000113287	-2.29636	3.48815	-9.47242	4.14557e-07	5.62113e-06	-0.426586	3.48815	0	0.998401	1	K17529	SGK494; uncharacterized serine/threonine-protein kinase SgK494 [EC:2.7.11.1]
HCON_00040430	HCON_00040430	19	28	34	35	3	6	3	4	1	1	0	3	-3.09573	-1.27292	-5.35977	9.56712e-05	0.000806636	-4.63201	-1.27292	-7.64919	3.64527e-06	3.52607e-05	-1.53628	-1.27292	-0.960154	0.178636	1	K15305	VAC14; vacuole morphology and inheritance protein 15
HCON_00015640	HCON_00015640	14810.7	17539.6	13548.8	7492.46	806.9	778.39	996.71	960.7	389.25	433.53	561.55	574.55	-4.21307	7.01992	-12.671	1.87593e-08	8.58309e-07	-4.98946	7.01992	-14.867	3.25831e-09	1.35317e-07	-0.776386	7.01992	0	0.777744	1	#N/A	#N/A
HCON_00084460	HCON_00084460.1	1449.67	1910.84	2203.94	2311.03	727.9	752.86	735.94	865.94	555.5	496.51	630.67	640.8	-1.69565	6.1351	-6.19106	2.68067e-05	0.000272914	-2.0192	6.1351	-8.85367	8.31539e-07	1.01386e-05	-0.323554	6.1351	0	0.999947	1	K04556	PARK2; parkin [EC:2.3.2.31]
HCON_00054250	HCON_00054250	75	109	143	141	9	9	9	5	1	3	5	1	-4.15072	-0.0126063	-8.7757	9.14945e-07	1.67334e-05	-5.74968	-0.0126063	-9.56755	3.82297e-07	5.26552e-06	-1.59896	-0.0126063	-1.02517	0.16351	1	K13882	#N/A
Hc-daf-7	Hc-daf-7	640	509	539	453	100	119	167	138	54	90	90	76	-2.39754	3.68178	-7.48514	4.461e-06	6.04214e-05	-3.06768	3.68178	-9.66199	3.3753e-07	4.76167e-06	-0.67014	3.68178	0	0.897883	1	K05497	MSTN; growth differentiation factor 8
HCON_00152870	HCON_00152870	1189	1568	1147	851	60	60	104	102	31	18	40	37	-4.23338	3.38296	-10.7753	1.07489e-07	2.98361e-06	-5.5065	3.38296	-11.146	7.58933e-08	1.43528e-06	-1.27312	3.38296	-0.584727	0.28517	1	K00876	udk; uridine kinase [EC:2.7.1.48]
HCON_00143530	HCON_00143530	9196	7601	7492	6326	2949	3417	3633	3797	2364	2635	2486	2550	-1.50412	8.21617	-3.83088	0.00126625	0.00766212	-1.87137	8.21617	-6.57296	1.54373e-05	0.000123589	-0.367252	8.21617	0	0.999716	1	K17265	#N/A
HCON_00172060	HCON_00172060	205	143	153	186	66	67	63	55	40	36	53	38	-1.79572	2.49935	-5.38607	9.16267e-05	0.000777904	-2.29895	2.49935	-7.91089	2.58719e-06	2.62304e-05	-0.503236	2.49935	0	0.989828	1	#N/A	#N/A
HCON_00046940	HCON_00046940	881	1334	1173	1236	266	262	352	339	170	165	243	247	-2.27825	4.92891	-8.56974	1.15896e-06	1.99986e-05	-2.76213	4.92891	-10.8441	9.99661e-08	1.78268e-06	-0.483878	4.92891	0	0.993057	1	K13299	GSTK1; glutathione S-transferase kappa 1 [EC:2.5.1.18]
HCON_00134650	HCON_00134650.2	5782.76	6743.83	7460.21	8323.21	1477.03	1315.97	1864.93	2041.64	1047.59	1024.13	1477.86	1299.02	-2.45002	7.47099	-10.8629	9.81187e-08	2.82051e-06	-2.82403	7.47099	-13.5819	8.74279e-09	2.84071e-07	-0.37401	7.47099	0	0.999624	1	#N/A	#N/A
HCON_00040150	HCON_00040150	2413	2864	2674	2178	905	857	864	952	663	594	733	766	-1.85512	6.41578	-8.14883	1.92529e-06	3.01942e-05	-2.1494	6.41578	-10.7617	1.0839e-07	1.88902e-06	-0.294274	6.41578	0	0.999982	1	K00721	#N/A
HCON_00092070	HCON_00092070	2569	2886	2499	2578	74	76	102	89	48	70	56	51	-5.31061	4.10118	-30.8821	8.26647e-13	1.53767e-09	-5.82716	4.10118	-30.627	9.14739e-13	1.24171e-09	-0.516543	4.10118	0	0.986314	1	K12307	MSFD8; MFS transporter, ceroid-lipofuscinosis neuronal protein 7
HCON_00139150	HCON_00139150	557.96	428.62	392.58	359.81	13.6	11.24	5.96	27.48	5.97	4.55	1	0	-5.38322	0.779351	-9.06542	6.64507e-07	1.28862e-05	-7.88713	0.779351	-8.41675	1.489e-06	1.60984e-05	-2.50391	0.779351	-1.61622	0.0678537	1	K05361	#N/A
HCON_00126960	HCON_00126960	1965	2395	2696	2196	900	783	843	751	960	963	931	872	-1.852	6.47543	-8.53248	1.21127e-06	2.06594e-05	-1.57844	6.47543	-5.83263	4.58198e-05	0.000315903	0.273559	6.47543	0	0.999993	1	#N/A	#N/A
HCON_00140920	HCON_00140920	66	67	58	82	4	4	10	9	1	1	2	6	-3.70522	-0.381065	-8.26421	1.67674e-06	2.70464e-05	-5.05778	-0.381065	-9.5061	4.04934e-07	5.53984e-06	-1.35255	-0.381065	-0.697975	0.249765	1	K08473	nematode chemoreceptor
HCON_00067830	HCON_00067830.2	829.61	966.58	937.95	873.01	196.94	221.27	302.58	295.98	120.03	165.28	189.49	211.08	-2.20617	4.63335	-8.12493	1.98277e-06	3.0858e-05	-2.68978	4.63335	-10.4161	1.53245e-07	2.513e-06	-0.483613	4.63335	0	0.992609	1	K07511	ECHS1; enoyl-CoA hydratase [EC:4.2.1.17]
HCON_00158460	HCON_00158460	5848	4855	3358	2664	1174	1171	1586	1407	714	753	854	862	-1.95181	6.89589	-4.06874	0.000830981	0.00527857	-2.60297	6.89589	-6.72102	1.25319e-05	0.000103587	-0.651155	6.89589	0	0.910845	1	K19269	PGP; phosphoglycolate phosphatase [EC:3.1.3.18 3.1.3.48]
HCON_00037880	HCON_00037880	799	826	773	687	242	298	288	285	214	190	179	228	-1.83056	4.69633	-7.01161	8.38696e-06	0.000102361	-2.20268	4.69633	-9.49191	4.05798e-07	5.5427e-06	-0.372118	4.69633	0	0.999613	1	#N/A	#N/A
HCON_00149540	HCON_00149540	413	449	431	464	202	192	237	217	136	146	175	201	-1.41224	4.19228	-4.42122	0.000450448	0.00310158	-1.70055	4.19228	-7.1097	7.34199e-06	6.49038e-05	-0.288303	4.19228	0	0.999985	1	#N/A	#N/A
HCON_00142770	HCON_00142770	2000	1933	1669	1619	843	897	910	908	675	686	725	695	-1.37643	6.2576	-3.84724	0.00122987	0.00745673	-1.64491	6.2576	-6.48591	1.74765e-05	0.000137042	-0.268475	6.2576	0	0.999994	1	K15734	SDR16C5; all-trans-retinol dehydrogenase (NAD+) [EC:1.1.1.105]
HCON_00126700	HCON_00126700	747	582	632	655	177	191	266	224	161	151	152	145	-1.97737	4.35142	-7.95092	2.46056e-06	3.70206e-05	-2.37008	4.35142	-10.347	1.64402e-07	2.64625e-06	-0.392714	4.35142	0	0.999203	1	K09380	#N/A
HCON_00187780	HCON_00187780	2886	2144	2051	1847	763	846	1000	944	541	576	692	698	-1.67637	6.29908	-4.48404	0.000404531	0.00283706	-2.09249	6.29908	-7.06161	7.8359e-06	6.8921e-05	-0.416119	6.29908	0	0.998401	1	K05048	SLC6A15S; solute carrier family 6 (neurotransmitter transporter, amino acid/orphan) member 15/16/17/18/20
HCON_00139180	HCON_00139180	945	992	608	450	16	22	28	44	3	3	3	2	-5.11684	1.5316	-7.80276	3.01393e-06	4.33191e-05	-8.05997	1.5316	-6.95118	9.87901e-06	8.41645e-05	-2.94313	1.5316	-1.73705	0.0565895	1	K00208	#N/A
HCON_00093800	HCON_00093800	1257	1310	1309	1274	127	150	180	190	110	122	118	122	-3.36712	4.42135	-22.3339	3.32464e-11	1.4446e-08	-3.71905	4.42135	-23.7702	1.63663e-11	6.24835e-09	-0.351935	4.42135	0	0.999777	1	K12382	#N/A
HCON_00042140	HCON_00042140	49	42	66	55	2	3	10	4	1	1	2	1	-3.91133	-0.871431	-8.66896	1.03489e-06	1.84036e-05	-5.23115	-0.871431	-10.1377	2.06996e-07	3.19301e-06	-1.31982	-0.871431	-0.636058	0.268859	1	K04614	#N/A
HCON_00014570	HCON_00014570	160	192	193	198	76	75	69	79	65	55	50	52	-1.66619	2.76319	-6.04621	3.32196e-05	0.000329954	-2.01534	2.76319	-8.57648	1.14972e-06	1.30419e-05	-0.349148	2.76319	0	0.999797	1	K19680	TRAF3IP1; TRAF3-interacting protein 1
HCON_00191720	HCON_00191720	353	361	414	363	35	23	32	22	19	15	15	20	-4.09526	2.06837	-20.0074	1.16072e-10	2.45071e-08	-4.67854	2.06837	-20.4497	9.09535e-11	1.36985e-08	-0.583283	2.06837	0	0.956672	1	K10993	#N/A
HCON_00069400	HCON_00069400	38	49	55	54	10	9	17	11	4	5	9	7	-2.40343	0.201837	-6.33708	2.16592e-05	0.000226648	-3.18808	0.201837	-8.46931	1.30713e-06	1.44257e-05	-0.784648	0.201837	0	0.756193	1	#N/A	#N/A
HCON_00150590	HCON_00150590	73	70	75	86	18	26	29	30	13	18	18	17	-1.92838	1.24601	-5.90485	4.10696e-05	0.000392297	-2.45285	1.24601	-8.25417	1.69275e-06	1.7905e-05	-0.524475	1.24601	0	0.981786	1	#N/A	#N/A
HCON_00165620	HCON_00165620	134	139	168	153	30	38	40	47	25	28	29	23	-2.2991	1.98251	-9.64738	3.42698e-07	7.58469e-06	-2.75504	1.98251	-11.6942	4.45376e-08	9.56267e-07	-0.455938	1.98251	0	0.995328	1	K05052	NMUR1; neuromedin U receptor 1
HCON_00189210	HCON_00189210	1032.72	889.04	1231.35	1074.35	154.16	185.98	250.21	171.39	92.35	115.68	192.88	86.03	-2.84553	4.38925	-10.2096	1.89349e-07	4.70708e-06	-3.44983	4.38925	-12.0353	3.26906e-08	7.52129e-07	-0.604298	4.38925	0	0.942602	1	K07189	PPP1R3; protein phosphatase 1 regulatory subunit 3A/B/C/D/E
HCON_00066640	HCON_00066640	17220	8024	11084	11478	2234	2587	4355	3232	1488	1644	2298	1928	-2.29972	8.19699	-5.50202	7.63374e-05	0.000668061	-2.93953	8.19699	-8.11879	1.99879e-06	2.08711e-05	-0.639814	8.19699	0	0.915251	1	K15046	NS1BP; influenza virus NS1A-binding protein
HCON_00016430	HCON_00016430	44963	70684	100083	97612	19360	17616	21521	18817	11885	11171	14957	13217	-2.31628	10.9266	-6.99728	8.55287e-06	0.000103867	-2.82809	10.9266	-9.60884	3.57387e-07	4.98424e-06	-0.511807	10.9266	0	0.985213	1	K06107	#N/A
HCON_00157640	HCON_00157640	1703	1086	1158	1109	406	442	467	472	266	342	305	318	-1.8369	5.35478	-5.39861	8.98267e-05	0.000765815	-2.29205	5.35478	-7.81161	2.93213e-06	2.91946e-05	-0.45515	5.35478	0	0.995346	1	K06115	SPTB; spectrin beta
HCON_00071100	HCON_00071100	1464	2090.7	1703.05	1032.72	129	151	227	195	79	72	105	81	-3.50728	4.37025	-9.42799	4.36018e-07	9.26405e-06	-4.45292	4.37025	-10.7615	1.09145e-07	1.89946e-06	-0.94564	4.37025	0	0.558157	1	#N/A	#N/A
HCON_00192610	HCON_00192610.1	3605.99	1679.8	2587.72	2658.07	340.83	341.15	272.93	522.2	227.56	182.27	227.11	182.05	-3.18386	5.39809	-9.46924	4.16338e-07	8.89231e-06	-3.91393	5.39809	-11.2044	7.0721e-08	1.36277e-06	-0.730077	5.39809	0	0.821274	1	K04437	FLNA; filamin
HCON_00123260	HCON_00123260	407	476	482	481	150	137	186	156	105	138	117	113	-1.9157	3.91556	-8.83706	8.47651e-07	1.57143e-05	-2.24113	3.91556	-11.2094	7.01648e-08	1.35848e-06	-0.325428	3.91556	0	0.999906	1	K08472	#N/A
HCON_00167630	HCON_00167630	781	537	387	260	38	50	77	51	6	13	12	11	-3.44964	2.22499	-5.26438	0.000111588	0.000919269	-5.67819	2.22499	-5.99313	3.71413e-05	0.000263658	-2.22856	2.22499	-1.42563	0.0916169	1	K20412	#N/A
HCON_00121110	HCON_00121110	247	265	381	418	87	82	98	117	51	68	62	63	-2.11135	3.1858	-6.56692	1.55705e-05	0.000171838	-2.67135	3.1858	-8.8104	8.74392e-07	1.04936e-05	-0.560003	3.1858	0	0.966955	1	#N/A	#N/A
HCON_00127870	HCON_00127870	101	119	142	103	15	18	23	19	3	14	11	10	-2.96161	0.99045	-7.25487	6.04666e-06	7.83372e-05	-3.97736	0.99045	-8.85388	8.34719e-07	1.01571e-05	-1.01575	0.99045	-0.0399252	0.484558	1	K01047	#N/A
HCON_00159590	HCON_00159590	17	15	14	14	1	2	6	3	1	0	1	1	-2.69987	-1.84541	-4.28554	0.000569647	0.00381545	-4.03032	-1.84541	-6.92012	9.55952e-06	8.17275e-05	-1.33045	-1.84541	-0.639604	0.267807	1	K08474	#N/A
HCON_00071070	HCON_00071070	782.6	978.69	869.2	705.15	189.78	204.18	286.71	249.31	140.39	142.27	159.88	178.96	-2.20732	4.51254	-7.89589	2.63634e-06	3.90876e-05	-2.68803	4.51254	-10.0958	2.13028e-07	3.26545e-06	-0.480709	4.51254	0	0.991353	1	K03927	CES2; carboxylesterase 2 [EC:3.1.1.1 3.1.1.84 3.1.1.56]
HCON_00058900	HCON_00058900	2708	2420	2137	2084	884	943	1084	1181	735	765	752	814	-1.55353	6.49213	-4.55338	0.00035947	0.00256222	-1.8752	6.49213	-7.09485	7.4909e-06	6.60768e-05	-0.32167	6.49213	0	0.999912	1	K19907	SYT7; synaptotagmin-7
HCON_00125550	HCON_00125550	1462.41	1516.95	1910.45	2208.79	616.01	614.43	747.78	714.06	484.03	348.39	583.47	578.15	-1.74458	5.93929	-5.55149	7.06496e-05	0.000623196	-2.11109	5.93929	-8.01865	2.26133e-06	2.34125e-05	-0.366502	5.93929	0	0.999557	1	K00699	UGT; glucuronosyltransferase [EC:2.4.1.17]
HCON_00165130	HCON_00165130	46	29	39	50	6	9	10	6	0	3	4	5	-2.70301	-0.521027	-4.26584	0.000589446	0.00393511	-4.25064	-0.521027	-6.11628	3.02024e-05	0.000219763	-1.54762	-0.521027	-0.90521	0.19252	1	K01537	#N/A
HCON_00066960	HCON_00066960	6493	8112	7234	6087	1770	1838	2162	2146	1362	1303	1590	1755	-2.17636	7.65689	-9.80183	2.90342e-07	6.64253e-06	-2.49123	7.65689	-12.3628	2.4409e-08	5.9462e-07	-0.31487	7.65689	0	0.999927	1	K00898	PDK2_3_4; pyruvate dehydrogenase kinase 2/3/4 [EC:2.7.11.2]
HCON_00123570	HCON_00123570	40.87	26.88	35.98	36.49	2.05	5.98	7.98	10	4.98	0	1	2	-2.86689	-0.89053	-4.21854	0.000640341	0.00421955	-4.57049	-0.89053	-6.06178	3.28795e-05	0.000236566	-1.7036	-0.89053	-1.04481	0.159597	1	K11997	#N/A
HCON_00151900	HCON_00151900	1427	1804	1738	1443	427	412	518	457	298	338	375	369	-2.17857	5.53602	-10.7678	1.07747e-07	2.98361e-06	-2.4856	5.53602	-12.978	1.43843e-08	4.13493e-07	-0.307029	5.53602	0	0.999943	1	#N/A	#N/A
HCON_00164890	HCON_00164890	304	321	305	340	94	102	129	135	72	96	80	88	-1.83564	3.42026	-7.14227	7.02659e-06	8.86817e-05	-2.19478	3.42026	-9.48176	4.10331e-07	5.58864e-06	-0.359146	3.42026	0	0.999598	1	#N/A	#N/A
HCON_00131480	HCON_00131480	23	24	19	39	4	3	5	9	0	1	3	3	-2.63217	-1.1226	-3.8656	0.00119141	0.00725236	-4.1702	-1.1226	-5.90794	4.12254e-05	0.000288625	-1.53802	-1.1226	-0.878177	0.199554	1	K04282	TRHR; thyrotropin-releasing hormone receptor
HCON_00106490	HCON_00106490	186	196	201	201	44	33	61	63	32	23	34	39	-2.35563	2.31825	-8.31695	1.56851e-06	2.57215e-05	-2.88907	2.31825	-10.2404	1.8343e-07	2.88042e-06	-0.533433	2.31825	0	0.974515	1	K04165	Oamb; octopamine receptor
HCON_00117400	HCON_00117400.1	534.42	553.81	451.79	454.19	152.57	106.02	131.21	163.41	179.61	164.63	180.87	161.51	-2.21421	4.0673	-8.25551	1.68988e-06	2.72007e-05	-1.80259	4.0673	-5.74779	5.21548e-05	0.000353987	0.411615	4.0673	0	0.997831	1	K04811	CHRNA10; nicotinic acetylcholine receptor alpha-10
HCON_00083400	HCON_00083400	845	954	954	944	56	88	104	109	42	58	60	66	-3.76993	3.60951	-17.2545	6.14259e-10	7.65755e-08	-4.31009	3.60951	-18.1907	3.40183e-10	3.05589e-08	-0.540156	3.60951	0	0.970851	1	K08869	ADCK; aarF domain-containing kinase
HCON_00100730	HCON_00100730	44	54	60	85	16	18	15	16	2	8	11	12	-2.20374	0.52466	-3.89685	0.00112612	0.00692043	-3.27202	0.52466	-5.96021	3.78534e-05	0.00026809	-1.06827	0.52466	-0.157639	0.438971	1	K04986	PKD2; polycystin 2
HCON_00059700	HCON_00059700	293	309	323	317	133	149	156	146	103	129	110	121	-1.44823	3.68315	-5.08081	0.000149553	0.00119046	-1.70016	3.68315	-7.53825	4.16279e-06	3.96699e-05	-0.251928	3.68315	0	0.999994	1	#N/A	#N/A
HCON_00140950	HCON_00140950	30	33	29	27	10	2.33	7	8	1	1	3	5	-2.54104	-0.760745	-4.2721	0.000582866	0.00389331	-3.80985	-0.760745	-6.21052	2.61743e-05	0.000194272	-1.26881	-0.760745	-0.519296	0.307134	1	#N/A	#N/A
HCON_00002380	HCON_00002380	210.7	165.05	181.33	216.36	84.83	67.05	78.65	75.25	55.5	52	57.04	65	-1.69035	2.80756	-6.27888	2.35706e-05	0.000244443	-2.01428	2.80756	-8.61758	1.09525e-06	1.25287e-05	-0.323935	2.80756	0	0.999855	1	K12323	ANPRA; atrial natriuretic peptide receptor A [EC:4.6.1.2]
HCON_00067560	HCON_00067560	4136	4527	3861	3489	1427	1487	1599	1711	1017	1050	1355	1372	-1.7207	7.16548	-6.01539	3.47837e-05	0.000342428	-2.02035	7.16548	-8.47302	1.30015e-06	1.43876e-05	-0.299649	7.16548	0	0.999945	1	K07910	RAB18; Ras-related protein Rab-18
HCON_00104500	HCON_00104500	81	80	92	117	9	21	15	33	7	8	5	13	-2.7169	0.823061	-5.81373	4.71765e-05	0.000440878	-3.753	0.823061	-7.52053	4.27405e-06	4.0572e-05	-1.0361	0.823061	-0.084865	0.46715	1	K21894	CYGB; cytoglobin
HCON_00036350	HCON_00036350.2	1328.9	2027.86	2034.96	1757.25	325.43	443.1	453.94	395.26	323.32	290.76	257.52	251.37	-2.49625	5.42753	-9.55738	3.77844e-07	8.24308e-06	-2.93441	5.42753	-11.537	5.153e-08	1.05628e-06	-0.438158	5.42753	0	0.995416	1	K09055	#N/A
HCON_00124980	HCON_00124980	95	89	111	127	5	8	17	12	4	1	6	6	-3.74809	0.268195	-8.55318	1.18533e-06	2.03674e-05	-4.93819	0.268195	-9.55811	3.82059e-07	5.26552e-06	-1.19009	0.268195	-0.387117	0.353256	1	K00764	#N/A
HCON_00089740	HCON_00089740	480	279	340	353	72	60	113	99	39	35	62	57	-2.44313	3.05208	-6.40371	1.96693e-05	0.000208413	-3.17542	3.05208	-8.25572	1.691e-06	1.7905e-05	-0.732291	3.05208	0	0.80189	1	#N/A	#N/A
HCON_00098670	HCON_00098670	55.84	65.89	67.12	57.88	10	13.25	25.24	19.65	7.62	10.76	5.66	10.86	-2.26211	0.62813	-5.08077	0.000149575	0.00119046	-3.07153	0.62813	-7.10393	7.40595e-06	6.53747e-05	-0.809419	0.62813	0	0.709103	1	#N/A	#N/A
HCON_00080030	HCON_00080030	29083	37585	22216	15320	2165	2179	2844	2555	1311	1351	1610	1559	-3.70978	8.35296	-10.6618	1.19961e-07	3.24239e-06	-4.35947	8.35296	-13.0802	1.32733e-08	3.9648e-07	-0.649687	8.35296	0	0.890065	1	K00006	GPD1; glycerol-3-phosphate dehydrogenase (NAD+) [EC:1.1.1.8]	gpdh-2	Glycerol-3-Phosphate DeHydrogenase; gpdh-2 is an ortholog of human GPD1 and GPD1L; is predicted to have glycerol-3-phosphate dehydrogenase (quinone) activity and glycerol-3-phosphate dehydrogenase [NAD+] activity; is involved in intracellular accumulation of glycerol; is expressed in several tissues, including the body wall musculature, the excretory cell, the hypodermis, the nervous system, and …
HCON_00144140	HCON_00144140.2	745.71	1131.17	2366.72	3214.98	233.31	285.91	423.23	292.49	79.69	78.07	157.47	161.44	-2.76205	4.8042	-4.33436	0.000523602	0.00354694	-4.08619	4.8042	-6.02174	3.47101e-05	0.000247985	-1.32414	4.8042	-0.58706	0.284849	1	K10388	#N/A
HCON_00099160	HCON_00099160.1	5785.47	7775.25	5437.82	3346.75	603.66	569.49	752.37	700.69	374.9	347.19	424.52	446.29	-3.39325	6.36326	-10.1405	2.03579e-07	4.98859e-06	-4.02409	6.36326	-12.0314	3.28795e-08	7.53638e-07	-0.630835	6.36326	0	0.905705	1	K13348	MPV17; protein Mpv17
HCON_00191610	HCON_00191610	842	686	675	912	185	234	208	248	150	180	128	168	-2.18894	4.45522	-8.57736	1.14854e-06	1.98468e-05	-2.59075	4.45522	-10.6322	1.23283e-07	2.10063e-06	-0.401803	4.45522	0	0.997909	1	K14458	MOGAT1; 2-acylglycerol O-acyltransferase 1 [EC:2.3.1.22]
HCON_00121140	HCON_00121140	139	160	201	276	49	52	56	61	28	37	40	30	-2.14867	2.37841	-5.9	4.13729e-05	0.000394128	-2.75543	2.37841	-7.88832	2.66228e-06	2.68137e-05	-0.606764	2.37841	0	0.925329	1	#N/A	#N/A
HCON_00060720	HCON_00060720	365	300	264	292	86	90	96	105	60	84	56	57	-2.03987	3.17532	-6.418	1.92661e-05	0.00020503	-2.52592	3.17532	-8.53151	1.2128e-06	1.35883e-05	-0.486049	3.17532	0	0.986072	1	K11803	#N/A
HCON_00046500	HCON_00046500	1632	1225	1446	1516	262	292	359	360	218	233	267	244	-2.55708	5.14425	-14.0402	6.06857e-09	3.68854e-07	-2.86411	5.14425	-15.8719	1.55962e-09	8.39376e-08	-0.307028	5.14425	0	0.999904	1	K11163	DHRS1; dehydrogenase/reductase SDR family member 1 [EC:1.1.-.-]
HCON_00137240	HCON_00137240	723	884	1128	1109	166	199	213	223	135	124	154	159	-2.6084	4.46853	-11.9596	3.49576e-08	1.32735e-06	-3.00209	4.46853	-13.7576	7.5931e-09	2.52078e-07	-0.39369	4.46853	0	0.998243	1	#N/A	#N/A
HCON_00042930	HCON_00042930	22	27	27.17	23	3	7	6	4	4	2	2	1	-2.61948	-0.959379	-5.46155	8.13656e-05	0.000705496	-3.58347	-0.959379	-7.3531	5.31826e-06	4.83792e-05	-0.963994	-0.959379	0	0.534657	1	#N/A	#N/A
HCON_00062270	HCON_00062270	447	373	403	410	77	46	90	107	50	41	54	52	-2.76112	3.09612	-10.0669	2.1955e-07	5.29042e-06	-3.314	3.09612	-11.6913	4.4692e-08	9.57899e-07	-0.552877	3.09612	0	0.959656	1	#N/A	#N/A
HCON_00132080	HCON_00132080	824	834	780	756	270	284	382	309	221	257	242	228	-1.72894	4.841	-6.65548	1.3737e-05	0.000154678	-2.02668	4.841	-8.8784	8.08148e-07	9.92276e-06	-0.297745	4.841	0	0.999932	1	K00544	#N/A
HCON_00157100	HCON_00157100	1541	1901	1689	1324	466	517	622	606	343	387	416	468	-1.90289	5.70554	-6.35865	2.09901e-05	0.000221066	-2.26808	5.70554	-8.56388	1.16703e-06	1.3177e-05	-0.365186	5.70554	0	0.999216	1	K12609	#N/A
HCON_00001750	HCON_00001750	208	175	191	218	44	51	46	64	36	46	25	32	-2.31186	2.37786	-8.08874	2.07331e-06	3.20628e-05	-2.80795	2.37786	-9.96443	2.4446e-07	3.67351e-06	-0.496092	2.37786	0	0.982605	1	#N/A	#N/A
HCON_00073240	HCON_00073240	563	354	315	230.01	6	1	7	3	0	0	0	0	-6.77853	-0.613018	-7.20095	6.82034e-06	8.66154e-05	-9.70021	-0.613018	-8.84251	9.39263e-07	1.10888e-05	-2.92168	-0.613018	-1.54072	0.0794756	1	#N/A	#N/A
HCON_00110280	HCON_00110280	207	140	137	138	54	44	63	65	29	33	43	38	-1.79787	2.32158	-4.19242	0.000669168	0.00438115	-2.36124	2.32158	-6.34844	2.13048e-05	0.000162169	-0.563373	2.32158	0	0.95189	1	K19490	#N/A
HCON_00119080	HCON_00119080	1845	1853	1615	1245	476	525	653	610	317	385	464	425	-1.88684	5.71381	-5.349	9.71755e-05	0.00081819	-2.30962	5.71381	-7.53444	4.18364e-06	3.98065e-05	-0.422772	5.71381	0	0.995921	1	K04714	SGMS; shingomyelin synthase [EC:2.7.8.27]
HCON_00189850	HCON_00189850	417	284	295	320	16	14	21	31	7	3	16	11	-4.37513	1.48861	-10.6227	1.25203e-07	3.36178e-06	-5.52828	1.48861	-10.8705	9.91828e-08	1.77932e-06	-1.15315	1.48861	-0.306289	0.382952	1	K11647	#N/A
HCON_00098980	HCON_00098980	7122	7175	6873	5900	789	1137	1144	1107	687	928	678	732	-3.06857	7.00195	-13.3417	1.06357e-08	5.54037e-07	-3.44434	7.00195	-15.4938	2.04153e-09	1.00977e-07	-0.375774	7.00195	0	0.998697	1	K04440	JNK; mitogen-activated protein kinase 8/9/10 (c-Jun N-terminal kinase) [EC:2.7.11.24]
HCON_00107840	HCON_00107840	521	581	610	614	160	159	192	164	102	138	169	108	-2.14432	4.09731	-10.0086	2.33306e-07	5.57787e-06	-2.46487	4.09731	-11.9843	3.41854e-08	7.74817e-07	-0.32055	4.09731	0	0.999788	1	K22859	#N/A
HCON_00062850	HCON_00062850	439	336	390	402	123	142	143	137	105	101	104	113	-1.87732	3.71783	-8.79905	8.85804e-07	1.63226e-05	-2.1535	3.71783	-10.8987	9.47352e-08	1.71718e-06	-0.276186	3.71783	0	0.999965	1	K02377	#N/A
HCON_00020940	HCON_00020940	1003	776	802	780	372	386	376	415	258	309	341	292	-1.46965	5.0834	-4.20298	0.000656951	0.00431504	-1.75573	5.0834	-6.45107	1.83714e-05	0.000143049	-0.286083	5.0834	0	0.999946	1	K20631	ARHGAP6; Rho GTPase-activating protein 6
HCON_00185650	HCON_00185650	343	343	361	390	84	93	107	118	58	74	82	91	-2.20374	3.36647	-10.8667	9.77517e-08	2.81741e-06	-2.51804	3.36647	-12.7661	1.72146e-08	4.62222e-07	-0.314305	3.36647	0	0.999819	1	#N/A	#N/A
HCON_00055820	HCON_00055820	3728	4031	3667	2876	1095	1197	1198	1321	858	859	973	1023	-1.92407	6.86631	-7.50956	4.321e-06	5.8917e-05	-2.21166	6.86631	-9.76253	3.02793e-07	4.3623e-06	-0.28759	6.86631	0	0.999937	1	K10572	IPPK; inositol-pentakisphosphate 2-kinase [EC:2.7.1.158]
HCON_00158960	HCON_00158960	1762	1704	1434	1166	342	438	480	419	275	321	280	288	-2.20488	5.38626	-7.14291	7.02074e-06	8.86817e-05	-2.64007	5.38626	-9.10121	6.2676e-07	8.02634e-06	-0.435186	5.38626	0	0.99356	1	K15376	GPHN; gephyrin [EC:2.10.1.1 2.7.7.75]
HCON_00156890	HCON_00156890	540	660	647	697	164	165	259	193	125	114	152	175	-2.08078	4.24863	-8.06906	2.12429e-06	3.26857e-05	-2.4489	4.24863	-10.0553	2.22186e-07	3.38038e-06	-0.36812	4.24863	0	0.998836	1	#N/A	#N/A
HCON_00084740	HCON_00084740	1370	886	832	810	258	266	315	313	179	187	195	206	-2.08652	4.78899	-5.91788	4.02705e-05	0.000384965	-2.582	4.78899	-7.89681	2.63365e-06	2.65692e-05	-0.495481	4.78899	0	0.979255	1	K08008	#N/A
HCON_00122350	HCON_00122350	34.73	30.93	42	38.77	6.06	5	12.09	15.03	3.98	4	6	4	-2.36718	-0.192358	-5.10216	0.000144471	0.00115435	-3.17753	-0.192358	-6.98416	8.71715e-06	7.52632e-05	-0.810355	-0.192358	0	0.695415	1	K12323	ANPRA; atrial natriuretic peptide receptor A [EC:4.6.1.2]
HCON_00060900	HCON_00060900	14165	10461	12047	11659	1101	1389	1934	1435	842	1575	718	692	-3.42558	7.52583	-9.78293	2.96674e-07	6.73692e-06	-4.01369	7.52583	-11.9861	3.42475e-08	7.74817e-07	-0.588107	7.52583	0	0.928383	1	#N/A	#N/A
HCON_00165390	HCON_00165390	60	54	79	125	18	19	10	14	7	6	6	9	-2.6852	0.596531	-5.57991	6.76175e-05	0.000597745	-3.64291	0.596531	-7.19716	6.54636e-06	5.84199e-05	-0.957709	0.596531	0	0.538846	1	#N/A	#N/A
HCON_00015680	HCON_00015680	8162	11811	9835	6876	2187	2294	2893	2663	1497	1593	2125	1957	-2.20951	7.97762	-6.91421	9.58342e-06	0.000114673	-2.61294	7.97762	-9.15534	5.89621e-07	7.60655e-06	-0.403432	7.97762	0	0.996667	1	#N/A	#N/A
HCON_00141050	HCON_00141050	1355	1234.13	1063.37	1002.32	367.06	423.99	491.27	439.5	466.64	508.67	524.42	501.56	-1.79168	5.53562	-5.98592	3.63531e-05	0.000353604	-1.48214	5.53562	-3.72192	0.00153868	0.0071313	0.309536	5.53562	0	0.999821	1	#N/A	#N/A
HCON_00122340	HCON_00122340	82.86	56.79	45.31	70.51	12.18	19	19	20.41	10	7	14	7	-2.17527	0.705047	-4.42103	0.000450627	0.00310158	-2.97238	0.705047	-6.31794	2.22851e-05	0.00016858	-0.797111	0.705047	0	0.709043	1	K12323	ANPRA; atrial natriuretic peptide receptor A [EC:4.6.1.2]
HCON_00063440	HCON_00063440.2	766.32	774.93	989.67	1173.61	376.96	402.95	424.13	462.79	336.57	269.98	308.01	376.73	-1.49526	5.19363	-4.2492	0.000606191	0.0040271	-1.78236	5.19363	-6.4181	1.92634e-05	0.000149233	-0.287095	5.19363	0	0.999925	1	K05034	SLC6A1; solute carrier family 6 (neurotransmitter transporter, GABA) member 1
HCON_00057960	HCON_00057960	1436	1075	1029	1019	223	256	335	305	160	209	211	196	-2.38701	4.85657	-8.55478	1.17971e-06	2.02993e-05	-2.81889	4.85657	-10.3709	1.60472e-07	2.60011e-06	-0.431886	4.85657	0	0.99339	1	#N/A	#N/A
HCON_00027420	HCON_00027420	937	852	834	764	90	113	119	140	90	82	70	78	-3.24234	3.86995	-14.985	2.95646e-09	2.22957e-07	-3.67553	3.86995	-16.227	1.22047e-09	7.10023e-08	-0.433185	3.86995	0	0.993043	1	K20125	#N/A
HCON_00045600	HCON_00045600	13486	16804	23032	23390	4398	5296	5006	4491	6624	5978	4959	5581	-2.32903	9.20872	-8.53168	1.21247e-06	2.06594e-05	-1.97642	9.20872	-6.29499	2.30236e-05	0.000173308	0.352612	9.20872	0	0.999133	1	K10251	HSD17B12; 17beta-estradiol 17-dehydrogenase / very-long-chain 3-oxoacyl-CoA reductase [EC:1.1.1.62 1.1.1.330]	dhs-5	DeHydrogenases, Short chain; dhs-5 is an ortholog of human HSD17B12 (hydroxysteroid 17-beta dehydrogenase 12) and HSD17B3 (hydroxysteroid 17-beta dehydrogenase 3); is predicted to have oxidoreductase activity; is expressed in the hypodermis, the muscle cell, and the reproductive system.
HCON_00098770	HCON_00098770	1804	3189	2596	2273	146	202	264	261	80	167	122	146	-3.86439	4.88502	-11.879	3.77076e-08	1.40879e-06	-4.55044	4.88502	-12.9232	1.51667e-08	4.25956e-07	-0.686048	4.88502	0	0.832896	1	K09269	#N/A
HCON_00186790	HCON_00186790	34	26	27	32	2	0	2	3	0	1	0	0	-4.40709	-2.03647	-7.09519	7.55424e-06	9.36006e-05	-5.78686	-2.03647	-9.96854	2.48976e-07	3.7322e-06	-1.37978	-2.03647	-0.604037	0.28009	1	#N/A	#N/A
HCON_00161000	HCON_00161000	1026	734	845	827	194	255	233	190	102	186	168	156	-2.33703	4.48144	-8.07523	2.10822e-06	3.25289e-05	-2.78138	4.48144	-9.88092	2.66991e-07	3.96333e-06	-0.444348	4.48144	0	0.990668	1	K11976	#N/A
Hc-gpa-3	Hc-gpa-3	521	474	507	512	170	191	244	206	134	142	167	189	-1.68175	4.21586	-6.47241	1.78177e-05	0.000192296	-1.95238	4.21586	-8.56234	1.16912e-06	1.31885e-05	-0.270633	4.21586	0	0.999958	1	K04534	GNAO; guanine nucleotide-binding protein G(o) subunit alpha
HCON_00002570	HCON_00002570	1954	2123	1833	1498	220	187	235	244	141	180	150	152	-3.41584	4.878	-15.4166	2.15797e-09	1.74893e-07	-3.83903	4.878	-16.6893	8.92174e-10	5.63537e-08	-0.423185	4.878	0	0.994015	1	#N/A	#N/A
HCON_00158420	HCON_00158420	410	298	363	395	68	94	124	108	43	89	60	66	-2.275	3.26708	-6.66463	1.35619e-05	0.00015313	-2.81225	3.26708	-8.47146	1.30298e-06	1.43929e-05	-0.537255	3.26708	0	0.956832	1	K12850	#N/A
HCON_00125250	HCON_00125250	61	76	88	83	18	21	29	25	15	17	18	11	-2.07803	1.16204	-5.91983	4.01522e-05	0.000384737	-2.5883	1.16204	-7.81288	2.92779e-06	2.91752e-05	-0.510273	1.16204	0	0.970122	1	K15382	SLC50A; solute carrier family 50 (sugar transporter)
HCON_00095970	HCON_00095970	75	93	139	146	17	22	30	29	11	10	19	13	-2.53843	1.28174	-5.94974	3.83904e-05	0.000369886	-3.31483	1.28174	-7.54464	4.13438e-06	3.94607e-05	-0.776397	1.28174	0	0.728349	1	K01050	BCHE; cholinesterase [EC:3.1.1.8]
HCON_00131730	HCON_00131730	122	98	124	163	42	35	44	53	31	33	28	29	-1.88914	2.02443	-5.66749	5.90113e-05	0.000531276	-2.31314	2.02443	-7.61116	3.7882e-06	3.647e-05	-0.424004	2.02443	0	0.993516	1	#N/A	#N/A
HCON_00126950	HCON_00126950	1014	1374	1624	1376	503	423	445	473	551	519	529	487	-1.89028	5.65703	-7.59133	3.88626e-06	5.4048e-05	-1.62573	5.65703	-5.41905	8.69721e-05	0.000556886	0.264543	5.65703	0	0.999963	1	#N/A	#N/A
HCON_00060180	HCON_00060180	158	137	132	119	52	46	65	52	47	28	43	31	-1.69364	2.25604	-4.02069	0.000904323	0.00568026	-2.15181	2.25604	-6.05592	3.27433e-05	0.000236003	-0.45817	2.25604	0	0.986705	1	K04393	CDC42; cell division control protein 42
HCON_00131720	HCON_00131720	52	40	45	48	19	20	18	11	12	11	10	10	-1.80859	0.614656	-4.17419	0.000690794	0.00450584	-2.32948	0.614656	-6.19059	2.68272e-05	0.000197705	-0.520891	0.614656	0	0.962896	1	#N/A	#N/A
Hc-daf-5	Hc-daf-5.2	3210.04	2809.17	2278.13	2204.92	783.84	842.23	1025.62	999.03	632.31	602.99	724.97	769.08	-1.87598	6.43229	-5.90285	4.11941e-05	0.000393179	-2.20568	6.43229	-7.97048	2.40121e-06	2.46454e-05	-0.329705	6.43229	0	0.999478	1	K18499	#N/A
HCON_00073250	HCON_00073250	267	208	162	172.99	1	1	3	3	0	0	0	1	-6.78957	-1.01617	-10.1782	2.03513e-07	4.98859e-06	-8.50639	-1.01617	-12.6037	2.12522e-08	5.46703e-07	-1.71682	-1.01617	-0.889835	0.198698	1	#N/A	#N/A
HCON_00185480	HCON_00185480	337	314	345	307	84	105	117	121	90	55	83	86	-1.97605	3.35955	-7.07437	7.70148e-06	9.51354e-05	-2.33894	3.35955	-8.9805	7.18834e-07	8.98873e-06	-0.362883	3.35955	0	0.998503	1	#N/A	#N/A
HCON_00187300	HCON_00187300	19.91	20.77	15.98	19.03	3	1	7	4.75	0	2	1	2	-2.69798	-1.50845	-3.80802	0.0013206	0.00797124	-3.98518	-1.50845	-5.74941	5.23855e-05	0.000355227	-1.2872	-1.50845	-0.474223	0.32346	1	K05120	#N/A
HCON_00127970	HCON_00127970	179	446	336	299	61	64	76	74	32	34	37	43	-2.47984	2.75252	-5.27219	0.000109855	0.00090744	-3.29904	2.75252	-6.8468	1.05337e-05	8.92444e-05	-0.819195	2.75252	0	0.676048	1	K12419	#N/A
Hc-daf-5	Hc-daf-5.1	6621.21	5443.23	4983.11	4383.42	1581.16	1655.65	1779.38	1816.88	1183.69	1291.9	1448.97	1358.92	-1.995	7.39767	-7.51197	4.30746e-06	5.87981e-05	-2.28075	7.39767	-9.62498	3.511e-07	4.92373e-06	-0.285748	7.39767	0	0.999886	1	K18499	#N/A
HCON_00025890	HCON_00025890.2	2457.92	2899.13	2923.49	2378.21	712.32	624.85	883.27	797.15	581.72	585.62	686.31	479.8	-2.18581	6.27383	-9.20777	5.55835e-07	1.13118e-05	-2.47032	6.27383	-11.1649	7.322e-08	1.3977e-06	-0.284515	6.27383	0	0.999889	1	K04445	RPS6KA5; ribosomal protein S6 kinase alpha-5 [EC:2.7.11.1]
HCON_00005080	HCON_00005080	1021	811	772	700	225	228	252	272	178	174	181	184	-2.10442	4.60617	-7.76217	3.12194e-06	4.4557e-05	-2.46019	4.60617	-9.59268	3.6362e-07	5.04813e-06	-0.355771	4.60617	0	0.998635	1	K00274	MAO; monoamine oxidase [EC:1.4.3.4]
HCON_00047710	HCON_00047710	487	435	406	384	144	147	184	177	98	109	153	125	-1.74876	3.90374	-5.43182	8.52373e-05	0.000734894	-2.09538	3.90374	-7.41284	4.90347e-06	4.54175e-05	-0.34662	3.90374	0	0.998957	1	K21893	#N/A
HCON_00127130	HCON_00127130	648	1082	1083	922	120	175	113	115	189	231	150	156	-3.19145	4.35243	-9.46439	4.18567e-07	8.92432e-06	-2.63464	4.35243	-7.64632	3.62109e-06	3.51381e-05	0.55681	4.35243	0	0.938301	1	#N/A	#N/A
HCON_00134250	HCON_00134250	26.47	22.39	31.31	30.87	8.35	5.9	3	5	4	3	0	3	-2.6526	-0.917178	-3.89496	0.00113086	0.00694256	-3.91427	-0.917178	-5.52004	7.47045e-05	0.000488579	-1.26166	-0.917178	-0.431178	0.338641	1	K13711	PI4K2; phosphatidylinositol 4-kinase type 2 [EC:2.7.1.67]
HCON_00080900	HCON_00080900	160	153	229	249	71	81	90	69	52	53	59	60	-1.68657	2.80638	-4.58013	0.000343524	0.00246582	-2.06302	2.80638	-6.56344	1.56477e-05	0.000124946	-0.376452	2.80638	0	0.997388	1	K00901	dgkA; diacylglycerol kinase (ATP) [EC:2.7.1.107]
HCON_00129560	HCON_00129560	71	71	81	58	7	7	11	9	3	5	3	8	-3.34284	0.097646	-8.89232	7.96307e-07	1.48586e-05	-4.11509	0.097646	-10.0881	2.1567e-07	3.29767e-06	-0.772245	0.097646	0	0.723403	1	#N/A	#N/A
HCON_00076710	HCON_00076710.3	879.09	850.13	1229.71	1207.44	261.68	174.56	399.18	237.38	149.99	96.25	185.68	248.96	-2.3572	4.68817	-5.94818	3.84762e-05	0.000370421	-2.93742	4.68817	-7.64419	3.63228e-06	3.52166e-05	-0.58022	4.68817	0	0.91885	1	K12821	PRPF40; pre-mRNA-processing factor 40
HCON_00121270	HCON_00121270	244	198	255	236	75	72	96	94	49	61	77	68	-1.82918	2.98789	-6.5436	1.60951e-05	0.000176354	-2.14676	2.98789	-8.45172	1.33367e-06	1.4692e-05	-0.317587	2.98789	0	0.999553	1	K20198	KIF17; kinesin family member 17
HCON_00091630	HCON_00091630	2497	3628	3999	4106	37	12	40	39	8	11	17	16	-7.24399	3.02231	-18.6705	2.63362e-10	4.53168e-08	-8.34121	3.02231	-16.6526	9.72609e-10	6.06243e-08	-1.09723	3.02231	-0.182291	0.430306	1	K20306	#N/A
HCON_00126170	HCON_00126170	46.99	36.37	57.71	50	2	7	1.91	2.99	1	3	1	0	-4.12029	-1.12836	-7.39877	5.02462e-06	6.65068e-05	-5.35758	-1.12836	-8.86156	8.38982e-07	1.01887e-05	-1.2373	-1.12836	-0.39069	0.353197	1	#N/A	#N/A
HCON_00034490	HCON_00034490	614	707	783	698	221	263	248	276	218	179	207	211	-1.83469	4.60497	-8.96024	7.3565e-07	1.39991e-05	-2.0524	4.60497	-10.8008	1.04287e-07	1.83181e-06	-0.217713	4.60497	0	0.999994	1	#N/A	#N/A
HCON_00102380	HCON_00102380	3690	4490	4893	4533	1491	1542	1755	1586	1195	1547	1238	1186	-1.82221	7.26002	-7.54305	4.13692e-06	5.69152e-05	-2.04515	7.26002	-9.55159	3.80203e-07	5.24852e-06	-0.222937	7.26002	0	0.999991	1	K00505	TYR; tyrosinase [EC:1.14.18.1]
HCON_00151430	HCON_00151430	229	221	188	157	71	67	77	58	33	44	45	63	-1.8789	2.64989	-4.44404	0.000433174	0.00300516	-2.37523	2.64989	-6.26631	2.40092e-05	0.000179731	-0.496332	2.64989	0	0.966784	1	#N/A	#N/A
HCON_00054690	HCON_00054690	694	900	822	779	184	257	315	246	158	173	205	201	-2.05137	4.60819	-7.42374	4.83382e-06	6.43999e-05	-2.38668	4.60819	-9.17981	5.73563e-07	7.41504e-06	-0.33531	4.60819	0	0.998968	1	K04257	#N/A
HCON_00061250	HCON_00061250	156	186	162	194	80	84	78	91	57	60	75	73	-1.42106	2.86763	-3.96555	0.000996832	0.00620076	-1.66582	2.86763	-5.94992	3.83723e-05	0.000271293	-0.244764	2.86763	0	0.99997	1	K02183	CALM; calmodulin
HCON_00120280	HCON_00120280	22	22	19	23	1	4	5	6	0	1	2	3	-2.83674	-1.38844	-4.12724	0.000750981	0.0048339	-4.04932	-1.38844	-5.81488	4.74239e-05	0.000324763	-1.21258	-1.38844	-0.346216	0.369589	1	#N/A	#N/A
HCON_00034720	HCON_00034720	36	52	46.64	56.67	10.39	8	17.02	6.64	5	5	7	5.95	-2.56214	0.10004	-6.27799	2.3606e-05	0.000244443	-3.22039	0.10004	-7.82862	2.87277e-06	2.87441e-05	-0.658251	0.10004	0	0.836372	1	K07375	TUBB; tubulin beta
HCON_00048380	HCON_00048380	447	456	496	542	210	198	247	246	168	217	183	164	-1.46938	4.32132	-4.82765	0.000226748	0.00172382	-1.68824	4.32132	-6.77625	1.15991e-05	9.6792e-05	-0.218859	4.32132	0	0.999992	1	#N/A	#N/A
HCON_00129640	HCON_00129640	7189	7917	6399	4747	1604	1779	2073	1893	1284	1261	1489	1460	-2.17732	7.54466	-7.19021	6.58845e-06	8.43722e-05	-2.50769	7.54466	-9.16064	5.86084e-07	7.5689e-06	-0.330371	7.54466	0	0.999003	1	K17065	DNM1L; dynamin 1-like protein [EC:3.6.5.5]
HCON_00139620	HCON_00139620	766.3	570.71	631.33	513.53	156.99	154.09	206.95	182.8	117.18	101.56	156.98	127.34	-2.17295	4.13092	-7.09314	7.50841e-06	9.31994e-05	-2.56703	4.13092	-8.75183	9.35928e-07	1.10797e-05	-0.394079	4.13092	0	0.994	1	K18222	#N/A
HCON_00126150	HCON_00126150	44	35.02	43	45	0	5	7.2	5	2	0	0	1	-4.04379	-1.39719	-4.97276	0.000180149	0.00140183	-5.69301	-1.39719	-6.7146	1.30126e-05	0.000106766	-1.64922	-1.39719	-0.748793	0.239599	1	#N/A	#N/A
HCON_00063390	HCON_00063390	32	25	30.82	36.03	4	4	10	15.97	3.36	4	2	5	-2.37944	-0.465443	-3.97978	0.000972368	0.00607332	-3.27243	-0.465443	-5.58382	6.73212e-05	0.000444094	-0.892987	-0.465443	0	0.589016	1	K18663	#N/A
HCON_00051030	HCON_00051030.1	347	407	475	500	177	167	170	164	69.28	142	152	144.97	-1.69874	3.93418	-4.11344	0.000768242	0.00493201	-2.08685	3.93418	-5.93235	3.94014e-05	0.000277605	-0.388116	3.93418	0	0.994211	1	K19685	TTC26; intraflagellar transport protein 56
HCON_00148060	HCON_00148060	1127	1159	1184	858	85	87	110	93	53	71	77	55	-3.8773	3.77798	-15.5383	1.98014e-09	1.6766e-07	-4.34909	3.77798	-16.2099	1.23885e-09	7.13917e-08	-0.471789	3.77798	0	0.971901	1	K15015	#N/A
HCON_00153100	HCON_00153100	573.26	598.81	615.31	599.4	113.23	112.6	91.19	159.93	79.54	96.38	83.48	96.54	-2.70856	3.76509	-13.2187	1.17671e-08	5.89173e-07	-3.01926	3.76509	-14.5395	4.12794e-09	1.60099e-07	-0.3107	3.76509	0	0.999344	1	K17341	#N/A
HCON_00052840	HCON_00052840	48	40	44	37	1	2	3	4	1	0	1	2	-4.29474	-1.34113	-8.53188	1.22001e-06	2.07012e-05	-5.30703	-1.34113	-10.1925	1.9574e-07	3.03774e-06	-1.0123	-1.34113	-0.0229433	0.492494	1	#N/A	#N/A
HCON_00013810	HCON_00013810	4336.09	3639.53	3394.01	3344.02	308	327.03	424.79	356.99	282	256	268	286.86	-3.73771	5.70448	-21.5077	5.10711e-11	1.78267e-08	-4.01703	5.70448	-22.505	3.05459e-11	7.6786e-09	-0.279327	5.70448	0	0.99979	1	K14349	NCEH1; neutral cholesterol ester hydrolase 1 [EC:3.1.1.-]
HCON_00155230	HCON_00155230	406.03	488.98	299.99	235.01	22	37	30	37	8	19	10	17	-3.80727	1.94782	-7.07999	7.67313e-06	9.48812e-05	-4.96914	1.94782	-7.57985	4.00294e-06	3.84729e-05	-1.16188	1.94782	-0.261911	0.401293	1	K00894	#N/A
HCON_00055660	HCON_00055660	2006	1210	1266	1169	212	243	287	303	148	200	182	179	-2.76984	4.87747	-8.65423	1.0493e-06	1.85518e-05	-3.23753	4.87747	-10.0395	2.26076e-07	3.43529e-06	-0.46769	4.87747	0	0.97269	1	#N/A	#N/A
HCON_00039880	HCON_00039880	3575	2697	2879	2382	541	580	741	640	480	492	470	477	-2.55828	6.12886	-10.9606	8.91971e-08	2.61952e-06	-2.84565	6.12886	-12.6147	1.96078e-08	5.15158e-07	-0.287378	6.12886	0	0.999698	1	K22029	#N/A
HCON_00150620	HCON_00150620	47	33	34	22	11	7	8	8	5	4	7	2	-2.25313	-0.284507	-3.68187	0.00165378	0.0097229	-3.10416	-0.284507	-5.28945	0.000107014	0.000669424	-0.851032	-0.284507	0	0.625602	1	K08131	#N/A
HCON_00133970	HCON_00133970	1081	1492	1052	745	179	163	210	150	127	110	97	105	-2.9617	4.33275	-7.97044	2.40261e-06	3.63275e-05	-3.55044	4.33275	-9.22337	5.4724e-07	7.12754e-06	-0.588742	4.33275	0	0.889982	1	K01904	4CL; 4-coumarate--CoA ligase [EC:6.2.1.12]
HCON_00141830	HCON_00141830	48	33	45	33	12	9	14	8	4	6	7	9	-2.2056	0.0823615	-4.76482	0.000251786	0.00189297	-2.81841	0.0823615	-6.38034	2.0352e-05	0.000155887	-0.612815	0.0823615	0	0.867733	1	K02156	#N/A
HCON_00016740	HCON_00016740	1300	655	909	1062	300	318	360	332	228	217	233	272	-1.90316	4.95377	-5.14187	0.000135449	0.00108795	-2.28093	4.95377	-6.82432	1.08502e-05	9.1104e-05	-0.377771	4.95377	0	0.994789	1	K01081	E3.1.3.5; 5'-nucleotidase [EC:3.1.3.5]
HCON_00113660	HCON_00113660	336.78	343.48	312.1	262.81	34.32	39.18	54.98	38.89	22.21	24.81	30.98	32.62	-3.26049	2.39646	-11.6798	4.51626e-08	1.61331e-06	-3.75351	2.39646	-12.5149	2.142e-08	5.4703e-07	-0.493024	2.39646	0	0.95896	1	#N/A	#N/A
HCON_00122060	HCON_00122060	48.93	45.79	54.41	42.53	14.01	6.12	13.51	11.37	8	3	8.62	7.01	-2.45352	0.18403	-5.49783	7.68476e-05	0.000671564	-3.10585	0.18403	-6.99319	8.60868e-06	7.44319e-05	-0.652329	0.18403	0	0.827631	1	#N/A	#N/A
HCON_00070770	HCON_00070770	473	621	813	1071	183	192	210	225	131	145	161	119	-2.18056	4.32411	-5.76327	5.09351e-05	0.000470351	-2.64047	4.32411	-7.33637	5.42445e-06	4.92717e-05	-0.459912	4.32411	0	0.972972	1	K09315	#N/A
HCON_00163080	HCON_00163080.2	5215.39	4405.7	4250.57	4067.24	508.09	479.83	606.52	832.42	80.92	480.33	473.28	513.93	-3.27284	6.1151	-5.79741	4.8439e-05	0.000450022	-4.10003	6.1151	-7.16637	6.84326e-06	6.08915e-05	-0.827182	6.1151	0	0.645483	1	K04512	DAAM; dishevelled associated activator of morphogenesis
HCON_00043940	HCON_00043940	98	152	185	223	22	25	25	22	8	19	11	16	-3.09387	1.44746	-7.0469	8.00129e-06	9.85401e-05	-3.85671	1.44746	-8.07259	2.12281e-06	2.20907e-05	-0.762838	1.44746	0	0.708448	1	K03515	#N/A
HCON_00014680	HCON_00014680	3794.98	17436.1	12646	9834.2	231.57	300.16	169.02	177.09	508.06	609.69	359.12	249.99	-5.84111	6.11888	-9.37652	4.72138e-07	9.84318e-06	-4.82688	6.11888	-8.49779	1.27715e-06	1.41717e-05	1.01424	6.11888	0.0253429	0.492073	1	#N/A	#N/A
HCON_00097870	HCON_00097870	146	108	101	110	5	7	14	22	4	2	4	11	-3.77523	0.43309	-7.20975	6.44163e-06	8.27514e-05	-4.81502	0.43309	-7.94815	2.49949e-06	2.54469e-05	-1.03978	0.43309	-0.0688774	0.475298	1	K01530	E7.6.2.1; phospholipid-translocating ATPase [EC:7.6.2.1]
HCON_00094470	HCON_00094470	725	315	413	394	124	100	109	121	88	65	73	52	-2.30873	3.47763	-4.79934	0.000237711	0.00179821	-2.95033	3.47763	-6.27571	2.36979e-05	0.000177727	-0.641597	3.47763	0	0.832572	1	K20535	#N/A
HCON_00069320	HCON_00069320	177	153	131	149	10	31	39	27	12	16	15	10	-2.99373	1.44769	-6.59613	1.49501e-05	0.000165589	-3.76296	1.44769	-7.66779	3.53369e-06	3.43719e-05	-0.76923	1.44769	0	0.700881	1	#N/A	#N/A
HCON_00157300	HCON_00157300	43	39	41	42	3	5	9	12	4	5	3	2	-2.95016	-0.388799	-6.24455	2.48023e-05	0.00025463	-3.72512	-0.388799	-7.52582	4.2441e-06	4.03503e-05	-0.774962	-0.388799	0	0.694836	1	K08385	#N/A
HCON_00060880	HCON_00060880.1	1623.12	1461.12	1720	1942.57	503.11	475.15	639.91	686.03	374.38	404.17	438.25	607.1	-1.91971	5.79902	-6.89129	9.89039e-06	0.000117084	-2.17721	5.79902	-8.56825	1.16099e-06	1.31211e-05	-0.257496	5.79902	0	0.999873	1	K06709	KDM4; jumonji domain-containing protein 2 [EC:1.14.11.-]
HCON_00097710	HCON_00097710	171	173	161	174	60	59	69	66	50	58	51	45	-1.77222	2.60335	-7.11304	7.30903e-06	9.11167e-05	-2.00619	2.60335	-8.78193	9.03594e-07	1.0749e-05	-0.233964	2.60335	0	0.999957	1	K05724	FGD5_6; FYVE, RhoGEF and PH domain containing 5/6
HCON_00026750	HCON_00026750.2	80.11	56.95	51.74	43.2	0	0	3.35	15.13	0	0	0	0.05	-5.19639	-1.81097	-5.44737	8.53661e-05	0.000735485	-7.06156	-1.81097	-7.82529	3.03631e-06	3.00848e-05	-1.86517	-1.81097	-0.831879	0.220077	1	K09427	#N/A
HCON_00026650	HCON_00026650	191	141	115	79	7	9	13	16	2	9	1	6	-3.82651	0.382158	-5.52285	7.43156e-05	0.000652237	-5.28227	0.382158	-6.20996	2.66925e-05	0.000196921	-1.45576	0.382158	-0.56097	0.298221	1	K04141	#N/A
HCON_00151540	HCON_00151540	44	41	32	20	2	7	4	4	1	3	1	1	-3.26207	-1.0627	-5.02587	0.00016398	0.00129129	-4.42281	-1.0627	-6.22038	2.5951e-05	0.000192848	-1.16074	-1.0627	-0.246718	0.40792	1	K13909	#N/A
HCON_00161850	HCON_00161850	149	158	156	125	49	44	45	46	36	30	37	37	-2.01584	2.20085	-7.35093	5.31999e-06	6.98864e-05	-2.32141	2.20085	-8.87984	8.06839e-07	9.91665e-06	-0.305564	2.20085	0	0.999132	1	#N/A	#N/A
HCON_00097730	HCON_00097730	508	427	447	442	164	186	213	196	106	154	174	165	-1.62499	4.10805	-4.84311	0.000221	0.00168326	-1.89461	4.10805	-6.56458	1.56222e-05	0.000124876	-0.269624	4.10805	0	0.99977	1	K06839	#N/A
HCON_00061900	HCON_00061900.1	20478.9	11756	10876.5	7998.96	2035.49	1961.5	2746.15	2330.59	1494.12	1648.97	1431.7	1540.19	-2.77863	7.99587	-6.99231	8.61393e-06	0.000104505	-3.25059	7.99587	-8.78108	9.05443e-07	1.07605e-05	-0.471957	7.99587	0	0.964584	1	K08765	CPT1A; carnitine O-palmitoyltransferase 1, liver isoform [EC:2.3.1.21]
HCON_00125340	HCON_00125340	7963	2918	1383	1118	201	200	370	329	63	70	107	108	-3.5624	4.81294	-4.21845	0.000643806	0.00423781	-5.11143	4.81294	-5.09352	0.000150482	0.000899433	-1.54903	4.81294	-0.627372	0.277981	1	K03909	#N/A
HCON_00077560	HCON_00077560.2	438.57	404.44	460.37	540.09	210.58	176.15	240.5	153.71	110.75	165.53	134.9	187	-1.61219	4.11878	-4.1697	0.000696229	0.00453161	-1.91765	4.11878	-5.89048	4.19714e-05	0.000293176	-0.30546	4.11878	0	0.99909	1	K17809	POLDIP2; polymerase delta-interacting protein 2
HCON_00042910	HCON_00042910	112	156	210.17	229	29	22	40	40	17	18	20	23	-2.76976	1.82134	-6.94149	9.23414e-06	0.00011122	-3.38609	1.82134	-8.08415	2.08824e-06	2.1768e-05	-0.616325	1.82134	0	0.853282	1	K04257	#N/A
HCON_00075680	HCON_00075680	724	498	294	300	10	3	11	10	0	1	1	3	-6.0346	0.322876	-6.38615	2.09393e-05	0.000220721	-8.49013	0.322876	-6.26209	2.66681e-05	0.000196861	-2.45554	0.322876	-1.03506	0.176245	1	K22524	#N/A
HCON_00071930	HCON_00071930	54.89	56.37	57.54	71.4	18.01	17.86	19.81	18.83	17.32	14	12	13	-2.01914	0.914321	-6.8961	9.82503e-06	0.000116856	-2.34139	0.914321	-8.44827	1.33923e-06	1.47266e-05	-0.322245	0.914321	0	0.998319	1	K20096	#N/A
HCON_00026940	HCON_00026940	37.03	30.08	35.91	28.23	6.41	10.93	12.85	8.97	6.86	6	6.22	5.65	-2.08459	-0.0569963	-4.81766	0.000230554	0.00175058	-2.58297	-0.0569963	-6.38969	2.00733e-05	0.00015443	-0.49838	-0.0569963	0	0.947041	1	#N/A	#N/A
HCON_00037120	HCON_00037120	43	58	46	44	7	8	8	10	10	5	4	2	-2.81908	-0.0806685	-6.09213	3.10432e-05	0.000311138	-3.52701	-0.0806685	-7.37034	5.1973e-06	4.7491e-05	-0.707926	-0.0806685	0	0.756469	1	#N/A	#N/A
HCON_00084420	HCON_00084420	2273	1952	1692	1651	382	311	320	394	260	237	312	282	-2.78158	5.3783	-12.8055	1.66477e-08	7.70396e-07	-3.0591	5.3783	-14.063	5.96334e-09	2.08751e-07	-0.277515	5.3783	0	0.999618	1	K00149	ALDH9A1; aldehyde dehydrogenase family 9 member A1 [EC:1.2.1.47 1.2.1.3]
HCON_00161130	HCON_00161130	103	99	127	125	31	29	43	43	28	22	32	28	-1.99958	1.84232	-7.03667	8.10575e-06	9.94257e-05	-2.30321	1.84232	-8.51274	1.24007e-06	1.38103e-05	-0.303633	1.84232	0	0.998957	1	K14440	#N/A
HCON_00091790	HCON_00091790	4774	8168	7546	6380	1449	1672	1677	1617	1390	1147	1305	1219	-2.40075	7.45108	-9.62919	3.49513e-07	7.70758e-06	-2.65717	7.45108	-11.3423	6.18514e-08	1.21681e-06	-0.256418	7.45108	0	0.999815	1	K15100	SLC25A1; solute carrier family 25 (mitochondrial citrate transporter), member 1
HCON_00188750	HCON_00188750	1082	873	733	537	49	42	79	44	33	16	39	19	-4.25704	2.90439	-8.87294	8.18118e-07	1.52362e-05	-5.19815	2.90439	-9.02546	6.93655e-07	8.73648e-06	-0.941107	2.90439	0	0.543684	1	K13899	#N/A
HCON_00031550	HCON_00031550	3974	3059	2388	2095	884	760	937	874	595	497	753	724	-2.056	6.40966	-5.27615	0.000109141	0.000902151	-2.40964	6.40966	-6.88522	9.9744e-06	8.4918e-05	-0.353638	6.40966	0	0.995055	1	K19176	FAAH2; fatty acid amide hydrolase 2 [EC:3.5.1.99]
HCON_00055880	HCON_00055880	5201	3437	1673	1288	19	17	36	88	1	5	2	6	-6.61608	2.26308	-6.63065	1.49361e-05	0.000165584	-9.78888	2.26308	-5.06227	0.000180041	0.00105444	-3.17279	2.26308	-1.14858	0.161087	1	K16534	#N/A
HCON_00038210	HCON_00038210	123	126	143	172	29	33	33	23	24	18	22	24	-2.60639	1.74274	-10.9177	9.30072e-08	2.71232e-06	-2.92709	1.74274	-12.0509	3.22056e-08	7.4237e-07	-0.320699	1.74274	0	0.997912	1	#N/A	#N/A
HCON_00139760	HCON_00139760	529.76	699.88	765.46	741.1	82.57	87.89	73.82	95.92	65.46	47.68	72.05	72.13	-3.35561	3.51254	-16.1024	1.32896e-09	1.28841e-07	-3.67685	3.51254	-16.8913	7.7936e-10	5.11905e-08	-0.321238	3.51254	0	0.997831	1	K18222	#N/A
HCON_00128520	HCON_00128520	333	331	289	303	75	85	74	88	67	68	59	59	-2.31642	3.11424	-10.5004	1.40704e-07	3.72075e-06	-2.57764	3.11424	-11.8325	3.92309e-08	8.65134e-07	-0.261222	3.11424	0	0.999729	1	K03982	#N/A
HCON_00143590	HCON_00143590.5	427.86	507.41	818.27	1081.23	188.93	97.01	46.05	160.92	49.96	69.17	53.7	46.02	-2.97886	3.54179	-5.06006	0.000154885	0.00122792	-3.88921	3.54179	-6.09902	3.08796e-05	0.000224424	-0.910346	3.54179	0	0.565992	1	K16766	#N/A
HCON_00069310	HCON_00069310	86	60	112	164	4	4	5	11	1	2	5	1	-4.42646	-0.275884	-7.06328	7.88973e-06	9.73625e-05	-5.67715	-0.275884	-7.48748	4.56354e-06	4.2788e-05	-1.25068	-0.275884	-0.33226	0.378701	1	K22583	TIMP2; metalloproteinase inhibitor 2
HCON_00102270	HCON_00102270	1360	1355	1234	1108	523	503	542	572	487	448	412	414	-1.59719	5.62157	-5.33415	9.94971e-05	0.00083486	-1.79605	5.62157	-6.93588	9.30211e-06	7.98061e-05	-0.198857	5.62157	0	0.999987	1	K04710	CERS; ceramide synthetase [EC:2.3.1.24]
HCON_00025760	HCON_00025760	60	37	53	73	16	18	19	13.59	11	10	14.7	9	-2.05263	0.70171	-4.67053	0.000294892	0.00216167	-2.5294	0.70171	-6.14274	2.87912e-05	0.000210498	-0.476768	0.70171	0	0.952577	1	#N/A	#N/A
HCON_00038230	HCON_00038230	221	228	309	344	63	42	70	52	41	33	38	51	-2.63487	2.65514	-9.29061	5.06798e-07	1.05298e-05	-3.0138	2.65514	-10.4408	1.49504e-07	2.46823e-06	-0.378936	2.65514	0	0.990323	1	#N/A	#N/A
HCON_00101940	HCON_00101940	18331	24412	19334	14544	2657	2525	3013	2850	2072	1829	2377	2372	-3.13301	8.47373	-13.6727	8.12891e-09	4.51413e-07	-3.40367	8.47373	-15.3176	2.31805e-09	1.09766e-07	-0.270665	8.47373	0	0.999578	1	K22182	TXNRD; thioredoxin reductase (NADPH) [EC:1.8.1.9]
HCON_00055470	HCON_00055470	44	72	47	35	12	13	12	12	4	12	10	4	-2.27106	0.276981	-3.75514	0.00145009	0.00864607	-3.01352	0.276981	-5.14825	0.000134239	0.000809874	-0.742463	0.276981	0	0.710903	1	K01536	#N/A
HCON_00108070	HCON_00108070	911	743	882	904	364	321	420	384	242	327	350	320	-1.56934	5.08822	-5.60466	6.50386e-05	0.00057956	-1.75406	5.08822	-7.16968	6.77228e-06	6.03478e-05	-0.184725	5.08822	0	0.999994	1	K04608	GRM6_7_8; metabotropic glutamate receptor 6/7/8
HCON_00147440	HCON_00147440	182	250	278	305	10	15	17	20	6	11	8	12	-4.37233	1.29431	-12.6199	1.96236e-08	8.74967e-07	-5.00601	1.29431	-12.8819	1.57712e-08	4.3592e-07	-0.633684	1.29431	0	0.818173	1	K09368	#N/A
HCON_00012520	HCON_00012520.2	1250.75	1729.06	1306.86	933.93	263.09	330	271.82	270.29	230.9	191.93	160.12	224.22	-2.53328	4.94288	-7.18925	6.59778e-06	8.44032e-05	-2.94867	4.94288	-8.47259	1.30144e-06	1.43889e-05	-0.415385	4.94288	0	0.979329	1	K20656	TMEM189; transmembrane protein 189
HCON_00047630	HCON_00047630	89.36	92.52	96.47	66.16	17.43	20.1	19.37	28.67	10.89	16.09	16.16	14.13	-2.3482	1.14769	-6.13106	2.92897e-05	0.000295485	-2.81531	1.14769	-7.43291	4.77781e-06	4.4422e-05	-0.467111	1.14769	0	0.955595	1	K11433	SETMAR; histone-lysine N-methyltransferase SETMAR [EC:2.1.1.43]
HCON_00102700	HCON_00102700	1116	1235	972	1025	344	326	451	392	290	270	326	332	-1.88671	5.20115	-7.38727	5.07103e-06	6.70485e-05	-2.10561	5.20115	-8.8527	8.3247e-07	1.01399e-05	-0.218902	5.20115	0	0.999953	1	K04220	#N/A
HCON_00016870	HCON_00016870	5289	6133	6565	5566	1854	1878	1819	1597	1941	2487	1803	1693	-2.07926	7.65913	-8.06189	2.14322e-06	3.29354e-05	-1.85739	7.65913	-6.41592	1.93238e-05	0.000149536	0.221869	7.65913	0	0.999943	1	#N/A	#N/A
HCON_00063460	HCON_00063460	1213	1389	1105	891	143	138	193	183	107	120	125	117	-3.15902	4.36546	-11.4495	5.59413e-08	1.85716e-06	-3.54546	4.36546	-12.4367	2.29132e-08	5.6681e-07	-0.386442	4.36546	0	0.987512	1	K12307	MSFD8; MFS transporter, ceroid-lipofuscinosis neuronal protein 7
HCON_00164600	HCON_00164600	174	183	182	214	85	76	96	92	62	65	90	72	-1.46723	2.96562	-4.60317	0.000330379	0.0023869	-1.65795	2.96562	-6.20387	2.63065e-05	0.000195135	-0.190729	2.96562	0	0.99999	1	#N/A	#N/A
HCON_00120900	HCON_00120900.1	44.5	38.5	39.5	33	4	7	9	8.5	5	5.5	3	3.5	-2.77182	-0.300189	-6.55117	1.59294e-05	0.000174694	-3.35501	-0.300189	-7.77231	3.08656e-06	3.04156e-05	-0.583186	-0.300189	0	0.864187	1	K08889	FER; tyrosine-protein kinase Fer [EC:2.7.10.2]
HCON_00120900	HCON_00120900.2	44.5	38.5	39.5	33	4	7	9	8.5	5	5.5	3	3.5	-2.77182	-0.300189	-6.55117	1.59294e-05	0.000174694	-3.35501	-0.300189	-7.77231	3.08656e-06	3.04156e-05	-0.583186	-0.300189	0	0.864187	1	K08889	FER; tyrosine-protein kinase Fer [EC:2.7.10.2]
HCON_00015810	HCON_00015810	2237	1850	2084	1684	183	307	292	261	112	416	122	117	-3.29221	4.9956	-7.63545	3.67631e-06	5.15654e-05	-3.88867	4.9956	-8.65143	1.05628e-06	1.21857e-05	-0.59646	4.9956	0	0.849603	1	K04011	#N/A
HCON_00125330	HCON_00125330	3616	4318	3844	2945	1386	1410	1737	1727	1092	1209	1354	1388	-1.58876	7.15071	-4.30006	0.000555025	0.00372978	-1.81189	7.15071	-5.9068	4.09489e-05	0.000286853	-0.223134	7.15071	0	0.999931	1	#N/A	#N/A
HCON_00104390	HCON_00104390	1725	1068	1530	1428	369	406	426	409	278	325	332	359	-2.17771	5.39217	-9.00174	7.01602e-07	1.34771e-05	-2.40919	5.39217	-10.3536	1.63292e-07	2.63881e-06	-0.231484	5.39217	0	0.999888	1	K19502	ANO8; anoctamin-8
HCON_00038170	HCON_00038170	1236	1458	1998	1811	649	722	658	675	529	573	599	544	-1.6043	5.96562	-5.50441	7.60458e-05	0.000665987	-1.78609	5.96562	-7.03718	8.10011e-06	7.08875e-05	-0.181794	5.96562	0	0.999993	1	#N/A	#N/A
HCON_00190570	HCON_00190570	1077	914	832	749	285	241	326	302	219	228	221	234	-1.98186	4.83259	-6.84721	1.05111e-05	0.000123238	-2.24461	4.83259	-8.25154	1.69809e-06	1.7946e-05	-0.262748	4.83259	0	0.999558	1	K20189	#N/A
HCON_00071560	HCON_00071560	3995	2268	2120	1698	289	312	370	358	192	229	241	234	-3.21132	5.37355	-8.66796	1.03324e-06	1.84011e-05	-3.69048	5.37355	-9.70058	3.24359e-07	4.60243e-06	-0.479164	5.37355	0	0.94341	1	K10645	#N/A
HCON_00121150	HCON_00121150	149	178	241	285	35	41	50	45	34	25	27	33	-2.6421	2.24852	-7.82758	2.87392e-06	4.17984e-05	-3.07249	2.24852	-8.88106	8.06205e-07	9.91665e-06	-0.430394	2.24852	0	0.968777	1	#N/A	#N/A
HCON_00019100	HCON_00019100	52	59	68	54	24	25	25	22	15	22	21	16	-1.61624	1.14412	-3.87639	0.00116767	0.00712916	-1.91386	1.14412	-5.377	9.29529e-05	0.000590846	-0.297617	1.14412	0	0.998277	1	#N/A	#N/A
HCON_00099110	HCON_00099110	516	581	504	448	22	32	48	39	22	14	29	26	-4.24804	2.43736	-13.6317	8.43551e-09	4.64219e-07	-4.7677	2.43736	-13.7109	7.94634e-09	2.61672e-07	-0.519654	2.43736	0	0.907785	1	K14677	ACY1; aminoacylase [EC:3.5.1.14]
HCON_00083010	HCON_00083010	166	81	62	60	7	12	14	14	2	6	4	9	-3.18089	0.350477	-4.39056	0.000476191	0.003261	-4.29792	0.350477	-5.28387	0.000109077	0.000681283	-1.11703	0.350477	-0.159005	0.445366	1	K01681	ACO; aconitate hydratase [EC:4.2.1.3]
HCON_00163910	HCON_00163910.2	416.87	711.09	719.68	655.25	139.61	160.69	122.15	232.83	91.01	77.71	132.71	152	-2.30357	4.02486	-5.59994	6.55227e-05	0.000581773	-2.74585	4.02486	-6.8452	1.0544e-05	8.92693e-05	-0.442283	4.02486	0	0.959631	1	K01897	ACSL; long-chain acyl-CoA synthetase [EC:6.2.1.3]
HCON_00184440	HCON_00184440	344	310	356	320	89	106	129	123	93	103	80	81	-1.94039	3.45821	-7.30413	5.65986e-06	7.40327e-05	-2.17561	3.45821	-8.6575	1.04501e-06	1.21013e-05	-0.235213	3.45821	0	0.999805	1	K14683	SLC34A; solute carrier family 34 (sodium-dependent phosphate cotransporter)
HCON_00064270	HCON_00064270	151	148	149	152	41	56	49	60	36	45	31	49	-1.90828	2.32232	-6.06754	3.2181e-05	0.000320949	-2.18485	2.32232	-7.4155	4.88639e-06	4.53281e-05	-0.276566	2.32232	0	0.998977	1	K05181	GABRB; gamma-aminobutyric acid receptor subunit beta
HCON_00127880	HCON_00127880	32	36.85	34.02	25.61	9.44	9.76	11.66	12.06	8	6	7.04	9.35	-1.88552	0.0730807	-4.19449	0.000666753	0.00437401	-2.27963	0.0730807	-5.6091	6.45971e-05	0.000428851	-0.394119	0.0730807	0	0.980245	1	#N/A	#N/A
HCON_00030160	HCON_00030160	24	16	15	27	3	4	2	2	0	3	1	2	-3.06057	-1.53199	-4.68285	0.000289378	0.00212798	-3.94701	-1.53199	-5.9909	3.63046e-05	0.000258168	-0.886439	-1.53199	0	0.578703	1	K06237	COL4A; collagen, type IV, alpha
[truncated: 10,544 more rows]
