# Supplementary material for: Dafachronic acid promotes larval development in Haemonchus contortus by modulating dauer signalling and lipid metabolism
Source: PLoS Pathog. 2019 Jul 23;15(7):e1007960. doi: 10.1371/journal.ppat.1007960 (PMC6677322; doi:10.1371/journal.ppat.1007960)
Supplement: S3 Table — (XLSX) [file ppat.1007960.s003.xlsx]

## Sheet: Proteomic analysis
S3 Table. Effect of (25S)-Δ7-DA on protein expression during the developmental (larval) transition of Haemonchus contortus in vitro
Major transcript IDs	Protein groups	log2 transformed relative abundance												Difference (control24/control0)	-LOG(P-value)	Significant	Difference (DA24/control0)	-LOG(P-value)	Significant	Difference (DA24/control24)	-LOG(P-value)	Significant	KO	Description	WormBase homologue	Description
		Control0.1	Control0.2	Control0.3	Control0.4	Control24.1	Control24.2	Control24.3	Control24.4	DA24.1	DA24.2	DA24.3	DA24.4
HCON_00166580	HCON_00166580	22.3104	NaN	22.638	22.4062	23.1644	22.9172	22.9389	23.1922	22.7173	22.7611	NaN	23.2836	0.60165	3.02203	+	0.46915	1.73955	+	-0.1325	0.39337		K17969	FIS1; mitochondrial fission 1 protein
HCON_00185040	HCON_00185040;HCON_00028130	23.9414	24.1087	24.0863	23.7111	24.6425	24.5074	24.413	24.7856	24.5714	24.7364	24.4502	24.5003	0.62525	2.65871	+	0.6027	2.79647	+	-0.0225506	0.0793241		#N/A	#N/A
HCON_00010370	HCON_00010370	25.1613	25.0506	24.7117	25.3573	25.9922	25.6425	25.5015	25.7128	25.8897	25.699	25.5823	25.6946	0.642025	2.03407	+	0.646174	2.30275	+	0.00414991	0.0115261		K02969	RP-S20e; small subunit ribosomal protein S20e
HCON_00012330	HCON_00012330;HCON_00169550	25.0518	25.0544	25.0027	25.0355	25.5937	25.7123	25.5342	25.6177	25.803	25.8268	25.6488	25.4797	0.578375	5.2352	+	0.653475	3.70613	+	0.0750995	0.368179		#N/A	#N/A
HCON_00077050	HCON_00077050	23.8495	23.7385	23.6673	23.6196	24.2261	24.508	24.2877	24.3059	24.3027	24.5262	24.3178	24.3931	0.6132	3.62042	+	0.666225	4.06466	+	0.0530248	0.275458		K17095	ANXA7_11; annexin A7/11
HCON_00030130	HCON_00030130.2;HCON_00030130.1	NaN	NaN	23.3378	23.6589	24.2753	23.9792	23.9443	24.1989	24.1073	24.1694	24.312	24.1269	0.601076	2.55578	+	0.680551	3.22485	+	0.0794749	0.368465		#N/A	#N/A
HCON_00119180	HCON_00119180	24.7712	24.844	24.7897	24.6474	25.3479	25.4243	25.3716	25.2158	25.5847	25.5781	25.3741	25.2608	0.576825	4.10889	+	0.68635	3.58134	+	0.109525	0.560983		K07953	SAR1; GTP-binding protein SAR1 [EC:3.6.5.-]
HCON_00083050	HCON_00083050	24.8624	24.5134	23.8118	24.7007	25.237	24.8942	25.2109	25.0812	25.4228	25.2441	25.1047	24.9704	0.633749	1.38767	+	0.713425	1.53178	+	0.0796757	0.262786		K03232	EEF1B; elongation factor 1-beta
HCON_00029980	HCON_00029980	25.1081	25.0454	25.1907	25.1112	25.8457	25.9019	25.6618	25.7771	25.8898	25.9347	25.826	25.6993	0.682774	4.57425	+	0.723599	4.73896	+	0.0408254	0.225579		K02873	RP-L13e; large subunit ribosomal protein L13e
HCON_00087640	HCON_00087640	26.2045	26.4563	26.4502	26.3725	27.0657	27.2032	26.9292	26.9123	27.142	27.1747	27.0996	26.9849	0.656725	3.47957	+	0.729425	4.27626	+	0.0727	0.402556		K02934	RP-L6e; large subunit ribosomal protein L6e
HCON_00027970	HCON_00027970	25.8342	25.7173	25.7519	25.7376	26.407	26.4039	26.2873	26.3699	26.6711	26.5011	26.4677	26.3331	0.606775	5.42481	+	0.733	4.21031	+	0.126225	0.84494		K02966	RP-S19e; small subunit ribosomal protein S19e
HCON_00073630	HCON_00073630;HCON_00073620;HCON_00073590	23.902	24.1482	23.7937	23.9315	24.972	24.8675	24.8321	24.6098	24.4396	24.8006	24.7031	24.7949	0.876501	3.76184	+	0.740701	3.2272	+	-0.1358	0.555695		#N/A	#N/A
HCON_00011760	HCON_00011760	24.3632	24.2949	24.7012	24.3158	25.1025	24.9047	24.9836	25.3461	25.213	25.1296	25.2769	25.0189	0.66545	2.57298	+	0.740825	3.2752	+	0.0753746	0.281166		K02875	RP-L14e; large subunit ribosomal protein L14e
HCON_00080290	HCON_00080290	23.0806	23.0759	23.4257	23.4151	24.3733	23.8556	23.6961	23.9585	24.1683	23.9482	23.9731	23.9255	0.72155	2.20658	+	0.754451	3.25363	+	0.0329003	0.0763001		K00798	MMAB; cob(I)alamin adenosyltransferase [EC:2.5.1.17]
HCON_00013360	HCON_00013360.5;HCON_00013360.6	23.2501	NaN	23.2113	23.3791	24.1378	24.7761	23.5026	23.5286	23.6655	24.3237	24.2326	23.9255	0.7061	1.22956	+	0.75665	2.56616	+	0.05055	0.0527586		#N/A	#N/A
HCON_00028450	HCON_00028450	26.2985	26.285	26.3626	26.1166	26.951	26.8554	26.8993	26.736	27.1632	27.2725	26.745	26.9257	0.59475	3.8478	+	0.760925	2.96574	+	0.166175	0.621783		K03231	EEF1A; elongation factor 1-alpha
HCON_00123830	HCON_00123830	25.7838	25.9898	25.8632	25.9973	26.5484	26.613	26.3497	26.5188	26.874	26.6975	26.6623	26.4613	0.598951	3.64477	+	0.765251	3.6047	+	0.166299	0.816345		K12898	HNRNPF_H; heterogeneous nuclear ribonucleoprotein F/H
HCON_00131540	HCON_00131540	24.4008	24.3212	24.3037	24.2035	25.09	25.0404	24.8039	24.7145	25.3406	25.1692	24.955	24.8934	0.6049	3.04779	+	0.78225	3.40658	+	0.17735	0.614965		#N/A	#N/A
HCON_00088990	HCON_00088990.2;HCON_00088990.1	22.5356	23.5831	NaN	NaN	23.7388	24.0111	23.7019	23.8429	23.9886	24.0515	23.5478	23.8105	0.764325	1.31103	+	0.79025	1.302	+	0.0259247	0.0699785		#N/A	#N/A
HCON_00004790	HCON_00004790	25.6741	25.4348	25.5099	25.7888	26.4577	26.3051	26.2957	26.1061	26.5112	26.3741	26.3743	26.3135	0.68925	3.16764	+	0.791375	3.91669	+	0.102125	0.575196		K02937	RP-L7e; large subunit ribosomal protein L7e
HCON_00065600	HCON_00065600.1;HCON_00065600.2	24.2413	24.3184	23.9897	24.3529	24.7121	25.2073	24.6647	24.7662	25.2455	25.4265	24.59	24.8109	0.612	2.19388	+	0.79265	2.04126	+	0.180651	0.336135		#N/A	#N/A
HCON_00102060	HCON_00102060	25.2376	25.1894	25.3046	25.4543	26.1801	26.229	26.0281	25.9502	26.2419	26.2382	25.9198	25.9576	0.800375	4.03548	+	0.7929	3.56086	+	-0.0074749	0.0234305		K02973	RP-S23e; small subunit ribosomal protein S23e
HCON_00150940	HCON_00150940	25.6614	25.6982	25.5943	25.4482	26.4194	26.3953	26.2873	26.1131	26.514	26.3945	26.3455	26.3282	0.70325	3.66415	+	0.795025	4.58095	+	0.0917754	0.51938		K09553	STIP1; stress-induced-phosphoprotein 1
HCON_00029310	HCON_00029310.1;HCON_00029310.2	24.7566	24.7873	24.6802	24.5241	25.7003	25.5755	25.1862	25.3029	25.6286	25.5183	25.3433	25.4532	0.754175	2.89564	+	0.7988	4.11831	+	0.0446243	0.125762		#N/A	#N/A
HCON_00008450	HCON_00008450	24.7602	24.6987	24.7576	24.7288	25.5352	25.1648	25.3155	25.2626	25.7698	25.7216	25.3276	25.3406	0.5832	3.47838	+	0.803575	3.26675	+	0.220375	0.760774		K02900	RP-L27Ae; large subunit ribosomal protein L27Ae
HCON_00163260	HCON_00163260	24.5578	24.6571	24.9276	24.5892	25.3098	25.1873	25.176	25.4128	25.5743	25.4407	25.5153	25.5132	0.58855	2.94746	+	0.82795	4.07325	+	0.239401	2.06814		K02872	RP-L13Ae; large subunit ribosomal protein L13Ae
HCON_00020860	HCON_00020860	24.9261	24.8182	25.0308	24.9671	25.7479	25.6613	25.4798	25.545	25.8769	25.9862	25.7196	25.4904	0.67295	3.98402	+	0.832726	3.42298	+	0.159775	0.616552		K12887	#N/A
HCON_00004020	HCON_00004020	25.3106	25.3144	25.1723	25.2898	26.0838	25.8698	25.8663	25.6326	26.2572	26.1229	26.0622	25.9902	0.59135	3.02676	+	0.83635	4.83615	+	0.245	1.19335		K02947	RP-S10e; small subunit ribosomal protein S10e
HCON_00080750	HCON_00080750	28.281	28.2699	28.3179	28.3316	29.0396	29.0298	28.8742	28.7889	29.2246	29.1418	29.0853	29.0999	0.633026	4.25128	+	0.8378	6.49003	+	0.204774	1.60789		K04077	groEL; chaperonin GroEL
HCON_00028280	HCON_00028280	25.9532	26.0144	26.1974	26.1262	26.6178	26.8066	26.5766	26.6362	27.0223	26.9862	26.8486	26.8102	0.5865	3.64778	+	0.844026	4.52106	+	0.257525	1.92406		K02995	RP-S8e; small subunit ribosomal protein S8e
HCON_00189730	HCON_00189730	24.4032	24.2413	24.3367	24.1782	24.8653	24.9301	24.949	24.7305	25.2433	25.19	25.0753	25.0595	0.578874	3.76349	+	0.852175	4.84321	+	0.273301	2.19994		K02885	RP-L19e; large subunit ribosomal protein L19e
HCON_00052190	HCON_00052190.4;HCON_00052190.2;HCON_00052190.1;HCON_00052190.5;HCON_00052190.3	24.818	24.6487	24.58	24.5574	25.3277	25.5225	25.2774	25.4276	25.5206	25.7488	25.3956	25.392	0.737774	4.03077	+	0.863225	3.81867	+	0.12545	0.592425		#N/A	#N/A
HCON_00080090	HCON_00080090	24.6666	24.6637	24.8992	24.516	25.4366	25.4214	25.3921	25.2977	25.5359	25.5571	25.3593	25.7622	0.700575	3.76112	+	0.86725	3.56411	+	0.166675	0.968526		K02957	RP-S15Ae; small subunit ribosomal protein S15Ae
HCON_00185630	HCON_00185630	NaN	NaN	22.3568	22.7383	23.5326	23.5349	23.0591	22.9337	23.3133	23.4981	24.0118	22.8562	0.717525	2.0157	+	0.8723	1.79281	+	0.154775	0.216099		K01482	DDAH; dimethylargininase [EC:3.5.3.18]
HCON_00017920	HCON_00017920	21.9662	22.0992	21.997	NaN	23.2713	22.8466	22.4586	22.6095	23.0482	22.9337	22.8705	22.7283	0.7757	2.30285	+	0.874376	4.70544	+	0.0986757	0.206891		K03768	PPIB; peptidyl-prolyl cis-trans isomerase B (cyclophilin B) [EC:5.2.1.8]
HCON_00154460	HCON_00154460	24.9553	25.1027	25.0352	24.886	25.7999	25.7351	25.5455	25.6619	26.0666	25.8422	25.7859	25.7957	0.6908	4.13152	+	0.8778	4.43809	+	0.187	1.14678		K02938	RP-L8e; large subunit ribosomal protein L8e
HCON_00192310	HCON_00192310	24.9665	24.9859	25.4226	25.1155	25.9472	26.0313	25.7655	25.8594	26.0367	26.0739	25.8713	26.0251	0.778225	3.19784	+	0.879125	3.59455	+	0.1009	0.670028		K02920	RP-L36e; large subunit ribosomal protein L36e
HCON_00115270	HCON_00115270	23.9	23.6564	23.7966	23.8601	24.5295	24.5958	24.3543	24.6281	24.7426	24.805	24.6727	24.547	0.72365	3.9557	+	0.88855	4.598	+	0.164901	1.03468		K02974	RP-S24e; small subunit ribosomal protein S24e
HCON_00009420	HCON_00009420	22.0135	NaN	22.2511	22.3715	23.2982	23.136	22.9348	22.8036	23.0621	22.9718	23.6831	22.7336	0.831125	3.12576	+	0.900625	2.23415	+	0.0695	0.112028		K11086	SNRPB; small nuclear ribonucleoprotein B and B'
HCON_00154330	HCON_00154330	22.7047	23.4735	22.8662	22.7488	24.1757	23.8118	23.5077	23.9168	23.6491	23.9779	23.9862	23.8174	0.9047	2.15245	+	0.90935	2.45802	+	0.00465012	0.00980094		K18081	MTMR1_2; myotubularin-related protein 1/2 [EC:3.1.3.64 3.1.3.95]
HCON_00086920	HCON_00086920	23.6257	24.0002	24.4277	24.0895	25.0454	24.8735	24.7945	24.9574	24.9267	25.0281	24.9576	24.9149	0.881925	2.64705	+	0.92105	2.82915	+	0.0391245	0.270425		K00236	SDHC; succinate dehydrogenase (ubiquinone) cytochrome b560 subunit
HCON_00028800	HCON_00028800	26.6133	26.6608	26.3932	26.3801	27.2608	27.2203	27.0604	27.0129	27.4822	27.4484	27.3841	27.4522	0.62675	3.24369	+	0.929875	4.74636	+	0.303125	2.50556		K02930	RP-L4e; large subunit ribosomal protein L4e
HCON_00164530	HCON_00164530	26.2532	26.1154	26.0067	26.0571	26.8956	26.7283	26.7129	26.5938	27.0429	27.1932	26.9514	26.9989	0.624549	3.58035	+	0.938499	4.81033	+	0.31395	2.08135		K00031	IDH1; isocitrate dehydrogenase [EC:1.1.1.42]
HCON_00188150	HCON_00188150	NaN	22.606	22.4442	22.4931	23.1847	22.9994	23.2932	23.1082	23.8731	23.5781	23.3512	23.0265	0.631949	3.96343	+	0.9428	2.68574	+	0.310851	0.818629		K13506	GPAT3_4; glycerol-3-phosphate O-acyltransferase 3/4 [EC:2.3.1.15]
HCON_00134830	HCON_00134830	NaN	23.1817	22.9065	22.5233	23.8109	23.6663	23.6278	23.8193	23.9012	23.9626	23.707	23.7087	0.860575	3.0118	+	0.949375	3.13487	+	0.0888004	0.492734		K04507	CACYBP; calcyclin binding protein
HCON_00059400	HCON_00059400	NaN	20.4329	20.56	NaN	21.1848	NaN	21.35	NaN	21.7324	21.2951	21.3695	NaN	0.77095	4.85749	+	0.969225	4.10323	+	0.198275	0.948201		K01890	FARSB; phenylalanyl-tRNA synthetase beta chain [EC:6.1.1.20]
HCON_00114750	HCON_00114750	NaN	NaN	22.1482	21.6319	23.1387	22.9416	22.9394	22.5231	23.0755	22.8988	22.42	23.0852	0.99565	2.62825	+	0.979825	2.4062	+	-0.0158253	0.0267205		#N/A	#N/A
HCON_00044480	HCON_00044480	23.462	23.7964	23.5938	23.6981	24.4404	24.607	24.2709	24.3378	24.7252	24.6157	24.8418	24.3605	0.77645	3.56257	+	0.998226	3.6824	+	0.221776	0.888893		K07897	RAB7A; Ras-related protein Rab-7A
HCON_00125640	HCON_00125640	23.9025	23.57	23.8991	23.5384	24.5926	24.8496	24.2554	24.4894	24.9939	24.8416	24.7593	24.3647	0.81925	2.67838	+	1.01238	3.03246	+	0.193125	0.481809		K00639	kbl; glycine C-acetyltransferase [EC:2.3.1.29]
Hc-daf-21	Hc-daf-21	28.5313	28.5905	28.6522	28.5843	29.53	29.5284	29.4174	29.3524	29.7477	29.6784	29.537	29.461	0.867476	5.6169	+	1.01645	5.18215	+	0.148975	0.971916		K04079	HSP90A; molecular chaperone HtpG
HCON_00015450	HCON_00015450.1;HCON_00015450.2	23.741	23.61	23.6617	23.5602	24.4038	24.2751	24.2147	24.4241	24.9154	24.8285	24.4813	24.4762	0.686201	4.42685	+	1.03213	3.84265	+	0.345925	1.48133		#N/A	#N/A
HCON_00158870	HCON_00158870	22.082	NaN	22.9086	22.7003	23.5232	23.4416	23.2044	23.069	23.3703	23.8719	23.7217	23.4849	0.745924	1.96945	+	1.04857	2.61856	+	0.30265	1.01005		K17610	CHP; calcineurin B homologous protein 1
HCON_00047080	HCON_00047080.1;HCON_00047080.2	25.648	25.7404	25.785	25.7451	26.4866	26.4412	26.4144	26.234	26.8744	26.9318	26.6432	26.6694	0.664425	4.38834	+	1.05007	4.98298	+	0.38565	2.25987		#N/A	#N/A
HCON_00035460	HCON_00035460	25.5997	25.2814	25.5752	25.3059	26.2227	26.0074	26.2425	26.091	26.5616	26.7193	26.4212	26.3757	0.70035	3.33345	+	1.0789	4.07769	+	0.37855	2.13042		K02918	RP-L35e; large subunit ribosomal protein L35e
HCON_00039040	HCON_00039040	22.5664	23.3092	23.6613	23.2432	24.0276	24.0633	23.9299	23.9972	24.0014	24.5881	24.2812	24.2321	0.809474	1.89816	+	1.08067	2.23478	+	0.271201	1.14704		K02917	RP-L35Ae; large subunit ribosomal protein L35Ae
HCON_00011940	HCON_00011940	NaN	NaN	22.8631	22.9339	24.0422	23.7895	23.2038	23.5412	24.1391	24.29	23.946	23.5609	0.745675	2.21673	+	1.0855	3.31516	+	0.339825	0.690424		K10080	LMAN1; lectin, mannose-binding 1
HCON_00070800	HCON_00070800	23.3585	22.8847	22.8903	23.2536	24.1528	24.2659	24.3701	24.0706	24.3202	24.0916	24.1439	24.1811	1.11807	3.70353	+	1.08743	3.7605	+	-0.0306497	0.142422		K00457	HPD; 4-hydroxyphenylpyruvate dioxygenase [EC:1.13.11.27]
HCON_00064520	HCON_00064520	24.0641	23.9936	23.9831	24.2751	24.801	24.8823	24.8683	24.4902	25.1715	25.3539	24.9761	25.1995	0.681474	3.00453	+	1.09627	4.39169	+	0.4148	1.86611		K13199	SERBP1; plasminogen activator inhibitor 1 RNA-binding protein
HCON_00097400	HCON_00097400	24.6604	24.5575	24.6168	24.4168	25.3952	25.5197	25.415	25.2336	25.5886	25.9128	25.4809	25.6798	0.828	4.34015	+	1.10265	4.33223	+	0.27465	1.34018		K17302	COPB2; coatomer subunit beta'
HCON_00060940	HCON_00060940.1;HCON_00060940.2	24.7064	24.8797	24.7791	25.079	25.569	25.6565	25.3606	25.4514	26.2294	26.1445	25.7891	25.8216	0.648325	3.10868	+	1.1351	3.76016	+	0.486775	2.03018		#N/A	#N/A
HCON_00073740	HCON_00073740	22.7456	23.4059	NaN	23.3221	24.055	23.9212	23.8497	24.0171	24.6817	24.3308	24.263	23.9003	0.802876	2.70213	+	1.13608	2.70865	+	0.3332	1.03327		K12751	MYL6; myosin light chain 6
HCON_00040700	HCON_00040700	24.5619	24.0577	24.2431	24.1247	25.2829	25.29	24.5893	25.0449	25.3378	25.5019	25.3372	25.4085	0.804926	2.1721	+	1.1495	4.16433	+	0.344574	1.05835		#N/A	#N/A
HCON_00013470	HCON_00013470	23.1687	23.095	23.2336	23.1845	24.5025	24.2483	24.1843	23.9352	24.4187	24.4291	24.4162	24.1351	1.04713	3.90179	+	1.17933	5.30545	+	0.1322	0.430488		K05022	CLIC2; chloride intracellular channel protein 2
HCON_00189600	HCON_00189600.2;HCON_00189600.1	26.471	26.4483	26.4448	26.4573	27.2973	27.3103	27.0071	27.028	27.7829	27.8137	27.4713	27.4858	0.705325	3.83788	+	1.18307	4.84621	+	0.47775	2.07116		#N/A	#N/A
HCON_00128770	HCON_00128770	23.667	23.213	22.9934	NaN	24.1089	24.2426	23.9521	23.9604	24.2115	24.4419	24.5229	24.7809	0.774875	2.59196	+	1.19817	3.21746	+	0.4233	1.67929		K03627	MBF1; putative transcription factor
HCON_00162140	HCON_00162140	23.0913	23.0113	23.0157	23.0402	23.8115	23.871	23.502	23.79	24.335	24.3723	24.0985	24.1867	0.704001	3.79348	+	1.2085	5.74523	+	0.504499	2.53957		K13178	DDX17; ATP-dependent RNA helicase DDX17 [EC:3.6.4.13]
HCON_00134450	HCON_00134450	24.8715	24.8902	24.8108	24.8549	25.8986	25.727	25.6889	25.7278	26.1047	26.3332	25.9604	26.004	0.903725	5.74067	+	1.24372	5.19612	+	0.34	1.92311		#N/A	#N/A
HCON_00021810	HCON_00021810	24.2928	24.4493	24.4596	24.3828	25.2754	25.6205	25.0603	25.2646	25.6868	25.8361	25.7572	25.4783	0.909075	3.51443	+	1.29347	5.2692	+	0.384399	1.48395		K02910	RP-L31e; large subunit ribosomal protein L31e
HCON_00146420	HCON_00146420	NaN	23.5959	24.1218	24.7325	25.3812	25.2814	24.9543	25.1208	25.5295	25.7059	25.2065	25.3937	1.03435	2.21191	+	1.30882	2.66618	+	0.274474	1.00083		K01697	CBS; cystathionine beta-synthase [EC:4.2.1.22]
HCON_00139330	HCON_00139330	22.1055	21.6709	21.6895	21.359	22.6954	22.2217	23.3386	22.2976	23.1605	22.9124	22.9901	23.0172	0.9321	1.69146	+	1.31383	3.72905	+	0.381725	0.713409		K02983	RP-S30e; small subunit ribosomal protein S30e
HCON_00109720	HCON_00109720	23.3527	23.2216	23.3412	23.356	24.4955	24.6785	24.203	24.1128	25.0388	24.864	24.5294	24.5388	1.05457	3.64126	+	1.42487	4.4706	+	0.3703	1.05981		K17609	NXN; nucleoredoxin [EC:1.8.1.8]
HCON_00018730	HCON_00018730	NaN	21.3556	22.5404	NaN	NaN	23.7272	22.8925	22.9757	23.4255	23.3727	23.3636	23.3813	1.25047	1.73331	+	1.43778	2.24539	+	0.1873	0.44603		K00827	AGXT2; alanine-glyoxylate transaminase / (R)-3-amino-2-methylpropionate-pyruvate transaminase [EC:2.6.1.44 2.6.1.40]
HCON_00098180	HCON_00098180	24.5639	24.7029	24.7584	24.7845	25.838	25.8203	25.6405	25.6771	26.1903	26.2003	26.079	26.0968	1.04155	5.23442	+	1.43918	6.53605	+	0.397626	3.28925		K01673	cynT; carbonic anhydrase [EC:4.2.1.1]
HCON_00189910	HCON_00189910	22.7495	22.8483	22.9744	22.9688	23.9823	24.5303	23.2348	23.1561	24.9888	25.195	23.4555	23.7236	0.840625	1.35631	+	1.45547	1.77937	+	0.61485	0.516994		K03098	#N/A
HCON_00103290	HCON_00103290	22.2895	22.2459	22.5708	22.993	23.5106	23.8716	23.5163	23.8742	24.1939	24.5125	23.5896	23.7004	1.16838	2.94633	+	1.4743	2.7563	+	0.305925	0.604715		#N/A	#N/A
HCON_00109300	HCON_00109300	24.8606	25.5534	24.3707	25.4104	26.6914	26.7155	26.0459	26.2319	26.1931	26.7925	26.5394	26.5999	1.3724	2.29762	+	1.48245	2.59708	+	0.11005	0.209552		K05863	SLC25A4S; solute carrier family 25 (mitochondrial adenine nucleotide translocator), member 4/5/6/31
HCON_00049730	HCON_00049730.2;HCON_00049730.1	NaN	20.8559	20.9902	NaN	21.9756	22.4392	21.4248	21.5459	22.5156	22.8081	22.2108	22.0896	0.923325	2.12502	+	1.48298	3.96226	+	0.55965	1.02884		#N/A	#N/A
HCON_00016560	HCON_00016560	24.0045	24.4687	24.4822	24.3357	25.6701	25.5118	25.2358	25.1323	26.1272	26.0837	25.6317	25.6447	1.06472	3.1656	+	1.54905	3.93696	+	0.484325	1.41612		K20645	#N/A
HCON_00135300	HCON_00135300	24.8944	25.3113	25.4033	25.1775	26.6539	26.7642	26.5941	26.3076	26.8254	26.91	26.6796	26.5809	1.38333	4.07743	+	1.55235	4.62189	+	0.169024	0.667081		K09571	FKBP4_5; FK506-binding protein 4/5 [EC:5.2.1.8]
HCON_00035290	HCON_00035290.2;HCON_00035290.1	22.4565	23.2012	23.7325	24.0077	24.6352	24.5612	24.1472	24.0339	25.3515	24.953	24.5215	24.885	0.9949	1.43146	+	1.57827	2.2148	+	0.583375	1.37865		#N/A	#N/A
HCON_00021540	HCON_00021540	25.953	25.9649	26.0446	25.876	27.1009	27.2285	26.8096	26.6664	27.792	27.8523	27.2655	27.3139	0.991726	3.50906	+	1.5963	4.25761	+	0.604574	1.62031		K08056	PDIA3; protein disulfide-isomerase A3 [EC:5.3.4.1]
HCON_00081390	HCON_00081390	NaN	23.5015	NaN	23.0129	23.9982	24.0988	24.1969	24.0854	24.8709	25.4586	24.8275	24.8171	0.837626	2.90194	+	1.73633	3.7722	+	0.8987	2.85686		K06825	#N/A
HCON_00189370	HCON_00189370.2;HCON_00189370.1	27.4159	27.3351	27.4154	27.3619	28.9333	29.0165	28.761	28.6455	29.1495	29.1999	29.1062	29.2261	1.457	5.56746	+	1.78835	8.54406	+	0.33135	2.03456		#N/A	#N/A
HCON_00078020	HCON_00078020	24.3272	25.9979	26.6576	25.6113	27.4473	27.1006	27.1792	27.1199	27.2997	27.7079	27.4044	27.4181	1.56325	1.70022	+	1.80902	1.96021	+	0.245775	1.07579		K06825	#N/A
HCON_00186600	HCON_00186600	23.4228	24.1784	23.8726	NaN	25.4677	25.4936	24.9627	25.0014	26.1316	26.0745	25.482	25.4907	1.40675	3.24941	+	1.9701	3.78978	+	0.56335	1.30604		#N/A	#N/A
HCON_00135010	HCON_00135010	24.9422	25.1704	24.9498	25.3076	26.741	26.6193	26.3015	26.3416	27.2866	27.3241	26.8775	26.8653	1.40835	4.26839	+	1.99587	4.88734	+	0.587525	1.92617		K08057	CALR; calreticulin
HCON_00189960	HCON_00189960	27.8164	27.8751	27.8807	27.9129	29.3392	29.4935	28.8215	28.8806	30.1377	30.2961	29.52	29.5609	1.26242	3.54355	+	2.0074	4.25717	+	0.744975	1.55068		K09580	PDIA1; protein disulfide-isomerase A1 [EC:5.3.4.1]
HCON_00038880	HCON_00038880	25.3266	25.5621	25.5028	25.4951	27.2596	27.1322	26.8398	27.1345	27.7255	27.7514	27.4506	27.2445	1.61988	5.39252	+	2.07135	5.39668	+	0.451475	1.62673		K00235	SDHB; succinate dehydrogenase (ubiquinone) iron-sulfur subunit [EC:1.3.5.1]
HCON_00000570	HCON_00000570	23.8918	23.7396	23.8731	23.1184	24.6363	25.1711	23.9805	24.3222	26.2544	27.0232	24.8395	25.0243	0.8718	1.5044	+	2.12962	2.08513	+	1.25782	1.14253		#N/A	#N/A
HCON_00158930	HCON_00158930	22.5461	22.5417	21.8749	22.2902	23.972	24.059	23.5866	23.4406	24.9042	25.1049	24.1281	24.2315	1.45132	3.26549	+	2.27895	3.65381	+	0.827625	1.56777		#N/A	#N/A
HCON_00008050	HCON_00008050	NaN	22.1913	NaN	22.7327	24.3001	24.557	23.8788	23.9027	25.2389	25.4079	24.5582	24.8629	1.69765	3.53521	+	2.55498	4.32568	+	0.857325	1.84376		K09584	PDIA6; protein disulfide-isomerase A6 [EC:5.3.4.1]
HCON_00112110	HCON_00112110	23.2942	23.7229	22.9997	23.4461	25.9523	26.0456	25.1341	24.9421	26.6759	26.6655	25.9929	25.9888	2.1528	3.28919	+	2.96505	4.68763	+	0.81225	1.25615		K09487	HSP90B; heat shock protein 90kDa beta
HCON_00116370	HCON_00116370	24.1818	21.4368	24.1391	23.3461	25.1553	25.8115	24.9406	24.9139	26.5693	27.39	25.6747	25.7802	1.92938	1.53808	+	3.0776	2.18178	+	1.14822	1.36092		#N/A	#N/A
HCON_00134740	HCON_00134740;HCON_00134730	23.04	22.9484	23.709	23.5317	26.2802	26.177	25.9538	25.9866	26.612	26.5694	26.3892	26.2877	2.79212	5.06258	+	3.1573	5.38313	+	0.365175	1.81364		#N/A	#N/A
HCON_00112100	HCON_00112100	22.5611	22.2356	23.4321	22.4443	26.1754	26.2146	25.5328	25.3291	26.8812	27.2564	26.3297	26.3977	3.1447	4.00088	+	4.04798	4.65907	+	0.903275	1.55561		K09487	HSP90B; heat shock protein 90kDa beta
HCON_00142350	HCON_00142350	22.8215	23.0197	22.7312	22.7164	23.3044	23.5388	23.3462	23.4628	23.4102	23.007	23.1237	23.1621	0.59085	3.2739	+	0.35355	1.7405		-0.2373	1.25207		K14564	NOP56; nucleolar protein 56
HCON_00076810	HCON_00076810.2;HCON_00076810.1	23.57	23.6103	23.208	23.093	23.8544	24.2249	23.9149	23.9919	23.7296	23.6329	23.4438	23.8731	0.6262	2.19733	+	0.299525	0.974309		-0.326674	1.44566		#N/A	#N/A
HCON_00008970	HCON_00008970	20.6473	20.8044	20.8141	20.4161	21.607	NaN	21.0008	NaN	20.3908	20.9043	NaN	NaN	0.633425	1.72844	+	0.0229244	0.0457292		-0.656349	1.54166		K01756	purB; adenylosuccinate lyase [EC:4.3.2.2]
HCON_00191210	HCON_00191210.1	22.4703	22.8366	22.7203	NaN	23.1659	23.1102	23.5998	23.6319	23.0534	23.0604	NaN	22.5009	0.701225	2.35511	+	0.19585	0.612218		-0.505375	1.41982		K00693	GYS; glycogen synthase [EC:2.4.1.11]
HCON_00004410	HCON_00004410	21.9125	21.5742	22.727	22.0587	22.7684	22.8405	22.972	22.617	22.1424	22.4647	22.5777	22.1636	0.731375	1.55809	+	0.269001	0.456274		-0.462375	1.89871		#N/A	#N/A
HCON_00019410	HCON_00019410.2;HCON_00019410.1	22.7685	NaN	22.6454	21.6086	24.9375	22.2001	23.4957	NaN	21.9065	22.2967	22.4698	22.3824	1.2036	1.00534	+	0.0769744	0.0977899		-1.28057	1.17586		#N/A	#N/A
HCON_00080030	HCON_00080030	25.8458	25.3134	25.9396	26.316	21.8297	21.7364	22.807	22.692	21.068	20.9343	22.0044	22.0069	-3.58743	4.30846	+	-4.3503	4.72962	+	-0.762875	0.965693		K00006	GPD1; glycerol-3-phosphate dehydrogenase (NAD+) [EC:1.1.1.8]	GPDH-2	Glycerol-3-Phosphate DeHydrogenase; gpdh-2 is an ortholog of human GPD1 and GPD1L; is predicted to have glycerol-3-phosphate dehydrogenase (quinone) activity and glycerol-3-phosphate dehydrogenase [NAD+] activity; is involved in intracellular accumulation of glycerol; is expressed in several tissues, including the body wall musculature, the excretory cell, the hypodermis, the nervous system, and …
HCON_00165060	HCON_00165060	27.9502	27.843	27.8399	27.8746	24.8749	24.7897	26.2101	26.1267	23.7925	23.5556	25.027	25.8201	-2.37657	3.0669	+	-3.32812	3.10628	+	-0.95155	0.702716		K05768	GSN; gelsolin
HCON_00014700	HCON_00014700	27.6658	27.4833	27.4348	27.211	25.6967	26.0413	26.4106	25.7345	24.0117	24.2523	25.3574	25.8786	-1.47795	3.62076	+	-2.57372	2.88522	+	-1.09578	1.21937		#N/A	#N/A
HCON_00186610.4	HCON_00186610.4	25.4184	25.6897	25.784	25.7641	24.5935	24.2391	24.729	24.8228	23.0976	23.1973	23.5242	23.6161	-1.06795	3.36225	+	-2.30525	5.30373	+	-1.2373	3.34383		K16469	#N/A
HCON_00153320	HCON_00153320	25.9633	25.8651	26.1562	26.2724	24.6983	24.4352	25.1608	25.139	23.8852	23.4422	24.3083	24.2273	-1.20593	3.03516	+	-2.0985	4.14801	+	-0.892575	1.82327		K12182	#N/A
HCON_00037070	HCON_00037070	26.8815	26.8563	26.8696	27.0136	25.5508	25.3813	25.678	25.5187	24.8468	25.0572	25.0764	25.1261	-1.37305	5.90667	+	-1.87862	6.69212	+	-0.505575	2.95094		K20002	SNAPIN; SNARE-associated protein Snapin
HCON_00094130	HCON_00094130	26.2039	26.4173	26.5576	26.6641	24.7783	24.6204	25.1116	25.0872	24.5085	24.3249	24.8706	24.8771	-1.56135	4.24201	+	-1.81545	4.40886	+	-0.2541	0.672172		K12890	SFRS1; splicing factor, arginine/serine-rich 1
HCON_00136720	HCON_00136720	25.6607	25.3055	24.9675	24.8158	24.2696	23.3975	23.8102	24.3815	23.7355	23.0177	23.4891	23.3193	-1.22268	2.22583	+	-1.79698	3.52244	+	-0.5743	1.10313		K07127	uraH; 5-hydroxyisourate hydrolase [EC:3.5.2.17]
HCON_00158140	HCON_00158140	24.5481	24.298	24.8576	24.5505	22.8399	22.8127	23.5964	23.4386	22.7758	22.5407	22.5948	23.2277	-1.39165	3.01145	+	-1.7788	4.02961	+	-0.387149	0.744051		#N/A	#N/A
HCON_00073880	HCON_00073880	23.8265	24.11	24.3345	24.4664	22.3552	NaN	23.3367	23.233	22.3873	21.5929	23.2128	22.8902	-1.20937	2.44833	+	-1.66355	2.33157	+	-0.454175	0.499327		K17854	#N/A
HCON_00001300	HCON_00001300	24.9957	25.5857	25.8197	25.1926	24.2875	24.1558	24.6065	24.3735	23.2898	23.7311	24.237	23.7459	-1.0426	2.6039	+	-1.64748	3.06511	+	-0.604876	1.51045		#N/A	#N/A
HCON_00133580	HCON_00133580	23.7921	23.6385	23.0131	23.1115	NaN	22.4312	22.6706	22.5101	21.4278	NaN	NaN	22.1824	-0.8515	2.28816	+	-1.5837	2.80022	+	-0.732201	1.77233		#N/A	#N/A
HCON_00023810	HCON_00023810	26.3518	26.3908	26.3524	26.7157	25.0209	25.0686	25.1208	25.2275	25.0432	24.1744	25.5139	24.8992	-1.34323	5.01096	+	-1.545	2.74068	+	-0.201775	0.30134		#N/A	#N/A
HCON_00014670	HCON_00014670	28.4375	28.2364	28.3685	28.3372	27.2065	27.0343	27.6851	27.4597	26.5677	26.4264	27.1357	27.3669	-0.9985	3.27488	+	-1.47073	3.17699	+	-0.472225	0.898279		K07922	#N/A
HCON_00184610	HCON_00184610	29.6263	29.5324	29.6694	29.4405	28.5927	28.4521	28.921	28.8345	28.0303	27.7363	28.3089	28.4832	-0.867075	3.45986	+	-1.42747	3.78877	+	-0.5604	1.53971		K12046	TNNT3; troponin T, fast skeletal muscle
HCON_00186610.1	HCON_00186610.1	33.8659	33.7598	33.8742	33.8942	33.0098	33.0741	33.4487	33.3843	32.1918	32.1358	32.7147	32.6523	-0.619299	2.79646	+	-1.42487	4.04582	+	-0.805575	2.30069		K16469	#N/A
HCON_00014680	HCON_00014680	25.5458	25.9649	25.9351	25.7334	24.6179	25.1323	25.3618	25.5715	23.7974	23.9874	24.9402	24.8928	-0.623925	1.4765	+	-1.39035	2.35398	+	-0.766425	1.10479		#N/A	#N/A
HCON_00051160	HCON_00051160	24.1057	23.9434	23.6065	23.8466	22.8934	22.8159	23.1789	23.093	22.3351	22.0256	23.2321	22.9314	-0.88025	3.21818	+	-1.2445	2.26185	+	-0.36425	0.598539		#N/A	#N/A
HCON_00188780	HCON_00188780	24.3247	24.3798	24.1638	24.6668	23.2402	23.2144	23.3406	23.3809	23.22	23.2931	23.5055	22.8599	-1.08975	4.16599	+	-1.16415	3.31571	+	-0.0743995	0.211535		K06721	#N/A
HCON_00032990	HCON_00032990	24.3945	24.6136	24.5801	24.9379	23.9649	23.6947	23.6592	23.5753	23.4009	23.2524	23.82	23.542	-0.908	3.17995	+	-1.1277	3.3114	+	-0.2197	0.729391		K06238	COL6A; collagen, type VI, alpha
HCON_00055400	HCON_00055400	33.3796	33.2786	33.3416	33.2897	32.4775	32.4825	32.7887	32.7521	32.0295	32.0039	32.3568	32.5082	-0.697174	3.6848	+	-1.09777	3.89328	+	-0.4006	1.43275		K17751	MYH6_7; myosin heavy chain 6/7
HCON_00025170	HCON_00025170	25.9206	25.694	25.8855	25.7783	24.9055	25.0409	25.2671	25.216	24.4829	24.4766	25.0265	24.9449	-0.712225	3.46951	+	-1.08687	3.3648	+	-0.374649	1.16612		K05039	#N/A
HCON_00086180	HCON_00086180	27.0529	27.1224	27.1911	26.9807	25.98	25.8698	26.5992	26.3807	25.9877	25.8718	26.0482	26.2419	-0.87935	2.60284	+	-1.04938	4.63069	+	-0.170025	0.398991		K16467	#N/A
HCON_00124380	HCON_00124380	27.7237	27.7828	27.8871	27.7493	26.9264	26.6962	27.0673	27.0632	26.5786	26.4857	26.9494	26.9334	-0.84745	3.97701	+	-1.04895	3.80781	+	-0.2015	0.653013		#N/A	#N/A
HCON_00107140	HCON_00107140	24.1481	24.9357	24.7414	24.4359	23.6622	23.4162	24.384	24.1322	23.1941	23.7014	23.2412	24.2823	-0.666624	1.26421	+	-0.960525	1.6934	+	-0.2939	0.382715		K14388	#N/A
HCON_00074080	HCON_00074080	25.1933	25.2031	25.1821	25.4166	24.0877	24.876	24.1997	24.1874	24.0893	24.3211	24.2336	24.6346	-0.911075	2.52437	+	-0.929125	3.45401	+	-0.0180497	0.0288357		K06577	#N/A
HCON_00067260	HCON_00067260	25.6119	25.6401	25.6202	25.572	24.4232	24.7502	24.9389	24.8038	24.314	24.8181	24.6148	25.0893	-0.882025	3.68986	+	-0.902	2.81573	+	-0.0199757	0.035042		K17262	#N/A
HCON_00146380	HCON_00146380	26.6339	26.5171	26.4854	26.337	25.667	25.3642	26.1213	25.6312	25.5331	25.6811	25.3533	25.8275	-0.797424	2.49224	+	-0.894599	3.55253	+	-0.0971751	0.206258		K00021	#N/A
HCON_00001760	HCON_00001760	26.7056	26.8027	26.6598	26.5992	26.2167	25.9117	25.8373	25.9911	25.8554	25.9404	25.6391	25.992	-0.702625	3.56417	+	-0.8351	4.0839	+	-0.132475	0.543807		K00432	gpx; glutathione peroxidase [EC:1.11.1.9]	GPX-5	Glutathione PeroXidase; gpx-5 is an ortholog of human GPX3 (glutathione peroxidase 3) and GPX6 (glutathione peroxidase 6); is predicted to have glutathione peroxidase activity; is involved in response to reactive oxygen species; is expressed in the head, the hypodermis, the intestine, the pharynx, and the rectal gland cell.
HCON_00115440	HCON_00115440	28.2558	28.585	28.358	28.3028	27.6847	27.6625	27.7874	27.7169	27.4052	27.5058	27.5303	27.8822	-0.662525	3.84146	+	-0.794525	3.11073	+	-0.132	0.575794		#N/A	#N/A
HCON_00189490	HCON_00189490	25.3463	24.6568	24.6091	24.3528	23.8668	24.1818	24.1843	24.2022	23.7792	23.8843	23.9985	24.1881	-0.632475	1.49647	+	-0.778725	1.83302	+	-0.14625	0.576014		K00699	UGT; glucuronosyltransferase [EC:2.4.1.17]	ugt-24	UDP-GlucuronosylTransferase; ugt-24 is predicted to have glucuronosyltransferase activity.
HCON_00053740	HCON_00053740	25.7895	25.5374	25.3374	25.5467	24.7765	24.7598	25.0829	25.1107	24.5467	24.9093	24.8673	24.969	-0.620275	2.46684	+	-0.729675	2.82727	+	-0.1094	0.351066		#N/A	#N/A
HCON_00123230	HCON_00123230	26.4821	26.5544	26.4769	26.2748	25.6617	25.3857	25.7064	25.8144	25.8436	25.7232	25.8878	25.4537	-0.805	3.49432	+	-0.719975	3.12202	+	0.0850248	0.261277		K08638	#N/A
HCON_00105270	HCON_00105270	28.5459	27.9612	28.381	28.1814	27.4862	27.3975	27.7821	27.7742	27.1653	27.6939	27.6524	27.7523	-0.657375	2.19609	+	-0.701401	2.04289	+	-0.0440254	0.0961951		K00602	purH; phosphoribosylaminoimidazolecarboxamide formyltransferase / IMP cyclohydrolase [EC:2.1.2.3 3.5.4.10]
HCON_00031550	HCON_00031550	24.6287	24.4516	24.3925	24.1438	23.7687	23.6885	23.8422	23.8519	23.6611	23.6998	23.9646	23.6572	-0.616325	2.91908	+	-0.658475	2.73536	+	-0.0421495	0.201375		K19176	FAAH2; fatty acid amide hydrolase 2 [EC:3.5.1.99]
HCON_00167270	HCON_00167270	25.0893	25.1553	25.0408	25.0585	24.2227	24.3224	24.5784	24.6272	24.2005	24.8558	24.4291	24.2252	-0.648301	3.16666	+	-0.658325	2.28495	+	-0.0100241	0.0188503		K12800	#N/A
HCON_00017340	HCON_00017340.1;HCON_00017340.2	23.1689	23.1649	23.3427	23.0578	22.4247	22.2883	22.4278	23.0866	22.4722	22.595	NaN	NaN	-0.626725	1.79376	+	-0.649975	4.09716	+	-0.0232496	0.0442815		#N/A	#N/A
HCON_00016210	HCON_00016210	24.6576	24.6213	24.919	24.7534	24.3252	24.0736	23.9572	24.2054	NaN	23.9478	24.518	23.9866	-0.597476	2.91994	+	-0.587025	2.15667	+	0.0104504	0.023364		K03676	grxC; glutaredoxin 3
HCON_00053730	HCON_00053730	24.4504	24.4998	24.4576	24.5267	24.0167	23.4505	24.1286	23.8748	23.9811	23.9035	23.6938	24.0414	-0.615974	2.20632	+	-0.578674	3.51257	+	0.0373001	0.080739		#N/A	#N/A
HCON_00189200	HCON_00189200;HCON_00189210;HCON_00189220	24.4005	24.211	24.5243	24.1283	23.4884	23.287	23.4919	23.4306	23.5087	NaN	23.8662	24.0007	-0.89155	3.91107	+	-0.52415	2.05669	+	0.3674	1.73769		#N/A	#N/A
HCON_00105280	HCON_00105280	24.0833	24.1719	24.1736	23.6899	NaN	22.8457	22.8912	22.7069	NaN	22.5847	NaN	NaN	-1.21508	4.23347	+	NaN	0		NaN	0		K22990	#N/A
HCON_00061070	HCON_00061070	21.5099	22.5185	22.5184	21.7048	21.3749	20.9682	NaN	NaN	21.813	NaN	21.4206	21.9732	-0.891349	1.65626	+	-0.3273	0.519281		0.564049	1.84758		K18671	HDAC10; histone deacetylase 10 [EC:3.5.1.98]
HCON_00164930	HCON_00164930	24.2203	23.3786	23.2943	23.2961	22.2966	NaN	22.8947	22.9142	NaN	NaN	NaN	22.2534	-0.8455	1.71265	+	NaN	0		NaN	0		K03456	#N/A
HCON_00095800	HCON_00095800	23.9822	23.5929	23.5051	23.3377	22.8557	NaN	22.709	NaN	NaN	22.2027	NaN	NaN	-0.822125	2.91893	+	NaN	0		NaN	0		#N/A	#N/A
HCON_00067190	HCON_00067190	22.1154	22.5	21.8724	22.7441	21.6453	21.8096	NaN	21.3751	NaN	NaN	21.7199	NaN	-0.697975	1.76312	+	NaN	0		NaN	0		K01897	ACSL; long-chain acyl-CoA synthetase [EC:6.2.1.3]	acs-5	Fatty Acid CoA Synthetase family; acs-5 is predicted to have catalytic activity; is expressed in the hypodermis and the intestine.
HCON_00056550	HCON_00056550	22.9501	23.4116	23.8016	24.1179	22.9926	22.7875	22.8473	22.9718	23.5153	23.0524	22.871	23.0216	-0.6705	1.39624	+	-0.455225	0.782265		0.215276	0.709762		K04097	HPGDS; prostaglandin-H2 D-isomerase / glutathione transferase [EC:5.3.99.2 2.5.1.18]
HCON_00176800	HCON_00176800	NaN	NaN	NaN	NaN	23.4428	24.0458	23.3652	22.8674	25.794	26.0628	24.4078	24.2048	NaN	0		NaN	0		1.68705	1.71677	+	K04308	#N/A
HCON_00189920	HCON_00189920	NaN	NaN	NaN	NaN	21.1431	24.4256	NaN	NaN	25.9528	26.6792	23.8327	24.0769	NaN	0		NaN	0		2.35105	1.03198	+	K03098	#N/A
HCON_00163250	HCON_00163250	24.0144	24.1052	25.2594	25.3591	NaN	NaN	23.0802	NaN	NaN	22.2572	22.6688	NaN	NaN	0		-2.22152	2.95222	+	NaN	0		#N/A	#N/A
HCON_00186610.2	HCON_00186610.2	24.7539	24.9161	24.9413	24.8174	24.5089	24.7897	24.1852	24.6053	22.4142	NaN	23.0684	24.1568	-0.3349	1.33344		-1.64405	2.40596	+	-1.30915	1.858		K16469	#N/A
HCON_00055880	HCON_00055880	25.1471	24.0291	25.394	24.1325	NaN	NaN	NaN	NaN	23.273	23.399	23.3938	23.5181	NaN	0		-1.2797	1.96632	+	NaN	0		K16534	#N/A
HCON_00030650	HCON_00030650;HCON_00030680;HCON_00030640	24.5478	24.4903	24.0766	24.736	23.8379	23.8231	23.8645	24.1987	22.7245	23.0087	23.4927	24.0455	-0.531625	1.73857		-1.14482	1.9246	+	-0.6132	1.04719		#N/A	#N/A
HCON_00164450	HCON_00164450	23.1012	22.4783	21.8762	23.1455	22.3576	22.8131	22.5973	22.0347	21.355	NaN	21.6935	21.7487	-0.199625	0.235245		-1.05123	1.82224	+	-0.8516	2.39736		#N/A	#N/A
HCON_00010310	HCON_00010310	21.9413	22.1288	22.4758	22.6187	NaN	21.9308	NaN	NaN	21.3363	21.2258	NaN	NaN	NaN	0		-1.0101	3.15069	+	NaN	0		#N/A	#N/A
HCON_00092180	HCON_00092180	26.6298	27.8466	26.9327	26.7866	26.226	26.4433	26.9132	26.5587	25.7397	26.2176	25.9703	26.4263	-0.513625	0.832861		-0.96045	1.66885	+	-0.446825	1.12983		K17410	MRPS31; small subunit ribosomal protein S31
HCON_00021890	HCON_00021890	23.7138	24.2942	24.6163	23.8378	23.1755	24.8208	23.8832	24.0623	23.0486	23.1303	23.3615	23.1985	-0.130075	0.122446		-0.9308	2.27177	+	-0.800725	1.22893		#N/A	#N/A
HCON_00105260	HCON_00105260	NaN	25.5659	25.1331	25.5285	NaN	NaN	NaN	25.2553	24.4374	NaN	NaN	24.5202	NaN	0		-0.930375	4.04007	+	NaN	0		K20226	#N/A
HCON_00023530	HCON_00023530	28.9555	28.8605	28.9335	28.9047	28.2886	28.3391	28.5225	28.4258	27.8764	28.0284	28.0125	28.1206	-0.51955	4.08316		-0.904075	5.52017	+	-0.384525	2.75686		K18626	#N/A
HCON_00036210	HCON_00036210.2;HCON_00036210.1	30.1228	30.1576	30.0753	30.1112	29.5153	29.5657	29.8684	29.7537	29.1159	29.1171	29.3106	29.3457	-0.44095	2.71873		-0.894401	5.08471	+	-0.453451	2.3483		#N/A	#N/A
HCON_00184880	HCON_00184880	28.7072	28.7169	28.6679	28.8089	28.2218	28.2333	28.4645	28.358	27.774	27.6062	27.9265	28.0376	-0.405825	3.11896		-0.88915	3.98774	+	-0.483325	2.33901		K00750	#N/A
HCON_00081310	HCON_00081310	22.9556	23.4152	23.0179	23.4029	22.9088	22.6379	22.8014	23.0007	22.1817	22.4151	22.2357	22.4708	-0.360701	1.32234		-0.872075	3.08673	+	-0.511374	2.56651		K12384	SCARB2; lysosome membrane protein 2
HCON_00023080	HCON_00023080	28.342	28.2024	28.3324	28.1788	27.9707	27.8577	28.1768	28.0746	27.15	27.0699	27.6082	27.7614	-0.24395	1.63242		-0.866525	2.59026	+	-0.622575	1.84015		#N/A	#N/A
HCON_00145190	HCON_00145190	NaN	22.3766	21.801	22.0877	NaN	NaN	21.1802	NaN	21.0838	21.3325	21.31	NaN	NaN	0		-0.846325	3.19945	+	NaN	0		K06699	PSME4; proteasome activator subunit 4
HCON_00166940	HCON_00166940	26.1389	26.0934	26.1597	26.1376	25.5723	25.8435	26.0769	25.9701	25.1573	24.9978	25.4503	25.5717	-0.2667	1.2917		-0.838125	3.13886	+	-0.571425	1.80961		K09542	CRYAB; crystallin, alpha B
HCON_00053870	HCON_00053870	25.0233	25.3249	25.4573	25.3355	24.5499	24.6937	24.7409	24.9494	24.1812	24.5131	24.6232	24.5115	-0.551775	2.36483		-0.828001	3.10095	+	-0.276226	1.14535		K15261	#N/A
HCON_00042420	HCON_00042420	31.2068	31.3461	31.271	31.4363	30.5736	30.6776	30.9736	30.9858	30.3318	30.2808	30.754	30.5852	-0.5124	2.35653		-0.8271	3.30952	+	-0.314701	1.07396		#N/A	#N/A
HCON_00037700	HCON_00037700	26.6475	26.6009	26.7676	26.6697	25.9827	26.0238	26.4342	26.1426	25.6174	25.6472	25.9856	26.268	-0.5256	2.55607		-0.791875	2.61526	+	-0.266275	0.699937		K05643	ABCA3; ATP-binding cassette, subfamily A (ABC1), member 3
HCON_00098060	HCON_00098060	21.7499	22.1151	22.082	22.0832	21.4931	21.4069	21.5741	21.5235	21.1989	20.7639	21.3402	21.5657	-0.508151	2.80303		-0.790375	2.22953	+	-0.282225	0.815377		K11128	#N/A
HCON_00055900	HCON_00055900	29.2489	28.9901	29.1303	29.2355	28.5229	28.6484	29.0279	29.0905	28.2867	28.2624	28.5363	28.4587	-0.328775	1.1324		-0.765175	3.85322	+	-0.4364	1.51856		K03679	#N/A
HCON_00019550	HCON_00019550	22.0632	21.928	22.1361	22.1483	21.9823	21.4455	22.0142	22.0906	21.1237	21.297	NaN	21.4977	-0.18575	0.554518		-0.762775	3.78742	+	-0.577024	1.87654		K08619	#N/A
HCON_00065270	HCON_00065270	NaN	NaN	23.3943	22.5763	NaN	NaN	NaN	NaN	22.2642	22.2644	22.1784	NaN	NaN	0		-0.749625	1.71013	+	NaN	0		K14411	MSI; RNA-binding protein Musashi
HCON_00137590	HCON_00137590;HCON_00137470;HCON_00137530;HCON_00137510;HCON_00137520	26.0919	26.1147	26.0483	26.113	25.2977	25.5251	25.6325	25.6592	25.257	25.3009	25.5854	25.3861	-0.56335	3.28137		-0.709625	4.11972	+	-0.146276	0.635832		#N/A	#N/A
HCON_00144090	HCON_00144090	24.9429	24.9185	24.7684	25.2087	24.1766	24.2019	24.4684	24.7251	23.8585	24.3361	24.3865	24.4312	-0.566626	1.93615		-0.706551	2.32944	+	-0.139925	0.320162		#N/A	#N/A
HCON_00133160	HCON_00133160	NaN	21.4781	22.1041	21.4834	20.9508	NaN	NaN	NaN	NaN	20.9789	20.9947	NaN	NaN	0		-0.701725	2.51105	+	NaN	0		K00452	HAAO; 3-hydroxyanthranilate 3,4-dioxygenase [EC:1.13.11.6]
HCON_00144550	HCON_00144550	25.0001	24.8681	25.062	24.955	24.2254	24.6478	24.5315	24.5596	24.1079	24.2755	24.2518	24.4841	-0.480224	2.511		-0.691474	3.65956	+	-0.21125	0.887678		K11205	GCLM; glutamate--cysteine ligase regulatory subunit
HCON_00187110	HCON_00187110	30.2864	30.1504	30.2234	30.1583	29.7816	29.6851	29.7565	29.8592	29.3819	29.4071	29.6748	29.6356	-0.434025	3.99101		-0.679775	3.77023	+	-0.24575	1.57916		#N/A	#N/A
HCON_00113780	HCON_00113780	22.6904	23.2265	22.798	NaN	22.0047	22.7078	22.0411	22.7923	21.9199	22.083	22.4503	22.5074	-0.5185	1.1281		-0.664824	1.9572	+	-0.146324	0.232184		K02154	ATPeV0A; V-type H+-transporting ATPase subunit a
HCON_00067270	HCON_00067270	26.4428	26.5634	26.5543	26.2374	26.135	26.1158	26.1604	26.0798	25.6516	25.3617	26.0734	26.0634	-0.326725	2.24758		-0.66195	1.89755	+	-0.335225	0.993561		K11864	#N/A
HCON_00035280	HCON_00035280	29.3561	29.215	29.294	29.347	28.7242	28.7885	28.9835	28.9213	28.5499	28.744	28.6231	28.6658	-0.44865	3.24444		-0.657325	4.82777	+	-0.208675	1.56251		K13883	#N/A
HCON_00191410	HCON_00191410	25.2802	25.2245	25.3417	25.2375	24.8168	25.0155	24.5907	24.6555	24.5538	24.588	24.6072	24.7307	-0.50135	2.65223		-0.65105	5.07011	+	-0.1497	0.713002		#N/A	#N/A
HCON_00100710	HCON_00100710	28.7185	28.5102	28.6811	28.7059	28.1005	28.1593	28.4583	28.3869	27.8365	27.8742	28.2004	28.1068	-0.377676	2.04992		-0.64945	3.17575	+	-0.271775	1.15116		K07604	#N/A
HCON_00137560	HCON_00137560	29.0461	29.0491	29.2483	28.9598	28.5438	28.4758	28.7661	28.6691	28.2359	28.3641	28.6507	28.5446	-0.462126	2.69312		-0.627001	2.88382	+	-0.164875	0.712004		K16761	#N/A
HCON_00137220	HCON_00137220	26.384	26.177	26.3145	26.0195	25.8387	25.7463	25.8617	25.928	25.4937	25.398	25.9536	25.5485	-0.380076	2.28213		-0.6253	2.27773	+	-0.245224	0.983191		#N/A	#N/A
HCON_00059170	HCON_00059170	29.7461	29.7627	29.7561	29.6296	29.2233	29.1978	29.5467	29.6541	29.0717	28.9051	29.1457	29.2805	-0.31815	1.43321		-0.622875	3.49973	+	-0.304725	1.15056		#N/A	#N/A
HCON_00037080.2	HCON_00037080.2	27.6804	27.8919	27.6422	27.6713	27.2582	27.4032	27.4471	27.4049	26.9172	27.0956	27.0219	27.3648	-0.343101	2.54553		-0.621575	2.84971	+	-0.278475	1.43385		#N/A	#N/A
HCON_00096570	HCON_00096570	24.8985	25.0441	25.2095	24.9683	24.4136	24.4676	24.6903	24.9098	24.5312	24.1841	24.515	24.4067	-0.409775	1.68117		-0.62085	2.99996	+	-0.211075	0.746166		K01915	glnA; glutamine synthetase [EC:6.3.1.2]
HCON_00133000	HCON_00133000	NaN	21.964	22.2963	22.029	21.8659	21.9355	NaN	21.7211	21.5395	21.221	21.6674	NaN	-0.2556	1.63084		-0.62045	2.71594	+	-0.36485	1.89746		K17495	#N/A
HCON_00020130	HCON_00020130	28.7978	28.8983	28.8597	28.8545	28.4706	28.466	28.6342	28.6729	28.1271	28.0909	28.3826	28.3342	-0.29165	2.62662		-0.618875	3.73672	+	-0.327224	1.94476		#N/A	#N/A
HCON_00042410	HCON_00042410	24.9092	25.046	25.2462	24.8609	24.5866	24.5968	24.6276	24.7457	24.3516	23.9675	24.5173	24.7663	-0.3764	2.15566		-0.6149	1.76375	+	-0.2385	0.669679		K12012	#N/A
HCON_00007180	HCON_00007180	27.8212	28.1175	28.3141	28.0493	27.7133	27.5914	27.5649	27.7169	27.3556	27.426	27.6867	27.3855	-0.4289	2.11116		-0.612074	2.53444	+	-0.183175	1.11727		K11561	#N/A
HCON_00192590	HCON_00192590.2;HCON_00192590.1;HCON_00192590.3	26.2403	26.2077	26.373	26.2393	25.5582	25.6212	25.959	25.8616	25.3764	25.69	25.6042	25.9509	-0.515074	2.62423		-0.6097	2.57032	+	-0.0946255	0.253873		#N/A	#N/A
HCON_00190410	HCON_00190410	27.381	27.3514	27.3012	27.4949	26.8204	26.885	27.1672	27.2013	26.6147	26.982	26.7939	26.7091	-0.36365	1.86899		-0.6072	3.33264	+	-0.24355	1.00838		K09522	#N/A
HCON_00174260	HCON_00174260	27.8171	27.7701	27.6647	27.7911	27.4098	27.265	27.4208	27.4802	27.1895	27.0878	27.1881	27.1879	-0.3668	3.19268		-0.597425	5.13134	+	-0.230624	2.35034		K01785	#N/A
HCON_00091450	HCON_00091450	30.8248	31.0069	31.0519	30.96	30.6338	30.5513	30.5863	30.6815	30.2392	30.2638	30.4024	30.5581	-0.347675	3.06573		-0.595026	3.28249	+	-0.24735	1.69831		#N/A	#N/A
HCON_00020120	HCON_00020120	28.6072	28.6261	28.7191	28.607	28.3411	28.382	28.465	28.4891	27.9032	27.9397	28.1896	28.1481	-0.220551	2.62285		-0.594701	3.60356	+	-0.37415	2.46214		#N/A	#N/A
HCON_00125160	HCON_00125160	25.6535	25.7786	25.8693	25.8524	25.3127	25.2218	25.5918	25.4447	25.0986	24.9589	25.3775	25.3592	-0.3957	2.24169		-0.5899	2.69747	+	-0.1942	0.729998		#N/A	#N/A
HCON_00125340	HCON_00125340	25.5523	25.4267	25.5254	25.2805	25.058	25.0719	24.9779	24.8039	24.6562	25.01	24.8093	24.9518	-0.4683	2.77099		-0.5894	2.97178	+	-0.1211	0.56486		K03909	#N/A
HCON_00105480	HCON_00105480	28.0479	27.9235	27.9155	27.8486	27.5686	27.7651	27.7654	27.7214	27.2815	27.1552	27.4167	27.5251	-0.22875	1.97599		-0.58925	3.20295	+	-0.3605	2.0861		K11796	#N/A
HCON_00019560	HCON_00019560	24.7833	25.0267	25.037	25.0492	24.8892	24.6728	24.8242	24.8849	24.2325	24.1103	24.7083	24.499	-0.156275	0.986513		-0.586525	2.1213	+	-0.43025	1.61945		K19326	#N/A
HCON_00074830	HCON_00074830	25.5031	25.5056	25.3979	25.0469	25.0556	24.8761	25.1827	24.9549	24.6314	24.7546	24.8427	24.8825	-0.34605	1.46232		-0.585575	2.52485	+	-0.239525	1.48851		#N/A	#N/A
HCON_00126740	HCON_00126740	26.2309	26.4033	26.36	26.2376	25.8773	25.8878	26.059	25.9589	25.6474	25.5374	25.6552	26.0647	-0.3622	3.01571		-0.581776	2.47633	+	-0.219576	0.90203		K10742	#N/A
HCON_00071670	HCON_00071670;HCON_00071930	26.9229	27.1127	26.9449	27.0465	26.5777	26.7255	26.794	26.655	26.3288	26.2804	26.4716	26.6338	-0.318699	2.59272		-0.5781	3.14479	+	-0.2594	1.51588		#N/A	#N/A
HCON_00158840	HCON_00158840	25.8063	26.113	25.6658	25.4621	25.1867	NaN	25.298	25.5073	25.0115	25.2776	NaN	25.2793	-0.431125	1.52681		-0.572325	2.04851	+	-0.1412	0.759955		K12868	#N/A
HCON_00089630	HCON_00089630	25.3673	25.5362	26.189	25.5585	25.5251	25.645	25.6707	25.6434	24.8748	25.0585	25.2608	25.1899	-0.0416994	0.0821089		-0.56675	1.52998	+	-0.525051	2.93056		K00011	AKR1B; aldehyde reductase [EC:1.1.1.21]	C07G3.10	C07G3.10 is predicted to have lipid binding activity, based on protein domain information; C07G3.10 is expressed in the intestine.
HCON_00074210	HCON_00074210	25.4773	25.1854	25.3215	25.2958	24.9215	24.9725	25.0752	24.9359	24.545	24.6473	24.7664	25.0832	-0.343726	2.58841		-0.559525	2.27468	+	-0.215799	0.897326		K13169	#N/A
HCON_00066410	HCON_00066410	24.2659	24.4301	24.3897	24.3006	23.3701	23.8185	23.9668	23.9478	23.722	23.9364	23.9161	23.6347	-0.570775	2.12522		-0.544275	3.21663	+	0.0264997	0.0594975		K09377	CSRP; cysteine and glycine-rich protein
HCON_00135740	HCON_00135740	24.9066	24.6589	NaN	24.8572	24.4487	NaN	24.4218	NaN	NaN	NaN	24.0437	24.4867	-0.372325	3.33406		-0.542376	2.10398	+	-0.170051	0.633237		#N/A	#N/A
HCON_00103480	HCON_00103480	23.0369	23.0175	23.2086	24.2043	NaN	NaN	NaN	NaN	NaN	NaN	22.9	22.7501	NaN	0		-0.541775	0.971627	+	NaN	0		K07964	#N/A
HCON_00193050.5	HCON_00193050.5	29.1951	29.4147	29.3229	29.3778	29.125	29.0401	29.1258	29.2441	28.7747	28.6562	28.9623	28.7598	-0.193875	1.64262		-0.539375	3.29105	+	-0.3455	2.40055		K15404	#N/A
HCON_00063580	HCON_00063580	25.6484	25.7349	25.7661	25.8019	25.2836	25.3214	25.1569	25.4141	25.0741	25.0751	25.2607	25.4124	-0.443825	3.40413		-0.53225	3.03265	+	-0.0884252	0.398317		K07999	#N/A
HCON_00193050.6	HCON_00193050.6	24.2659	24.9892	24.8498	25.2315	24.8427	24.8302	24.5196	24.7944	24.2084	24.3167	24.3588	24.3458	-0.0873756	0.15266		-0.526675	1.35123	+	-0.439299	2.71646		K05110	EPHB1; Eph receptor B1 [EC:2.7.10.1]
HCON_00058190	HCON_00058190	21.9263	22.7372	22.1078	22.0931	NaN	NaN	22.3093	22.0011	21.6983	21.5875	21.7864	NaN	-0.0608997	0.113269		-0.525375	1.546	+	-0.464475	2.49945		#N/A	#N/A
HCON_00016430	HCON_00016430	29.481	29.49	29.4311	29.4337	28.9933	29.0693	29.2733	29.1176	28.819	28.8852	28.9982	29.0654	-0.345576	2.88162		-0.517001	3.97751	+	-0.171425	1.10444		K06107	#N/A
HCON_00099360	HCON_00099360	22.5914	22.923	22.9569	NaN	NaN	NaN	NaN	NaN	22.1849	NaN	22.4427	22.2932	NaN	0		-0.51685	2.72837	+	NaN	0		K01294	CPE; carboxypeptidase E [EC:3.4.17.10]
HCON_00043600	HCON_00043600	23.8676	23.5466	24.1057	23.7245	23.5116	23.1428	23.4514	23.216	23.7902	23.3058	23.1789	22.9167	-0.48065	1.75534		-0.5132	1.2473	+	-0.0325503	0.0563804		K01027	OXCT; 3-oxoacid CoA-transferase [EC:2.8.3.5]
HCON_00042690	HCON_00042690.2;HCON_00042690.1	27.2604	27.0367	27.1012	27.2215	26.7819	26.6691	26.9356	27.0332	26.5426	26.5454	26.7677	26.7131	-0.3	1.68935		-0.51275	3.23434	+	-0.212749	1.12039		#N/A	#N/A
HCON_00048420	HCON_00048420	23.1181	23.2318	NaN	23.4744	22.6418	NaN	22.7685	22.7935	22.6745	22.772	NaN	22.7818	-0.515175	3.03517		-0.507	3.0831	+	0.00817442	0.0711382		K11847	USP19; ubiquitin carboxyl-terminal hydrolase 19 [EC:3.4.19.12]
HCON_00085010	HCON_00085010	22.8243	22.5094	23.0555	22.8909	22.5375	22.9001	22.7005	22.7595	22.2974	22.2817	22.0794	22.6085	-0.0956244	0.291807		-0.503275	1.72106	+	-0.407651	1.66245		#N/A	#N/A
HCON_00020140	HCON_00020140	28.1761	28.1153	28.0875	28.1033	27.6435	27.7964	27.9295	27.8844	27.5067	27.5164	27.6373	27.8248	-0.3071	2.45873		-0.499249	3.20778	+	-0.19215	1.01971		K10382	#N/A
HCON_00186260	HCON_00186260	25.0355	24.624	24.5704	24.3998	24.5321	24.5578	24.5945	24.6412	24.2145	23.9141	24.2327	24.2966	-0.076025	0.222851		-0.492949	1.6701	+	-0.416924	2.48245		K09228	KRAB; KRAB domain-containing zinc finger protein
HCON_00027860	HCON_00027860;HCON_00121420	27.7526	27.517	27.7265	27.7563	27.1613	27.163	27.5079	27.5958	27.129	27.0974	27.4317	27.1472	-0.3311	1.38814		-0.486775	2.631	+	-0.155675	0.520531		#N/A	#N/A
HCON_00013360.2	HCON_00013360.2	25.1021	25.1618	24.9256	24.952	24.4268	24.7612	24.7225	25.068	24.621	24.3917	24.662	24.5453	-0.29075	1.0532		-0.480375	2.94306	+	-0.189625	0.627051		K10373	TPM1; tropomyosin 1
HCON_00118500	HCON_00118500	23.5218	23.8186	23.8954	23.7306	23.4955	23.6112	23.4606	23.729	23.1372	23.0996	23.4188	23.3957	-0.167524	0.828842		-0.478775	2.20415	+	-0.31125	1.62179		K17339	ATL; atlastin [EC:3.6.5.-]
HCON_00007680	HCON_00007680	33.0457	32.9925	33.0951	33.0374	32.6254	32.5952	32.77	32.7841	32.5407	32.4927	32.6343	32.5936	-0.349	3.23151		-0.47735	4.85106	+	-0.12835	1.17142		#N/A	#N/A
HCON_00082650	HCON_00082650;HCON_00082660	27.8732	27.7342	27.7701	27.8563	27.3859	27.4372	27.5556	27.6364	27.1781	27.2687	27.3378	27.5402	-0.304675	2.44427		-0.47725	2.89407	+	-0.172575	0.91693		#N/A	#N/A
HCON_00162720	HCON_00162720.2;HCON_00162720.1	24.2897	24.2081	24.091	24.3991	24.0456	23.682	23.8572	24.0098	24.0279	23.4634	23.8714	23.721	-0.348324	1.78686		-0.476049	1.8836	+	-0.127725	0.38162		#N/A	#N/A
HCON_00043920	HCON_00043920	NaN	21.9001	21.6426	NaN	22.6769	22.622	21.5464	21.8256	21.3151	21.1942	21.1715	21.5076	0.396375	0.646233		-0.47425	2.35594	+	-0.870625	1.59592		K05610	UCHL5; ubiquitin carboxyl-terminal hydrolase L5 [EC:3.4.19.12]
HCON_00019530	HCON_00019530	27.6921	27.5216	27.7784	27.7642	27.4679	27.3393	27.5097	27.4372	26.9767	27.0632	27.3711	27.4505	-0.25055	1.95526		-0.473701	1.97402	+	-0.22315	0.941233		K19533	#N/A
HCON_00138530	HCON_00138530	31.4774	31.4256	31.4837	31.432	31.1452	31.1201	31.2388	31.2238	30.8826	30.8896	31.0304	31.1248	-0.272699	3.78759		-0.472825	3.63675	+	-0.200125	1.65341		K12567	TTN; titin [EC:2.7.11.1]
HCON_00019510	HCON_00019510	26.5539	26.1861	26.2133	26.2404	25.954	25.8217	26.186	26.1436	25.7404	25.8642	25.8174	25.8969	-0.2721	1.18664		-0.4687	2.64294	+	-0.1966	1.12532		K20282	#N/A
HCON_00145280	HCON_00145280	23.8037	23.7304	23.6289	23.8749	23.3266	23.2593	23.3138	23.472	23.5707	23.0554	23.3273	23.2173	-0.41655	3.01363		-0.4668	2.08797	+	-0.0502501	0.1653		K06126	COQ6; ubiquinone biosynthesis monooxygenase Coq6 [EC:1.14.13.-]
HCON_00019540	HCON_00019540;HCON_00019520	29.744	29.7107	29.7907	29.7836	29.3683	29.456	29.6239	29.6655	29.1792	29.1859	29.3665	29.4354	-0.228825	1.7082		-0.4655	3.3472	+	-0.236675	1.32323		#N/A	#N/A
HCON_00103060	HCON_00103060	29.3108	29.3578	29.535	29.3819	29.1374	28.8357	29.0547	29.1402	28.7821	28.9853	29.1097	28.8602	-0.354375	2.19611		-0.46205	2.74906	+	-0.107675	0.48236		#N/A	#N/A
HCON_00144140	HCON_00144140.1;HCON_00144140.2	29.0327	28.9638	28.9505	28.937	28.6462	28.6455	28.8274	28.7171	28.3866	28.4416	28.5533	28.6671	-0.26195	2.80845		-0.458849	3.36596	+	-0.196899	1.39432		#N/A	#N/A
HCON_00111710	HCON_00111710	27.2519	27.2534	27.2857	27.2229	27.5417	27.5186	27.4623	27.5278	27.7847	27.7641	27.6196	27.6375	0.259125	4.6869		0.448	4.26129	+	0.188875	2.20374		K17255	GDI1_2; Rab GDP dissociation inhibitor
HCON_00043670	HCON_00043670	24.9494	24.8876	24.9809	25.0077	25.3386	25.2396	25.2235	25.2941	25.3945	25.5694	25.4273	25.2562	0.31755	3.86935		0.455451	3.22602	+	0.137901	1.02534		K07375	TUBB; tubulin beta
HCON_00058090	HCON_00058090	23.2175	NaN	23.2299	23.4957	24.1448	23.5772	23.3321	23.2853	23.964	23.6589	23.7652	23.7154	0.270474	0.619495		0.4615	2.61027	+	0.191025	0.404265		K12881	THOC4; THO complex subunit 4
HCON_00142520	HCON_00142520	25.424	25.62	25.5306	25.6001	26.1843	25.8831	26.1886	26.0765	26.0045	25.9233	26.0288	26.0693	0.53945	3.16849		0.4628	3.86255	+	-0.0766506	0.440076		K09478	ACADSB; short/branched chain acyl-CoA dehydrogenase [EC:1.3.99.12]
HCON_00056640	HCON_00056640	23.1653	23.3166	22.9627	23.2114	24.0378	23.6415	23.6552	23.6657	23.7284	23.666	23.3588	23.7568	0.58605	2.53556		0.4635	2.11442	+	-0.12255	0.407458		K00252	GCDH; glutaryl-CoA dehydrogenase [EC:1.3.8.6]
HCON_00031120	HCON_00031120	25.5423	25.533	25.3102	25.4769	25.9184	25.8212	25.4565	25.9503	26.1462	25.7807	26.0379	25.7726	0.321	1.36602		0.46875	2.31133	+	0.147751	0.451013		K12160	SUMO; small ubiquitin-related modifier
HCON_00076650	HCON_00076650	21.8073	NaN	NaN	22.1155	22.1454	NaN	22.5142	22.0768	22.6553	22.3754	22.3291	22.3609	0.284075	1.13625		0.468775	2.15439	+	0.1847	0.74085		K09488	TRAP1; TNF receptor-associated protein 1
HCON_00119340	HCON_00119340	NaN	NaN	24.7226	24.5984	24.8509	25.268	24.7107	24.821	NaN	25.3437	NaN	24.9217	0.252149	1.0219		0.472199	2.00567	+	0.22005	0.603099		K02975	RP-S25e; small subunit ribosomal protein S25e
HCON_00001990	HCON_00001990	23.829	24.0777	23.9922	24.3119	24.4631	24.4699	24.0487	24.2809	24.3705	24.5546	24.5679	24.6182	0.26295	0.950648		0.4751	2.22439	+	0.21215	0.960345		K15292	STXBP1; syntaxin-binding protein 1
HCON_00055290	HCON_00055290	28.8487	29.1758	29.3355	29.0165	29.3387	29.5455	29.3739	29.3709	29.3927	29.7957	29.5184	29.5718	0.313124	1.46829		0.475525	1.91425	+	0.162401	0.845588		#N/A	#N/A
HCON_00094170	HCON_00094170	26.2755	26.0885	26.1487	26.0645	26.5462	26.5262	26.3715	26.4151	26.7756	26.7098	26.3997	26.6053	0.32045	2.63273		0.478301	2.63132	+	0.157851	0.85818		K04646	CLTC; clathrin heavy chain
HCON_00018240	HCON_00018240.1;HCON_00018240.2	23.9457	NaN	23.3198	23.526	23.9485	23.8281	23.8723	24.0887	24.1834	24.0618	23.8846	24.1745	0.337225	1.25647		0.4789	1.75445	+	0.141675	0.778376		#N/A	#N/A
HCON_00059900	HCON_00059900	24.1214	24.7413	24.5901	24.5504	25.1161	25.2263	24.6896	24.9544	25.1394	25.0388	24.9828	24.7661	0.4958	1.5084		0.480975	1.68146	+	-0.0148249	0.0364284		K09493	CCT1; T-complex protein 1 subunit alpha
HCON_00150740	HCON_00150740	23.87	23.7412	24.1924	23.953	24.5456	24.3529	24.0961	24.2235	24.7281	24.4899	24.3377	24.1297	0.365375	1.45238		0.4822	1.64985	+	0.116825	0.310882		K14006	SEC23; protein transport protein SEC23
HCON_00160980	HCON_00160980	27.1229	27.1358	27.0733	26.96	27.514	27.5058	27.4675	27.3474	27.6127	27.5468	27.4206	27.6581	0.385676	3.35657		0.486551	3.52019	+	0.100875	0.774105		K04043	dnaK; molecular chaperone DnaK
HCON_00187920	HCON_00187920	23.0862	23.1495	23.7849	23.3091	23.4387	23.3957	23.4121	23.918	24.0044	23.3542	24.1007	NaN	0.2087	0.466764		0.48735	1.11139	+	0.27865	0.639737		K20041	#N/A
HCON_00091480	HCON_00091480	25.0973	25.1255	25.3642	25.3135	25.3874	25.4106	25.3148	25.3734	25.8429	25.7339	25.6164	25.6736	0.146425	1.09351		0.491575	3.00152	+	0.34515	3.22394		K17391	IGF2BP1; insulin-like growth factor 2 mRNA-binding protein 1
HCON_00164340	HCON_00164340	28.5872	28.5795	28.5321	28.4736	28.9768	28.9726	28.9658	28.8829	29.0519	29.0669	28.934	29.1033	0.406425	4.65316		0.495925	4.47762	+	0.0895	1.08607		K00234	SDHA; succinate dehydrogenase (ubiquinone) flavoprotein subunit [EC:1.3.5.1]
HCON_00142160	HCON_00142160	22.5991	NaN	22.7504	22.7086	23.0224	22.5402	22.9864	22.8872	23.3577	22.9755	23.298	23.0972	0.173025	0.740412		0.496075	2.72469	+	0.32305	1.20598		K03267	ERF3; peptide chain release factor subunit 3
HCON_00010250	HCON_00010250	25.6901	25.5531	25.4526	25.6055	26.1613	25.6725	25.8204	25.8972	26.1382	26.2224	25.876	26.0492	0.312525	1.47541		0.496125	2.84347	+	0.1836	0.706487		K05762	#N/A
HCON_00104070	HCON_00104070	25.1379	25.2844	25.3809	25.3074	25.8394	25.8234	25.6303	25.6463	25.946	25.8077	25.6539	25.6966	0.4572	3.03237		0.4984	3.02345	+	0.0411997	0.187965		K12666	OST1; oligosaccharyltransferase complex subunit alpha (ribophorin I)
HCON_00147120	HCON_00147120	21.783	NaN	21.7507	NaN	21.948	21.9114	NaN	21.8873	22.2176	22.4866	22.0815	NaN	0.1541	4.36837		0.500425	2.98585	+	0.346325	2.18231		K15028	EIF3K; translation initiation factor 3 subunit K
HCON_00185310	HCON_00185310	23.0069	22.8336	22.7726	22.5519	23.0718	23.1999	22.6756	22.8761	23.4812	23.5823	23.0615	23.0439	0.1646	0.509388		0.500975	1.60461	+	0.336375	0.94964		K08762	#N/A
HCON_00056710	HCON_00056710	23.1503	23.417	23.6162	23.647	24.0293	23.9793	23.6898	23.9222	24.1305	23.7433	23.9654	24.0166	0.447526	1.76898		0.506326	1.94861	+	0.0588002	0.211792		K12891	SFRS2; splicing factor, arginine/serine-rich 2
HCON_00113000	HCON_00113000	26.511	26.6987	26.7004	26.6475	26.9575	27.0552	26.9401	27.0532	27.2756	27.1542	27.1025	27.0741	0.362101	3.27032		0.512201	3.73143	+	0.1501	1.49308		K13158	HNRNPA2B1; heterogeneous nuclear ribonucleoprotein A2/B1
HCON_00192260	HCON_00192260	25.0119	24.9077	25.0336	25.1399	25.6977	25.7185	25.4205	25.476	25.7179	25.5021	25.5231	25.4135	0.5549	3.08652		0.515875	3.1849	+	-0.0390253	0.149799		K02951	RP-S12e; small subunit ribosomal protein S12e
HCON_00005260	HCON_00005260.2;HCON_00005260.1	28.651	28.6625	28.6538	28.5691	28.9629	28.9905	29.0117	28.9058	29.1475	29.2532	29.0431	29.1599	0.333625	4.36851		0.516826	4.41028	+	0.1832	2.02689		#N/A	#N/A
HCON_00169180	HCON_00169180	23.4069	22.8667	23.3246	23.3061	23.4483	23.6136	23.32	23.7339	23.896	23.8815	23.5644	23.6325	0.302875	1.02965		0.517525	1.88387	+	0.21465	0.86812		K01057	PGLS; 6-phosphogluconolactonase [EC:3.1.1.31]
HCON_00076380	HCON_00076380	23.3112	23.1099	23.6851	23.3711	23.769	23.5652	24.1387	23.4575	23.8658	24.1007	23.8393	23.7502	0.363276	0.971835		0.519676	1.99311	+	0.1564	0.412609		K03873	ELOB; elongin-B
HCON_00021550	HCON_00021550.2;HCON_00021550.1	23.7019	23.9686	23.7155	23.8616	24.0691	24.261	24.2079	24.0897	24.3922	24.5538	24.3566	24.0251	0.345025	2.33614		0.520025	2.18141	+	0.175001	0.708736		#N/A	#N/A
HCON_00062220	HCON_00062220	22.2564	NaN	22.1738	22.3423	22.8992	22.4808	22.3083	22.512	22.5749	22.7321	22.7778	23.0281	0.292575	1.1912		0.520725	2.69786	+	0.228149	0.711677		K00281	GLDC; glycine dehydrogenase [EC:1.4.4.2]
HCON_00149160	HCON_00149160	NaN	22.1882	NaN	22.3772	NaN	22.6302	22.8064	22.357	NaN	23.0813	22.4759	22.856	0.315176	1.58374		0.521701	2.06115	+	0.206525	0.634217		K11096	SNRPD2; small nuclear ribonucleoprotein D2
HCON_00071830	HCON_00071830;HCON_00071850	22.3702	22.5955	NaN	22.6704	NaN	NaN	NaN	NaN	23.1174	23.023	NaN	NaN	NaN	0		0.524825	3.55764	+	NaN	0		#N/A	#N/A
HCON_00184400	HCON_00184400	22.3046	22.3334	22.2153	21.9702	22.6502	22.3126	22.7487	22.0531	22.5469	22.578	23.0689	22.7634	0.235275	0.62325		0.533424	1.97927	+	0.29815	0.731215		K08756	#N/A
HCON_00091750	HCON_00091750	24.6923	24.8521	24.7914	24.6448	25.1525	25.0531	24.9733	24.9367	25.3258	25.3295	25.2818	25.1785	0.28375	2.26155		0.533749	4.00458	+	0.249999	2.2503		K15779	PGM2; phosphoglucomutase / phosphopentomutase [EC:5.4.2.2 5.4.2.7]
HCON_00165430	HCON_00165430;HCON_00017260	24.6839	24.6652	24.6923	24.5963	25.2747	25.3731	24.9969	25.0513	25.3082	25.3304	25.0044	25.1381	0.514575	2.85349		0.53585	3.27566	+	0.021275	0.0640977		#N/A	#N/A
HCON_00077090	HCON_00077090	25.2962	25.887	25.7845	25.2761	26.2508	26.076	25.8871	26.0062	26.1379	25.9979	25.9995	26.2615	0.494075	1.49947		0.53825	1.69029	+	0.0441747	0.1734		K02984	RP-S3Ae; small subunit ribosomal protein S3Ae
HCON_00037920	HCON_00037920	23.2402	NaN	23.3406	23.1476	23.6934	23.5097	23.6166	23.7041	23.8204	23.6872	23.7937	23.8252	0.38815	3.19978		0.538825	4.37823	+	0.150675	1.46469		K16575	ACTR1; centractin
HCON_00055840	HCON_00055840	26.1829	26.1056	26.0948	26.001	26.4894	26.3733	26.332	26.2702	26.6711	26.7046	26.4129	26.7534	0.270151	2.4103		0.539425	3.15154	+	0.269275	1.63345		K00626	E2.3.1.9; acetyl-CoA C-acetyltransferase [EC:2.3.1.9]
HCON_00011480	HCON_00011480	22.8437	22.6787	23.0622	22.707	23.261	23.0707	23.085	23.313	23.5983	23.3439	23.2318	23.2782	0.359524	1.81908		0.54015	2.39185	+	0.180626	0.894214		K11090	LA; lupus La protein
HCON_00191600	HCON_00191600	21.8089	21.3797	21.7745	21.7148	21.4048	22.218	22.4299	22.166	21.839	22.0806	22.3117	22.6093	0.3852	0.77845		0.540676	1.51862	+	0.155476	0.224738		K17757	CARKD; ATP-dependent NAD(P)H-hydrate dehydratase [EC:4.2.1.93]
HCON_00052360	HCON_00052360	26.0304	26.1636	26.1354	26.1732	26.5737	26.58	26.5216	26.451	26.7354	26.7826	26.6345	26.5135	0.405925	4.02012		0.54085	3.67664	+	0.134925	1.04814		#N/A	#N/A
HCON_00163910	HCON_00163910.1;HCON_00163910.2	26.1604	26.0832	26.0784	25.8723	26.5422	26.6457	26.4169	26.5011	26.7021	26.621	26.4937	26.5458	0.477901	3.06711		0.542075	3.39872	+	0.0641747	0.435699		#N/A	#N/A
HCON_00010130	HCON_00010130	23.2179	23.1029	22.9204	22.9192	23.5271	23.5298	23.6765	23.4429	23.8353	23.4922	23.5917	23.4099	0.503975	2.91215		0.542175	2.43441	+	0.0382004	0.138822		K11247	SH3GL; endophilin-A
HCON_00075310	HCON_00075310	23.8147	23.9925	24.1657	23.9195	24.1778	24.0761	24.2023	24.0298	24.6729	24.564	24.4435	24.3896	0.148399	0.887974		0.5444	2.85814	+	0.396	2.71611		K13219	SFPQ; splicing factor, proline- and glutamine-rich
HCON_00160600	HCON_00160600	NaN	23.4908	22.5865	23.4067	23.7028	23.7807	23.633	23.6629	23.9668	24.1148	23.5515	23.1999	0.533525	1.38163		0.546925	0.962674	+	0.0133996	0.0217678		K06115	SPTB; spectrin beta
HCON_00193970	HCON_00193970;HCON_00189270	22.6559	23.0391	23.1363	23.1583	23.433	23.3386	23.2864	23.0511	23.5412	23.4628	23.7763	23.4037	0.279875	1.0147		0.5486	2.07214	+	0.268725	1.23239		#N/A	#N/A
HCON_00158380	HCON_00158380	25.7707	25.3922	25.519	25.3647	25.8317	25.9371	25.9348	25.7996	26.1331	26.3019	26.1152	25.6938	0.36415	1.98175		0.54935	1.8661	+	0.185201	0.664178		K14944	NOVA; RNA-binding protein Nova
HCON_00108480	HCON_00108480	23.9598	23.8986	24.1282	23.9183	24.6118	24.4721	24.3568	24.2924	24.4494	24.6208	24.6832	24.3744	0.457049	2.70627		0.555725	3.10574	+	0.0986753	0.438178		K08683	HSD17B10; 3-hydroxyacyl-CoA dehydrogenase / 3-hydroxy-2-methylbutyryl-CoA dehydrogenase [EC:1.1.1.35 1.1.1.178]
HCON_00084530	HCON_00084530	24.0772	24.4295	24.5162	24.2675	24.9406	24.9076	24.6292	24.933	24.8347	24.7564	24.9453	24.9872	0.53	2.31001		0.5583	2.64253	+	0.0282993	0.115039		K22503	DARS; aspartyl-tRNA synthetase [EC:6.1.1.12]
HCON_00048680	HCON_00048680	28.7736	28.8659	28.9446	28.8111	29.3533	29.4756	29.2263	29.2372	29.5184	29.5084	29.3312	29.3	0.4743	3.32362		0.5657	3.77043	+	0.0914001	0.512361		#N/A	#N/A
HCON_00181940	HCON_00181940	NaN	22.6544	22.6778	NaN	23.04	23.3703	23.1236	23.4301	23.5111	23.3856	23.0188	23.0194	0.574901	3.04679		0.567626	2.37734	+	-0.0072751	0.0155974		K12471	EPN; epsin
HCON_00101490	HCON_00101490	23.6456	23.3705	23.7116	23.8762	24.2879	24.1124	24.1427	24.0008	24.3218	24.3894	24.0984	24.0654	0.484975	2.15519		0.567775	2.28517	+	0.0827999	0.357727		K17609	NXN; nucleoredoxin [EC:1.8.1.8]
HCON_00009410	HCON_00009410	24.396	24.0698	23.9329	24.0855	24.4464	24.4666	24.4218	24.5098	24.7325	24.9598	24.4795	24.5882	0.3401	1.84652		0.56895	2.14197	+	0.22885	1.13645		K19788	OLA1; obg-like ATPase 1
HCON_00164920	HCON_00164920.1;HCON_00164920.3;HCON_00164920.2;HCON_00164920.5;HCON_00164920.4	25.5772	25.1129	25.108	25.4038	25.6437	25.8921	25.665	25.6565	25.9895	25.8164	25.8519	25.8294	0.41385	1.72551		0.571325	2.47044	+	0.157475	1.15426		#N/A	#N/A
HCON_00115880	HCON_00115880	24.6383	24.399	24.3756	24.375	24.6817	24.6336	24.7994	24.403	25.314	24.9335	24.9255	24.9021	0.18245	0.877142		0.5718	2.55052	+	0.38935	1.63001		K07374	TUBA; tubulin alpha
HCON_00026570	HCON_00026570	24.0961	24.4326	24.2817	23.9372	24.4276	24.246	24.6122	24.5008	24.3539	24.9509	24.9653	24.7734	0.25975	1.00969		0.573975	1.73604	+	0.314225	0.998404		#N/A	#N/A
HCON_00009600	HCON_00009600	25.4521	25.685	25.9071	25.7971	26.1379	26.2562	26.0389	26.0049	26.393	26.4757	26.1799	26.0957	0.39915	1.91748		0.575749	2.32526	+	0.1766	0.839643		#N/A	#N/A
HCON_00161790	HCON_00161790	NaN	22.2382	22.6058	22.6077	22.7322	22.705	22.9262	22.4719	23.0891	23.1737	22.903	23.0784	0.224926	0.893802		0.57715	2.84374	+	0.352224	1.74685		K17268	COPE; coatomer subunit epsilon
HCON_00003790	HCON_00003790	23.0857	NaN	23.451	22.5769	23.3907	23.5223	23.345	22.6621	23.9675	23.4989	23.4848	23.5237	0.19215	0.307016		0.58085	1.45868	+	0.3887	0.868181		K08115	CSPG4; chondroitin sulfate proteoglycan 4
HCON_00046820	HCON_00046820	25.8801	26.2256	26.2269	26.2914	26.6618	26.5848	26.4075	26.6671	26.8108	26.7757	26.7135	26.6491	0.4243	2.05528		0.581275	2.94799	+	0.156974	1.17423		K09494	CCT2; T-complex protein 1 subunit beta
HCON_00116280	HCON_00116280	25.5704	25.5062	25.6041	25.6734	26.0089	26.0026	25.9573	25.9193	26.2256	26.2285	26.0726	26.1541	0.3835	4.09246		0.581675	4.58122	+	0.198175	2.46771		K13126	PABPC; polyadenylate-binding protein
HCON_00071960	HCON_00071960	29.8734	29.8292	29.8579	29.7923	30.2783	30.3535	30.136	30.0487	30.3969	30.5308	30.2758	30.4807	0.365925	2.67744		0.58285	4.2271	+	0.216925	1.30422		K03231	EEF1A; elongation factor 1-alpha
HCON_00094870	HCON_00094870	25.7159	25.3636	25.3453	25.5063	25.7206	25.7638	25.7527	25.7447	26.2721	26.0481	26.0911	25.8512	0.262675	1.64755		0.58285	2.51896	+	0.320175	1.98862		K09497	CCT5; T-complex protein 1 subunit epsilon
HCON_00070540	HCON_00070540.2;HCON_00070540.1;HCON_00017950.2;HCON_00017950.1	24.6323	24.5665	24.4732	24.4994	25.2014	25.0912	24.8832	25.0365	25.0242	25.1398	25.0372	25.3051	0.510226	3.29941		0.583725	3.65577	+	0.0734997	0.339128		#N/A	#N/A
HCON_00025420	HCON_00025420	21.6503	22.3754	21.6673	NaN	22.059	22.7306	22.3499	22.4128	22.0791	22.5848	22.74	22.5291	0.4904	1.18401		0.585576	1.42223	+	0.0951753	0.188833		K04499	RUVBL1; RuvB-like protein 1 (pontin 52)
HCON_00167000	HCON_00167000	23.8287	24.0056	23.7885	23.8655	24.5759	24.2636	24.2133	24.1799	24.3148	24.4703	24.4953	24.5536	0.4361	2.27318		0.586426	3.82118	+	0.150326	0.700635		K07881	RAB14; Ras-related protein Rab-14
HCON_00147420	HCON_00147420	25.9016	25.7993	25.7955	25.7008	26.3142	26.1339	26.1082	26.1428	26.4894	26.549	26.3113	26.1966	0.375475	3.02169		0.587276	3.18878	+	0.211801	1.19087		K03233	EEF1G; elongation factor 1-gamma
HCON_00004300	HCON_00004300	24.8145	24.4901	24.6536	24.5854	25.0443	25.1465	25.0568	24.9962	25.2168	25.3593	25.2094	25.1081	0.42505	2.88125		0.5875	3.32554	+	0.16245	1.44228		K13161	#N/A
HCON_00075840	HCON_00075840	24.3475	24.4188	24.4154	24.4392	24.9759	25.1082	24.6891	25.0157	25.152	24.9067	24.9788	24.9627	0.542	2.96016		0.594825	4.36109	+	0.052825	0.199233		K15730	PTGES3; cytosolic prostaglandin-E synthase [EC:5.3.99.3]
HCON_00035520	HCON_00035520	25.4876	25.9205	25.6351	25.6928	26.1138	26.1826	25.9119	26.0253	26.4492	26.4718	26.1652	26.0519	0.3744	1.88712		0.600525	2.32205	+	0.226125	0.968568		K01431	UPB1; beta-ureidopropionase [EC:3.5.1.6]
HCON_00038580	HCON_00038580	25.9224	25.6161	25.5197	25.5163	26.131	26.215	26.0165	25.9988	26.0848	26.3649	26.2302	26.2981	0.446701	2.20646		0.600875	2.74563	+	0.154175	1.0113		K12879	#N/A
HCON_00037860	HCON_00037860	24.5428	24.7746	24.0257	22.8452	24.6064	24.4331	24.6004	24.4669	24.5012	24.573	24.614	24.9059	0.479625	0.508845		0.60145	0.657742	+	0.121825	0.573504		#N/A	#N/A
HCON_00113550	HCON_00113550	20.6296	20.5409	20.8718	20.5363	20.6176	NaN	20.7675	20.8848	21.7882	21.3422	21.1779	20.6796	0.111975	0.542208		0.602325	1.32554	+	0.49035	1.08453		K14398	CPSF6_7; cleavage and polyadenylation specificity factor subunit 6/7
HCON_00172680	HCON_00172680.4;HCON_00172680.2;HCON_00172680.1;HCON_00172680.3;HCON_00068490;HCON_00004900.2;HCON_00004900.1	27.1378	27.2238	27.1315	27.2161	27.5018	27.3968	27.3261	27.3867	27.9056	27.8837	27.6966	27.6357	0.225549	2.66108		0.603099	3.81396	+	0.37755	2.58142		#N/A	#N/A
HCON_00026290	HCON_00026290	23.7005	23.4293	23.4717	23.5223	24.1653	23.9514	23.6111	23.9306	24.256	24.4132	23.9302	23.9539	0.383649	1.60696		0.607375	2.43179	+	0.223725	0.654015		K13194	#N/A
HCON_00013240	HCON_00013240	23.2743	23.4145	23.6098	23.5174	23.6593	23.69	23.6301	23.6871	24.1152	23.9819	24.2096	23.9411	0.212625	1.5634		0.60795	3.1691	+	0.395325	3.10934		K16832	NEDD9; enhancer of filamentation 2
HCON_00009660	HCON_00009660.2;HCON_00009660.1	23.9619	24.1588	23.9777	24.1186	24.4554	24.4656	24.6195	24.362	24.937	25.0124	24.1451	24.5753	0.421374	2.93444		0.6132	1.6178	+	0.191825	0.412558		#N/A	#N/A
HCON_00027320	HCON_00027320	24.6378	24.5814	24.3682	24.6343	25.2154	25.1934	24.8509	25.1011	25.3278	25.2208	25.0209	25.1451	0.534775	2.64925		0.623225	3.32892	+	0.08845	0.362284		K05236	COPA; coatomer subunit alpha
HCON_00019830	HCON_00019830	NaN	21.5093	21.9549	21.6989	NaN	22.4456	21.883	22.0258	21.8353	22.0962	NaN	23.1069	0.397099	1.41532		0.6251	1.13214	+	0.228	0.323563		#N/A	#N/A
HCON_00105440	HCON_00105440	23.9546	23.9219	24.141	23.5931	24.6373	24.7224	24.1791	24.271	24.8968	24.8096	24.3436	24.0681	0.5498	1.69167		0.626875	1.48666	+	0.0770745	0.121295		K17267	COPG; coatomer subunit gamma
HCON_00191760	HCON_00191760	23.7985	23.6505	23.6741	23.5042	24.1879	24.0866	24.1746	24.3539	24.5954	24.5873	24.0256	23.9276	0.543925	3.24196		0.62715	1.79943	+	0.0832248	0.172596		K02893	RP-L23Ae; large subunit ribosomal protein L23Ae
HCON_00067090	HCON_00067090.2;HCON_00067090.1	27.5611	27.5987	27.5382	27.5677	28.1672	28.106	28.1859	27.9171	28.3604	28.2756	28.0352	28.1034	0.527626	3.81556		0.627225	3.76097	+	0.0995994	0.463029		#N/A	#N/A
HCON_00057810	HCON_00057810;HCON_00057800	25.6132	25.4226	25.7678	25.9475	25.9769	26.0372	25.1926	25.3593	26.4549	26.9949	25.7008	26.1095	-0.0462742	0.0683509		0.627251	1.10599	+	0.673525	0.996016		#N/A	#N/A
HCON_00096020	HCON_00096020	22.5574	22.443	22.9817	NaN	22.5421	22.972	22.797	NaN	23.3901	23.3952	23.6382	22.7345	0.0526004	0.126022		0.6288	1.49738	+	0.5762	1.39845		K04353	RAP1A; Ras-related protein Rap-1A
HCON_00002080	HCON_00002080	23.1071	23.1488	23.102	23.0689	23.6374	23.9774	23.1846	23.0986	23.7455	24.0086	23.6872	23.5059	0.367801	0.906344		0.630101	3.01047	+	0.2623	0.526551		K13249	SSR1; translocon-associated protein subunit alpha
HCON_00055270	HCON_00055270	NaN	24.4947	24.5039	24.1511	24.602	24.8	24.5769	24.6286	24.8268	25.3074	24.821	25.0986	0.26865	1.49918		0.630225	2.33933	+	0.361575	1.52251		K08780	#N/A
HCON_00025970	HCON_00025970	22.7567	22.1984	NaN	NaN	22.8186	23.2869	NaN	22.6023	22.8717	23.2731	23.2999	22.9871	0.425049	1.01829		0.6304	1.76817	+	0.20535	0.534488		K12830	SF3B3; splicing factor 3B subunit 3
HCON_00026230	HCON_00026230	26.0688	25.8658	25.988	26.2272	26.5969	26.3707	26.2293	26.3475	26.7768	26.7226	26.5808	26.6285	0.34865	1.74796		0.639725	3.46745	+	0.291075	1.7751		K12898	HNRNPF_H; heterogeneous nuclear ribonucleoprotein F/H
HCON_00011970	HCON_00011970	23.7048	23.4566	23.1392	22.786	24.2817	24.1853	23.3042	23.3961	23.8654	23.853	23.7237	24.2158	0.520175	0.79543		0.642825	1.5374	+	0.12265	0.171509		K10752	RBBP4; histone-binding protein RBBP4
HCON_00149450	HCON_00149450	23.2917	23.4124	23.63	23.3798	24.1334	23.7993	23.7911	23.494	24.0519	24.4028	23.9427	23.8942	0.375975	1.34506		0.644425	2.50417	+	0.26845	0.760359		K20346	TMED4_9_11; p24 family protein alpha
HCON_00000800	HCON_00000800	24.3924	24.5243	24.4371	24.3382	24.793	24.8458	24.8853	24.681	25.2582	25.1085	24.9403	24.971	0.378275	3.15719		0.6465	3.63539	+	0.268225	1.70209		K13025	EIF4A3; ATP-dependent RNA helicase [EC:3.6.4.13]
HCON_00127500	HCON_00127500	24.9544	24.8301	24.8425	24.886	25.4833	25.3082	25.2186	25.3336	25.6035	25.6577	25.3846	25.4664	0.457675	3.50966		0.6498	4.10625	+	0.192125	1.21883		#N/A	#N/A
HCON_00133400	HCON_00133400	23.1057	23.4039	22.8821	23.2856	23.5666	NaN	23.5932	23.8777	23.867	24.1261	23.9853	23.3218	0.509851	2.05384		0.655725	1.69238	+	0.145875	0.327367		#N/A	#N/A
HCON_00105090	HCON_00105090	25.6146	25.7132	25.5233	25.4321	26.2547	26.1273	25.8449	26.1874	26.3812	26.3041	26.2261	26.0076	0.532775	2.57323		0.658951	3.21698	+	0.126175	0.472921		K02883	RP-L18e; large subunit ribosomal protein L18e
HCON_00142250	HCON_00142250	26.2123	26.3367	26.447	26.3362	26.7833	26.851	26.6103	26.6845	27.1043	27.0984	26.9905	26.7753	0.399225	2.85143		0.659074	3.46436	+	0.25985	1.49557		K14563	NOP1; rRNA 2'-O-methyltransferase fibrillarin [EC:2.1.1.-]
HCON_00061500	HCON_00061500	24.8789	24.6185	25.0628	25.628	25.5206	25.4672	25.5088	25.4991	25.9452	25.8658	25.6084	25.4219	0.451875	1.09931		0.663275	1.45054	+	0.211401	0.885627		K02912	RP-L32e; large subunit ribosomal protein L32e
HCON_00081340	HCON_00081340	23.3476	23.3633	23.3909	23.4233	23.8886	23.5564	23.7776	23.6944	24.1223	24.066	24.146	23.8472	0.347975	2.53861		0.6641	4.10177	+	0.316125	1.74984		K02979	RP-S28e; small subunit ribosomal protein S28e
HCON_00039170	HCON_00039170	25.0312	25.0872	24.8696	24.7565	25.5264	25.4885	25.3282	25.0774	25.6323	25.6264	25.4337	25.7309	0.419	1.78459		0.6697	3.31968	+	0.2507	1.09302		K01527	EGD1; nascent polypeptide-associated complex subunit beta
HCON_00177100	HCON_00177100	23.2526	23.0922	22.9041	23.4278	23.6194	23.7075	23.4383	23.4895	23.943	23.7756	23.8529	23.7844	0.3945	1.67224		0.669801	2.88376	+	0.275301	2.04673		K13250	SSR2; translocon-associated protein subunit beta
HCON_00039590	HCON_00039590.1;HCON_00039590.2;HCON_00039590.3	24.0644	24.2043	24.0859	23.9478	24.7352	24.622	24.5009	24.4171	24.9498	24.8652	24.6406	24.5368	0.493201	2.88184		0.672501	3.07021	+	0.1793	0.741641		#N/A	#N/A
HCON_00138220	HCON_00138220	22.4897	22.6694	23.0382	22.3489	23.017	23.0624	23.2169	22.9073	23.2985	23.3097	23.0745	23.5539	0.414351	1.36318		0.6726	2.03247	+	0.258249	1.15754		K02923	RP-L38e; large subunit ribosomal protein L38e
HCON_00025180	HCON_00025180	25.374	25.6156	25.4972	25.4275	26.0433	25.7366	25.6798	25.6504	26.2977	26.3215	26.0073	25.9827	0.29895	1.54322		0.673725	3.17046	+	0.374775	1.57501		K02958	RP-S15e; small subunit ribosomal protein S15e
HCON_00035620	HCON_00035620	25.8773	25.9196	25.9366	25.9467	26.6371	26.4094	26.3907	26.5157	26.7803	26.5639	26.6241	26.4175	0.568175	4.1534		0.6764	3.93028	+	0.108225	0.531745		K02997	RP-S9e; small subunit ribosomal protein S9e
HCON_00071330	HCON_00071330	22.4774	22.3499	22.3959	NaN	22.8851	22.8251	22.7961	22.532	23.5592	23.265	22.8372	22.6785	0.35185	2.27833		0.67725	1.80862	+	0.3254	0.740583		K18732	SARNP; SAP domain-containing ribonucleoprotein
HCON_00073650	HCON_00073650	22.0773	23.1527	23.1046	23.0953	23.4432	23.0766	23.5631	22.8863	23.9242	23.8108	23.2528	23.1587	0.384824	0.597121		0.67915	1.09075	+	0.294326	0.548888		#N/A	#N/A
HCON_00029060	HCON_00029060	25.3725	25.4002	25.4709	25.5415	25.9873	25.9366	25.865	25.5313	26.217	26.149	26.1354	26.0004	0.383775	1.895		0.679175	4.58379	+	0.2954	1.40909		K03626	EGD2; nascent polypeptide-associated complex subunit alpha
HCON_00166300	HCON_00166300	26.2099	26.4142	26.4764	26.4068	26.9441	26.8897	26.6207	26.7792	27.1025	27.1685	27.0359	26.9203	0.4316	2.47816		0.679976	3.88814	+	0.248375	1.50365		K02932	RP-L5e; large subunit ribosomal protein L5e
HCON_00084440	HCON_00084440	25.8658	26.0182	25.9433	25.5454	26.4999	26.4532	26.2022	26.285	26.5226	26.53	26.3572	26.683	0.5169	2.20786		0.680025	2.82246	+	0.163126	0.84721		K02940	RP-L9e; large subunit ribosomal protein L9e
HCON_00158370	HCON_00158370;HCON_00076440	23.4034	23.5698	23.5496	23.235	23.753	23.5578	23.5341	23.7878	24.2181	24.0031	24.112	24.1456	0.218725	1.128		0.680249	3.56721	+	0.461524	2.94937		#N/A	#N/A
HCON_00134020	HCON_00134020	23.9256	23.8254	23.765	23.7925	24.1933	24.2247	24.4263	24.031	24.664	24.8184	24.5679	23.983	0.391701	2.35481		0.6812	1.97789	+	0.289499	0.704498		K09499	CCT7; T-complex protein 1 subunit eta
HCON_00020360	HCON_00020360	NaN	NaN	23.0326	22.7855	23.5203	23.8079	23.1031	23.1415	23.4179	23.7247	23.5758	23.6495	0.48415	1.42732		0.682925	3.39052	+	0.198775	0.507498		K20526	TAGLN; transgelin
HCON_00032240	HCON_00032240	22.7652	22.7814	23.2587	22.7994	23.4748	23.1211	23.0701	23.3713	23.6505	NaN	23.5973	23.5333	0.35815	1.22847		0.692525	2.89468	+	0.334375	1.80284		#N/A	#N/A
HCON_00026960	HCON_00026960	25.9018	25.6328	26.1336	25.979	26.3736	26.2439	26.2985	26.3087	26.6918	26.6655	26.6013	26.465	0.394375	1.97002		0.6941	3.00253	+	0.299725	2.71163		K02866	RP-L10e; large subunit ribosomal protein L10e
HCON_00189830	HCON_00189830	NaN	23.1456	23.8716	23.2701	23.986	24.234	23.7596	23.9681	24.151	24.3936	23.9025	24.066	0.557825	1.62036		0.699175	1.99901	+	0.14135	0.449692		K10352	MYH; myosin heavy chain
HCON_00000790	HCON_00000790	22.4814	23.024	22.8435	22.3493	23.6647	23.3847	23.2217	22.8656	23.456	23.5961	23.1695	23.3561	0.609625	1.42879		0.719875	2.14349	+	0.11025	0.235282		#N/A	#N/A
HCON_00106250	HCON_00106250;REV__HCON_00029830	26.1026	26.0375	26.0785	25.868	26.6971	26.46	26.3668	26.4855	26.8334	26.911	26.7227	26.5232	0.4807	2.81528		0.725924	3.47225	+	0.245225	1.18006		#N/A	#N/A
HCON_00113630	HCON_00113630	26.2141	25.8692	26.1384	25.6825	26.4548	26.4836	26.3312	26.4055	26.8687	26.7521	26.6338	26.5603	0.442725	1.88256		0.727675	2.69279	+	0.28495	2.03474		K02936	RP-L7Ae; large subunit ribosomal protein L7Ae
HCON_00185450	HCON_00185450;HCON_00135080	22.8785	22.6063	23.6156	23.1525	23.6573	24.0183	23.459	23.421	24.1334	24.031	23.4811	23.521	0.575675	1.18881		0.7284	1.42574	+	0.152725	0.293321		#N/A	#N/A
HCON_00020280	HCON_00020280	24.9859	24.7249	25.0432	25.0439	25.3959	25.3775	25.5726	25.4034	25.4841	25.6758	25.6407	25.9472	0.487875	2.82217		0.737475	3.02001	+	0.2496	1.24104		K02971	RP-S21e; small subunit ribosomal protein S21e
HCON_00095260	HCON_00095260;HCON_00049600;HCON_00023580;HCON_00102180	25.6401	25.5163	25.6434	25.6007	26.0357	26.0702	25.7693	25.7201	26.4338	26.4476	26.3657	26.1225	0.2987	1.7077		0.742274	4.02058	+	0.443574	2.03774		#N/A	#N/A
HCON_00089530	HCON_00089530	25.4133	25.5998	25.6627	25.5582	26.052	26.0549	25.9559	26.079	26.4194	26.4005	26.3911	26.0042	0.47695	3.69516		0.745299	3.22985	+	0.26835	1.38409		K02953	RP-S13e; small subunit ribosomal protein S13e
HCON_00014070	HCON_00014070	25.8467	25.7527	25.8952	25.866	26.3327	26.2424	26.1648	26.1491	26.7242	26.6847	26.5091	26.4367	0.3821	3.4808		0.748525	4.21581	+	0.366425	2.40388		K02991	RP-S6e; small subunit ribosomal protein S6e
HCON_00128790	HCON_00128790;HCON_00192670	24.8951	25.2405	25.0372	24.9399	25.6859	25.6515	25.4413	25.4783	25.8869	25.7421	25.6953	25.7857	0.536075	2.80432		0.749325	3.87193	+	0.21325	1.56236		#N/A	#N/A
HCON_00004650	HCON_00004650	25.3491	25.705	25.5906	25.4122	26.1807	26.1157	25.8689	25.7635	26.4175	26.4079	26.0753	26.1605	0.467975	1.96781		0.751075	3.12799	+	0.2831	1.12304		K02993	RP-S7e; small subunit ribosomal protein S7e
HCON_00104640	HCON_00104640	25.1216	25.0019	25.316	25.1649	25.5587	25.4213	25.3623	25.1527	25.8307	25.9309	26.0524	25.7981	0.222651	1.0893		0.751925	3.89207	+	0.529274	2.6916		K02870	RP-L12e; large subunit ribosomal protein L12e
HCON_00031810	HCON_00031810	24.7786	25.0302	24.9785	24.8077	25.4299	25.4732	25.159	25.3229	25.6234	25.607	25.8469	25.528	0.4475	2.51477		0.752575	3.73342	+	0.305075	1.68501		K02880	RP-L17e; large subunit ribosomal protein L17e
HCON_00074400	HCON_00074400;HCON_00112400	23.2186	23.2131	23.5755	23.1178	24.2486	23.8493	23.7359	23.6594	24.2045	24.0863	23.8271	24.0195	0.592051	1.9347		0.7531	2.97067	+	0.16105	0.477518		#N/A	#N/A
HCON_00042260	HCON_00042260	NaN	23.2942	NaN	23.246	23.7486	23.7055	23.5635	23.5346	24.0933	24.1378	23.9673	23.9156	0.367949	3.29777		0.758399	5.09103	+	0.39045	2.72849		K09554	CDC37; cell division cycle protein 37
HCON_00118740	HCON_00118740;REV__HCON_00094710	25.2367	25.0387	25.7107	25.561	25.9795	25.8902	25.8392	26.0958	26.3674	26.3918	26.1992	25.6383	0.5644	1.87756		0.7624	1.77327	+	0.198	0.489236		#N/A	#N/A
HCON_00008460	HCON_00008460	25.6351	25.3184	25.7157	25.2906	25.4749	26.0707	25.9562	25.7514	26.0625	26.1486	26.4551	26.3452	0.32335	0.976192		0.7629	2.78713	+	0.43955	1.49075		K02942	RP-LP1; large subunit ribosomal protein LP1
HCON_00091550	HCON_00091550	26.3589	26.3249	26.4974	26.6313	26.8579	26.8091	26.8593	26.8532	27.178	27.3519	27.079	27.2611	0.39175	2.82194		0.764375	3.80502	+	0.372625	3.11514		K02925	RP-L3e; large subunit ribosomal protein L3e
HCON_00096040	HCON_00096040	24.2995	23.2413	24.6665	24.935	24.5042	24.7928	24.5839	24.7328	25.2286	25.1063	24.6849	25.1847	0.36785	0.434728		0.76555	1.00584	+	0.3977	1.51554		K02868	RP-L11e; large subunit ribosomal protein L11e
HCON_00123930	HCON_00123930	25.421	25.3862	25.6341	25.5541	26.271	26.1536	25.8848	25.9055	26.4302	26.2704	26.1318	26.231	0.554875	2.61042		0.767	3.98958	+	0.212125	0.957787		K02949	RP-S11e; small subunit ribosomal protein S11e
HCON_00095380	HCON_00095380.2;HCON_00095380.1	25.5378	25.4543	25.4479	25.403	26.1018	25.9973	25.8707	25.8704	26.2387	26.3657	26.2133	26.0984	0.4993	3.68545		0.768275	4.78872	+	0.268975	1.85735		#N/A	#N/A
HCON_00000920	HCON_00000920.1;HCON_00000920.2	26.5632	26.4222	26.5308	26.6333	27.0606	26.9815	26.9048	26.8175	27.3108	27.5457	27.1733	27.201	0.403725	2.98769		0.770325	3.7132	+	0.3666	1.9897		#N/A	#N/A
HCON_00079480	HCON_00079480	25.9447	25.79	26.0748	25.9356	26.4193	26.3764	26.4216	26.3305	26.8201	26.8049	26.7242	26.4918	0.450675	3.46041		0.773974	3.7211	+	0.3233	2.19846		K02985	RP-S3e; small subunit ribosomal protein S3e
HCON_00071300	HCON_00071300	24.1463	25.3702	24.8399	25.2872	25.3551	25.3998	25.2	25.2066	25.8302	25.8445	25.4799	25.5894	0.379476	0.63613		0.7751	1.40999	+	0.395625	2.05475		#N/A	#N/A
HCON_00029740	HCON_00029740	22.5273	22.2554	22.6861	23.0663	23.219	23.3901	23.1826	23.1364	23.5008	23.4074	23.3696	23.3893	0.59825	1.81579		0.783	2.41256	+	0.18475	1.59496		#N/A	#N/A
HCON_00020320	HCON_00020320	24.057	24.5692	24.3202	24.2231	25.0318	24.8978	24.7111	24.7975	25.3476	25.221	24.9919	24.746	0.567175	2.36524		0.78425	2.43402	+	0.217075	0.706852		K14539	LSG1; large subunit GTPase 1 [EC:3.6.1.-]
HCON_00067400	HCON_00067400	26.0808	26.0803	26.3133	26.2589	26.8022	26.6308	26.5966	26.705	27.1224	26.9787	26.9706	26.8055	0.500326	3.24122		0.785976	3.9438	+	0.28565	1.94824		K02889	RP-L21e; large subunit ribosomal protein L21e
HCON_00098990	HCON_00098990	24.1444	24.2588	24.3152	24.4947	24.709	24.6514	24.8811	24.2297	25.2028	25.1919	24.9557	25.0092	0.314525	1.04111		0.786625	3.73755	+	0.4721	1.67922		K02877	RP-L15e; large subunit ribosomal protein L15e
HCON_00145570	HCON_00145570	24.062	24.4706	24.3631	24.4542	25.001	24.9152	24.7408	24.6559	25.354	25.2415	24.86	25.0432	0.490749	2.1366		0.7872	2.79727	+	0.296451	1.1549		K01011	TST; thiosulfate/3-mercaptopyruvate sulfurtransferase [EC:2.8.1.1 2.8.1.2]
HCON_00135670	HCON_00135670	25.9308	26.0088	26.1064	25.9169	26.5484	26.5862	26.2928	26.4677	26.9316	26.7794	26.7312	26.6918	0.48305	3.07656		0.792775	4.6118	+	0.309724	1.99612		K02987	RP-S4e; small subunit ribosomal protein S4e
HCON_00036030	HCON_00036030	22.9638	22.9904	22.9548	23.2535	23.2765	23.4712	23.5334	23.6475	23.6765	23.9527	23.9824	23.7298	0.441525	2.2386		0.794725	3.55337	+	0.3532	1.74286		K19675	#N/A
HCON_00096950	HCON_00096950	23.37	23.4624	23.176	23.3778	23.7205	24.0187	23.6662	23.7844	24.2139	24.0205	24.0804	24.2586	0.4509	2.42364		0.7968	4.15612	+	0.3459	1.95461		K02891	RP-L22e; large subunit ribosomal protein L22e
HCON_00117720	HCON_00117720	26.0421	26.2368	25.9647	26.1597	26.6346	26.655	26.3953	26.3994	27.0909	26.9836	26.7582	26.7739	0.42025	2.37963		0.800825	3.66071	+	0.380575	1.89846		K14753	RACK1; guanine nucleotide-binding protein subunit beta-2-like 1 protein
HCON_00090800	HCON_00090800	NaN	22.9414	24.0212	23.7207	23.8171	23.9823	24.1427	23.4196	24.3539	24.5968	24.2776	24.2209	0.279325	0.456369		0.8012	1.78993	+	0.521875	1.60088		K08054	CANX; calnexin
HCON_00004010	HCON_00004010	23.9035	23.5637	23.9822	23.4559	24.1862	24.1002	23.9707	23.8428	24.7013	24.2363	24.6797	24.5059	0.29865	1.04181		0.804475	2.52925	+	0.505825	2.07621		K02896	RP-L24e; large subunit ribosomal protein L24e
HCON_00000940	HCON_00000940	23.7587	23.7964	23.542	23.6923	24.1311	24.1047	24.0814	24.1041	24.5427	24.448	24.4573	24.5639	0.407975	3.42616		0.805625	4.83926	+	0.39765	4.84894		K01868	TARS; threonyl-tRNA synthetase [EC:6.1.1.3]
HCON_00080740	HCON_00080740	27.2658	27.1861	27.3222	27.2396	27.9239	27.8234	27.7595	27.6151	28.1753	28.0733	28.0175	27.9703	0.52705	3.52576		0.805675	5.3211	+	0.278625	1.92325		K04078	groES; chaperonin GroES
HCON_00058400	HCON_00058400	24.7012	24.6267	24.5606	24.6736	25.3912	24.9405	25.1189	24.9122	25.5449	25.6614	25.1672	25.4165	0.450175	2.11644		0.806975	3.47663	+	0.3568	1.23454		K02908	RP-L30e; large subunit ribosomal protein L30e
HCON_00192160	HCON_00192160	24.9278	24.8993	24.7973	25.0113	25.3165	25.4891	25.1878	25.2303	25.7158	25.9148	25.39	25.8607	0.397	2.59519		0.8114	3.181	+	0.4144	1.65347		K02894	RP-L23e; large subunit ribosomal protein L23e
HCON_00071580	HCON_00071580	25.616	25.5492	25.7491	25.673	26.337	26.1998	26.1551	26.0989	26.5846	26.6334	26.2713	26.353	0.550875	3.78619		0.81375	3.79179	+	0.262875	1.38488		K02955	RP-S14e; small subunit ribosomal protein S14e
HCON_00167050	HCON_00167050	NaN	22.9628	22.7167	22.4711	22.8765	23.1409	22.7114	23.1814	23.5077	23.76	23.4767	23.494	0.260675	0.876121		0.842725	3.36647	+	0.58205	2.37366		K01966	PCCB; propionyl-CoA carboxylase beta chain [EC:6.4.1.3 2.1.3.15]
HCON_00001790	HCON_00001790	22.7095	23.7155	23.3049	23.0585	23.7379	23.9124	23.5998	23.4611	24.191	24.379	23.7923	23.8189	0.4807	1.07449		0.8482	1.79357	+	0.3675	1.1082		K06530	CD109; CD109 antigen
HCON_00105130	HCON_00105130	24.0119	24.0563	24.1223	23.9882	24.5414	24.442	24.4059	24.3469	25.0006	25.0694	25.0831	24.4526	0.389376	3.61091		0.856751	2.85172	+	0.467375	1.61612		K02915	RP-L34e; large subunit ribosomal protein L34e
HCON_00099040	HCON_00099040.2;HCON_00099040.1	25.5832	25.76	25.6098	25.7285	26.5835	26.1558	26.0008	25.9288	26.5833	26.5606	26.4788	26.506	0.49685	1.75722		0.8618	5.62776	+	0.36495	1.30653		#N/A	#N/A
HCON_00065740	HCON_00065740	24.2527	24.2375	24.2579	24.3953	24.8985	24.908	24.6279	24.5065	25.3116	25.2833	25.0667	25.0164	0.449375	2.25135		0.88365	4.38256	+	0.434275	1.87827		K14402	#N/A
HCON_00102030	HCON_00102030	24.9508	25.0636	25.1421	24.88	25.663	25.6691	25.182	25.2915	25.9155	26.0562	25.7893	25.832	0.442275	1.7236		0.889126	4.41477	+	0.446851	1.73869		K17725	ETHE1; sulfur dioxygenase [EC:1.13.11.18]
HCON_00108110	HCON_00108110.2;HCON_00108110.1	23.0391	23.3137	23.378	23.4347	23.5728	23.7431	23.7039	23.8387	23.9175	24.3594	24.5827	24.0017	0.423249	2.19095		0.92395	2.68601	+	0.5007	1.6395		#N/A	#N/A
HCON_00032420	HCON_00032420	24.0893	23.9084	24.1819	24.0575	24.5246	24.8518	24.141	24.2391	25.1451	25.3557	24.8837	24.6282	0.37985	1.17793		0.9439	2.86949	+	0.56405	1.3384		#N/A	#N/A
HCON_00052560	HCON_00052560	23.892	23.8549	23.9747	23.8286	24.7772	24.3847	24.3307	24.2938	24.9173	24.8546	24.7977	24.7693	0.55905	2.52746		0.947175	6.0877	+	0.388125	1.80251		K13201	TIA1; nucleolysin TIA-1/TIAR
HCON_00067490	HCON_00067490	23.5499	23.2431	23.549	23.4048	24.2541	24.2777	23.8621	23.4024	24.6711	24.7186	24.1148	24.1089	0.512375	1.24255		0.96665	2.72178	+	0.454275	0.858778		K20471	COPD; coatomer subunit delta
HCON_00019960	HCON_00019960	24.4015	24.163	24.5709	24.4724	25.1791	24.4294	25.1009	24.7861	25.5939	25.677	25.2399	25.2384	0.471925	1.31048		1.03535	3.42561	+	0.563425	1.46716		K02976	RP-S26e; small subunit ribosomal protein S26e
HCON_00029730	HCON_00029730	23.7056	23.5645	23.7359	23.9195	24.4743	24.1484	24.2179	24.1713	24.8539	25.0333	24.526	24.6846	0.521599	2.60092		1.04307	3.6737	+	0.521475	2.11439		K08568	CTSZ; cathepsin X [EC:3.4.18.1]
HCON_00045360	HCON_00045360	27.4327	27.2676	27.397	27.2118	28.0393	28.1385	27.7129	27.695	28.8415	28.718	28.1706	28.3562	0.569151	2.41894		1.1943	3.46086	+	0.62515	1.75634		K13749	#N/A
HCON_00081190	HCON_00081190	NaN	NaN	24.4951	24.0379	24.7391	24.7298	NaN	24.5931	NaN	25.7833	25.2697	25.4641	0.420824	1.67051		1.2392	3.48026	+	0.818375	3.49599		K02266	COX6A; cytochrome c oxidase subunit 6a
HCON_00023960	HCON_00023960	25.6776	25.4566	25.611	25.1869	25.2177	25.2649	25.4063	25.2909	24.9313	24.9629	25.035	25.1628	-0.188076	0.80536		-0.460025	2.05575		-0.27195	2.23157		K20526	TAGLN; transgelin
HCON_00107930	HCON_00107930	28.8888	28.7582	28.7509	28.7313	28.3195	28.4847	28.5876	28.5525	28.3013	28.2175	28.3827	28.4548	-0.296225	2.27478		-0.443225	3.40038		-0.147	0.95732		K20254	#N/A
HCON_00054160	HCON_00054160.1;HCON_00054160.2;HCON_00054160.3	26.2224	26.2799	26.3832	26.1912	25.9546	25.9429	25.9857	26.0106	25.69	25.8007	25.8918	25.9327	-0.295725	3.22994		-0.440375	3.17642		-0.14465	1.3808		#N/A	#N/A
HCON_00077890	HCON_00077890	23.394	23.5631	23.4315	23.5731	NaN	23.2165	23.2064	22.9748	23.1187	22.7987	22.9986	23.2924	-0.35785	2.59635		-0.438324	2.08144		-0.0804749	0.283873		K06975	uncharacterized protein
HCON_00166870	HCON_00166870.2;HCON_00166870.3;HCON_00166870.1	27.5214	27.4517	27.5611	27.5683	27.2878	27.3649	27.5051	27.5647	26.9577	26.9846	27.1728	27.2793	-0.0950003	0.664394		-0.427025	2.71428		-0.332025	1.80153		#N/A	#N/A
HCON_00040080	HCON_00040080	26.5238	26.3658	26.3852	26.5288	26.1306	26.1576	26.2532	26.3135	25.964	25.8901	26.0943	26.1482	-0.237175	2.09484		-0.42675	2.94096		-0.189575	1.39471		#N/A	#N/A
HCON_00011460	HCON_00011460.1;HCON_00011460.2	30.9139	30.826	30.8345	30.879	30.549	30.4728	30.6968	30.6571	30.377	30.3687	30.5246	30.4771	-0.269425	2.56653		-0.4265	4.19561		-0.157075	1.31043		#N/A	#N/A
HCON_00164040	HCON_00164040	31.2917	31.2192	31.2948	31.3036	30.8249	30.8556	31.0473	31.0258	30.8825	30.7547	30.7401	31.04	-0.338925	2.86337		-0.423	2.9567		-0.084075	0.412395		#N/A	#N/A
HCON_00051060	HCON_00051060	24.2287	24.1972	24.086	24.2419	23.9052	23.8657	24.1913	23.8405	23.9237	23.6222	23.7404	23.8219	-0.237776	1.43796		-0.4114	2.87509		-0.173625	0.841773		K11498	#N/A
HCON_00059180	HCON_00059180	29.96	29.8836	29.9287	29.9557	29.7854	29.6294	29.8447	29.8008	29.3502	29.371	29.6865	29.6982	-0.166924	1.80166		-0.405524	2.22581		-0.2386	1.17511		#N/A	#N/A
HCON_00057610	HCON_00057610	27.7623	27.8582	27.9453	27.8886	27.5373	27.6642	27.7773	27.7067	27.345	27.4302	27.472	27.5929	-0.192225	1.64013		-0.403575	3.1213		-0.21135	1.58057		#N/A	#N/A
HCON_00082680	HCON_00082680	29.0684	29.0977	29.0356	29.0754	28.6778	28.816	28.96	28.8791	28.5266	28.5088	28.7421	28.8947	-0.23605	2.08346		-0.401225	2.29574		-0.165175	0.736529		K05695	PTPRF; receptor-type tyrosine-protein phosphatase F [EC:3.1.3.48]
HCON_00014040	HCON_00014040	30.9122	30.7599	30.901	30.8794	30.5015	30.4895	30.6047	30.5547	30.3831	30.3382	30.5542	30.5894	-0.325525	3.50714		-0.3969	2.84702		-0.0713754	0.480414		K06568	#N/A
HCON_00078370	HCON_00078370	27.4099	27.3691	27.6254	27.4348	27.2607	27.2601	27.353	27.2695	26.9917	27.0673	27.0917	27.1203	-0.173975	1.5327		-0.39205	3.09306		-0.218075	3.06435		#N/A	#N/A
HCON_00013360	HCON_00013360.5;HCON_00013360.6	23.2501	NaN	23.2113	23.3791	24.1378	24.7761	23.5026	23.5286	23.6655	24.3237	24.2326	23.9255	-0.331025	4.2273		-0.3894	4.45132		-0.0583749	0.617696		#N/A	#N/A
HCON_00169150	HCON_00169150	26.6327	26.7169	26.6244	26.7152	26.2659	26.2064	26.2784	26.285	26.2912	26.3749	26.1496	26.3209	-0.413375	4.95548		-0.38815	3.42096		0.0252252	0.193464		#N/A	#N/A
HCON_00007830	HCON_00007830	28.3938	28.5973	28.5905	28.532	28.0974	28.0035	27.9418	27.9671	28.0321	28.1023	28.1989	28.2305	-0.52595	3.98677		-0.38745	2.984		0.1385	1.29694		#N/A	#N/A
HCON_00135060	HCON_00135060;HCON_00135040	34.4379	34.3012	34.431	34.3404	34.0007	34.0506	34.2746	34.2142	33.8908	33.952	34.1063	34.0688	-0.2426	1.78805		-0.37315	3.07959		-0.130549	0.786783		#N/A	#N/A
HCON_00051640	HCON_00051640	22.6178	22.7038	NaN	22.6716	22.2909	22.3492	NaN	NaN	NaN	22.3296	NaN	22.2781	-0.344351	5.09683		-0.360551	5.35365		-0.0162001	0.302956		#N/A	#N/A
HCON_00187510	HCON_00187510	25.4588	25.4388	25.5255	25.5001	25.1935	25.1559	25.4916	25.1955	25.0128	25.1814	25.0815	25.2473	-0.221675	1.48072		-0.35005	3.12572		-0.128375	0.657427		#N/A	#N/A
HCON_00059540	HCON_00059540	23.4591	23.4515	23.4936	23.5198	23.358	23.2187	23.2857	22.9531	23.0685	23.1032	23.2771	23.086	-0.277125	1.66937		-0.3473	3.31513		-0.0701747	0.290912		K09828	DHCR24; Delta24-sterol reductase [EC:1.3.1.72 1.3.1.-]
HCON_00056900	HCON_00056900	28.6214	28.6229	28.6929	28.7379	28.364	28.2767	28.6262	28.4689	28.2873	28.2023	28.4477	28.3563	-0.234825	1.57563		-0.345375	2.94782		-0.11055	0.565311		K00432	gpx; glutathione peroxidase [EC:1.11.1.9]
HCON_00014550	HCON_00014550	25.7787	25.5629	25.6616	25.7498	25.469	25.3353	25.7034	25.5748	25.3749	25.2284	25.3162	25.4724	-0.167625	0.926101		-0.340275	2.52985		-0.17265	0.942016		#N/A	#N/A
HCON_00004640	HCON_00004640	27.4788	27.6011	27.6192	27.7088	27.3056	27.4696	27.3767	27.5124	27.3271	27.1457	27.318	27.2901	-0.1859	1.50811		-0.331749	2.708		-0.145849	1.22743		K14284	#N/A
HCON_00148620	HCON_00148620;HCON_00137540	28.8591	28.7702	28.8168	28.6912	28.6554	28.49	28.7227	28.6241	28.4216	28.4569	28.4075	28.5302	-0.161275	1.42419		-0.330276	3.47335		-0.169	1.62796		#N/A	#N/A
HCON_00023010	HCON_00023010	28.4588	28.4629	28.4772	28.507	28.2521	28.3295	28.3243	28.3705	28.0553	28.0115	28.2464	28.2841	-0.157374	2.95675		-0.32715	2.50178		-0.169775	1.24302		K12567	TTN; titin [EC:2.7.11.1]
HCON_00106820	HCON_00106820	24.6699	24.7554	24.7379	24.7294	24.4924	24.3723	24.5571	24.399	24.3549	24.4954	24.5252	24.2306	-0.267951	2.92478		-0.321625	2.41562		-0.0536747	0.276945		K17285	SELENBP1; selenium-binding protein 1
HCON_00074850	HCON_00074850	NaN	NaN	22.3262	22.4314	22.1629	22.1775	22.3819	22.2498	22.1152	NaN	22.0015	NaN	-0.135775	1.22565		-0.320451	3.4286		-0.184676	1.66763		#N/A	#N/A
HCON_00066000	HCON_00066000.2;HCON_00066000.1	26.7409	26.8143	26.8125	26.9181	26.6116	26.4969	26.4227	26.4024	26.5946	26.482	26.4396	26.5046	-0.33805	2.88327		-0.31625	3.18405		0.0218	0.144044		#N/A	#N/A
HCON_00073290	HCON_00073290	26.7222	26.9276	26.9738	26.9113	26.611	26.5712	26.7818	26.7934	26.4962	26.5402	26.6431	26.6285	-0.194376	1.29499		-0.306726	2.46397		-0.11235	0.83518		K14590	#N/A
HCON_00165550	HCON_00165550.1	29.0473	29.0475	29.0783	29.1313	28.8909	28.9193	28.9988	29.082	28.6804	28.762	28.7875	28.8677	-0.10335	1.14474		-0.3017	3.35877		-0.19835	1.85686		#N/A	#N/A
HCON_00059380	HCON_00059380	22.4284	22.3728	22.4223	22.2324	21.9803	22.2547	22.1863	21.8614	22.0075	22.0356	22.2305	22.0095	-0.2933	1.55404		-0.2932	2.22862		9.9659e-05	0.000313979		K12261	HACL1; 2-hydroxyacyl-CoA lyase 1 [EC:4.1.-.-]
HCON_00104930	HCON_00104930.2;HCON_00104930.1	24.9115	24.9735	25.0399	24.9961	24.6502	25.084	25.1044	25.0456	24.5934	24.6696	24.8388	24.658	-0.00919962	0.0284484		-0.2903	2.58295		-0.2811	1.24264		#N/A	#N/A
HCON_00028180	HCON_00028180.2;HCON_00028180.1	25.1451	24.9242	24.9893	24.9482	24.9912	25.2329	24.9359	24.7384	24.5739	24.7198	24.8428	24.7154	-0.0271001	0.0868115		-0.288724	2.0968		-0.261624	1.1913		#N/A	#N/A
HCON_00102820	HCON_00102820	25.2264	25.3563	25.3413	25.4951	25.2429	25.3648	25.1759	25.2273	25.0239	25.1131	25.1035	25.0262	-0.10205	0.734371		-0.2881	2.5202		-0.18605	2.13909		#N/A	#N/A
HCON_00183980	HCON_00183980	22.8583	22.8022	22.7832	22.85	22.5789	22.6174	22.9004	22.8865	22.4817	22.54	22.594	22.5347	-0.0776253	0.387721		-0.285824	4.17476		-0.208199	1.24242		#N/A	#N/A
HCON_00069840	HCON_00069840.1;HCON_00069840.2	23.5191	23.6213	23.4575	23.5807	23.2203	23.5032	23.6388	23.4878	23.1604	23.3444	23.1689	23.3898	-0.0821247	0.377957		-0.278775	2.16148		-0.196651	0.950102		#N/A	#N/A
HCON_00039070	HCON_00039070	26.0984	25.9279	26.0837	26.0043	26.0069	25.8563	25.8993	25.9426	25.907	25.7114	25.6933	25.7255	-0.1023	1.04127		-0.269275	2.26763		-0.166975	1.51917		#N/A	#N/A
HCON_00153580	HCON_00153580	30.2395	30.2653	30.1939	30.1396	30.0465	30.0339	30.2231	30.1893	29.8896	29.8744	29.9527	30.0585	-0.0863752	0.763119		-0.265775	2.73918		-0.1794	1.50741		K20254	#N/A
HCON_00164700	HCON_00164700.1;HCON_00164700.2;HCON_00164700.3	27.5677	27.4963	27.7514	27.5182	27.3699	27.2096	27.3037	27.5058	27.3025	27.3148	27.2347	27.4217	-0.23615	1.49293		-0.264975	2.04893		-0.0288253	0.150183		#N/A	#N/A
HCON_00157160	HCON_00157160	30.307	30.1647	30.2125	30.1835	29.9919	29.8885	30.1504	30.0377	29.9746	29.8976	30.0042	29.9393	-0.1998	1.72002		-0.263	3.28126		-0.0632	0.488213		#N/A	#N/A
HCON_00035440	HCON_00035440	26.2107	26.1939	26.0422	26.0235	25.7859	25.8153	25.9144	25.6992	25.9075	25.939	25.8633	25.7128	-0.313875	2.49527		-0.261925	2.01229		0.0519495	0.33067		#N/A	#N/A
HCON_00166960	HCON_00166960	28.7847	28.7135	28.6513	28.7716	28.5794	28.6367	28.7396	28.7155	28.3964	28.374	28.5062	28.617	-0.0624757	0.621734		-0.256875	2.16361		-0.194399	1.56641		K04437	FLNA; filamin
HCON_00051830	HCON_00051830	31.0014	30.8339	31.0219	30.8644	30.5522	30.7661	30.8205	30.7668	30.6285	30.7106	30.6816	30.6779	-0.204	1.43773		-0.25575	2.63957		-0.0517497	0.36177		#N/A	#N/A
HCON_00149700	HCON_00149700;HCON_00119290.2;HCON_00119290.3;HCON_00119290.1	27.7112	27.8034	27.8612	27.8036	27.5617	27.7244	27.6535	27.6651	27.5263	27.5914	27.5403	27.5151	-0.143675	1.69777		-0.251575	3.41529		-0.1079	1.54567		#N/A	#N/A
HCON_00059550	HCON_00059550	30.637	30.5799	30.6439	30.6252	30.5635	30.5369	30.6895	30.664	30.3107	30.273	30.5004	30.4346	-0.00802517	0.0718403		-0.241825	2.34117		-0.233799	1.94792		#N/A	#N/A
HCON_00068030	HCON_00068030	27.7922	27.8322	27.8347	27.9086	27.8975	27.585	27.7623	27.7544	27.5983	27.5913	27.6464	27.6253	-0.0921249	0.644091		-0.2266	3.77333		-0.134475	1.07092		#N/A	#N/A
HCON_00071040	HCON_00071040	30.4176	30.3411	30.3356	30.3522	30.1906	30.2167	30.3352	30.3045	30.055	30.0648	30.2037	30.2196	-0.0998755	1.3525		-0.22585	2.4852		-0.125975	1.18594		K16353	#N/A
HCON_00160690	HCON_00160690	28.9298	28.999	29.0645	28.9333	28.789	28.6993	28.8043	28.7822	28.7614	28.6872	28.7296	28.8958	-0.21295	2.76663		-0.21315	2.07825		-0.000199795	0.00130756		#N/A	#N/A
HCON_00192610	HCON_00192610.2;HCON_00192610.1	29.6463	29.6395	29.5984	29.563	29.4752	29.5314	29.5259	29.5581	29.4011	29.2781	29.4032	29.5216	-0.0891495	1.85394		-0.2108	2.12288		-0.12165	1.22054		#N/A	#N/A
HCON_00111670	HCON_00111670	29.5499	29.55	29.5296	29.5342	29.4477	29.4904	29.4788	29.5081	29.3314	29.2769	29.365	29.4715	-0.0596747	2.31025		-0.179725	2.31535		-0.12005	1.50446		#N/A	#N/A
HCON_00156030	HCON_00156030.2;HCON_00156030.1	28.6185	28.6866	28.6805	28.5986	28.4747	28.4462	28.5502	28.6299	28.5061	28.4563	28.4616	28.4986	-0.1208	1.38165		-0.1654	3.20024		-0.0446	0.467524		#N/A	#N/A
HCON_00118710	HCON_00118710	26.0113	25.8927	25.9173	25.9685	25.8338	25.8957	25.7314	25.8328	25.8074	25.7782	25.8342	25.7408	-0.124025	1.54974		-0.1573	2.49384		-0.0332747	0.364882		K17277	EPS8; epidermal growth factor receptor kinase substrate 8
HCON_00165270	HCON_00165270	29.9507	29.8556	29.889	29.9424	29.8283	29.7684	29.9544	29.9334	29.8141	29.7433	29.7986	29.7907	-0.0383005	0.32999		-0.12275	2.3905		-0.0844498	0.922585		#N/A	#N/A
HCON_00149170	HCON_00149170	26.234	26.2076	26.2231	26.1918	26.1158	26.2275	26.4308	26.1953	26.2761	26.2992	26.3187	26.2722	0.0282254	0.160404		0.0774255	2.79772		0.0492001	0.304392		#N/A	#N/A
HCON_00169880	HCON_00169880	29.2455	29.1869	29.2397	29.1784	29.2674	29.3216	29.2413	29.2199	29.405	29.3889	29.2646	29.3856	0.0499253	0.902477		0.1484	2.16316		0.098475	1.34125		#N/A	#N/A
HCON_00132990	HCON_00132990.2;HCON_00132990.1	25.228	25.1272	25.1927	25.1987	25.1798	25.3535	25.3707	25.1746	25.3728	25.3319	25.345	25.3146	0.0830007	0.700092		0.154425	3.12383		0.0714245	0.618127		#N/A	#N/A
HCON_00092190	HCON_00092190.2;HCON_00092190.1	28.9085	28.9729	28.9275	28.8386	29.2009	29.0989	28.9965	28.9677	29.1462	29.0549	29.0445	29.1021	0.154124	1.37391		0.17505	2.52554		0.0209255	0.136355		#N/A	#N/A
HCON_00167070	HCON_00167070;HCON_00167060	29.8594	29.9379	29.9127	29.8945	30.0079	29.9948	30.025	30.0888	30.0415	30.0764	30.1585	30.0916	0.128	2.52969		0.190875	3.18429		0.0628753	1.00661		#N/A	#N/A
HCON_00034640	HCON_00034640.1;HCON_00034640.2	27.0893	27.2368	27.2403	27.2513	27.3769	27.3246	27.2865	27.4155	27.345	27.4934	27.3945	27.4244	0.146451	1.65354		0.2099	2.26681		0.0634499	0.739309		#N/A	#N/A
HCON_00024530	HCON_00024530.2;HCON_00024530.1	26.8513	26.8209	26.8655	26.8592	26.8868	26.8995	26.9078	26.7651	27.2097	27.0341	26.9943	27.0275	0.0155759	0.173039		0.217175	2.33231		0.2016	1.84792		#N/A	#N/A
HCON_00146170	HCON_00146170	26.623	26.6273	26.8043	26.7295	26.8073	26.9573	26.8104	26.765	26.9477	26.9629	26.9052	26.8634	0.138975	1.20903		0.223775	2.41329		0.0847998	0.901294		#N/A	#N/A
HCON_00046930	HCON_00046930	25.9459	25.8748	25.8974	25.8655	25.9296	25.7924	25.9755	25.8089	26.0799	26.1166	26.183	26.1146	-0.0192995	0.152428		0.227625	3.72619		0.246925	2.5898		K01482	DDAH; dimethylargininase [EC:3.5.3.18]
Hc-ftt-2	Hc-ftt-2	30.8429	30.8351	30.8773	30.865	30.9942	30.8948	30.998	30.8863	31.1155	31.1165	31.1069	31.0103	0.0882497	1.47984		0.232225	3.8189		0.143975	1.94673		#N/A	#N/A
HCON_00021850	HCON_00021850;CON__Q3ZBD7	27.5457	27.4746	27.6201	27.5797	27.7852	27.8238	27.842	27.8608	27.766	27.7636	27.8355	27.8179	0.272924	3.64474		0.240725	3.27815		-0.0321994	0.630613		#N/A	#N/A
HCON_00106880	HCON_00106880	25.8832	25.8161	25.7725	25.7831	26.1769	26.0745	26.2334	26.0624	26.1252	26.0051	25.9888	26.1046	0.323076	3.27358		0.242201	2.8964		-0.0808749	0.737981		#N/A	#N/A
HCON_00089320	HCON_00089320	26.5951	26.6615	26.7834	26.7903	26.7883	26.7919	26.7974	26.7738	26.9525	26.9745	26.91	26.9641	0.0802746	0.83678		0.2427	2.55486		0.162425	4.43027		#N/A	#N/A
HCON_00127690	HCON_00127690	21.8679	NaN	22.0258	NaN	22.1027	22.0493	22.2639	22.1589	22.117	22.2759	22.1631	22.3097	0.170524	1.55538		0.243249	2.2123		0.0727253	0.517172		#N/A	#N/A
HCON_00088980	HCON_00088980	22.2627	22.4234	22.414	22.5037	22.4717	22.4446	22.9018	21.9916	22.6108	22.7206	22.6723	22.5764	0.051475	0.0978874		0.244075	2.19309		0.1926	0.460083		#N/A	#N/A
HCON_00031010	HCON_00031010	23.7085	23.5433	23.5	23.6529	23.8707	23.9328	23.6356	23.7048	23.8747	23.9573	23.7587	23.798	0.1848	1.1462		0.246	2.03549		0.0612001	0.314568		#N/A	#N/A
HCON_00055240	HCON_00055240;HCON_00095760	26.4691	26.4344	26.4332	26.5647	26.7013	26.8565	26.7153	26.7005	26.7808	26.7401	26.6853	26.6858	0.26805	2.81312		0.24765	3.16736		-0.0203996	0.179188		#N/A	#N/A
HCON_00006570	HCON_00006570.1;HCON_00006570.2	30.7727	30.7988	30.745	30.7759	31.019	30.9581	31.0455	30.9746	31.0266	31.0269	31.1093	30.944	0.2262	4.20767		0.2536	3.42135		0.0274005	0.291317		#N/A	#N/A
HCON_00167600	HCON_00167600	27.1206	27.0036	27.0815	27.0062	27.2641	27.2212	27.2324	27.1609	27.4105	27.3455	27.2528	27.2178	0.166676	2.44278		0.253675	2.53608		0.0869999	0.901527		#N/A	#N/A
HCON_00004310	HCON_00004310	27.9649	27.8922	27.9249	28.1122	28.0624	28.1003	28.3561	28.2752	28.2409	28.3095	28.2764	28.0973	0.22495	1.41369		0.257475	2.0581		0.0325246	0.147135		#N/A	#N/A
HCON_00145720	HCON_00145720	27.131	27.2947	27.3674	27.2203	27.4854	27.4654	27.3048	27.4049	27.524	27.5072	27.5527	27.4595	0.161775	1.32831		0.2575	2.49784		0.0957251	1.11022		#N/A	#N/A
HCON_00067020	HCON_00067020.1;HCON_00067020.2;HCON_00046860;HCON_00046890	28.395	28.3231	28.2809	28.3371	28.4847	28.636	28.5513	28.4243	28.6201	28.7506	28.5056	28.52	0.19005	2.00273		0.265051	2.30504		0.0750008	0.467104		#N/A	#N/A
HCON_00041340	HCON_00041340	29.4707	29.371	29.379	29.38	29.6963	29.6632	29.5857	29.6253	29.7584	29.6829	29.6612	29.5608	0.24245	3.44684		0.26565	2.877		0.0232	0.193369		K01965	PCCA; propionyl-CoA carboxylase alpha chain [EC:6.4.1.3]
HCON_00069050	HCON_00069050	28.104	28.1531	28.2803	28.1333	28.412	28.2998	28.3346	28.292	28.5119	28.4049	28.4075	28.4213	0.166925	1.89685		0.268725	2.93312		0.101799	1.46209		K17732	PMPCB; mitochondrial-processing peptidase subunit beta [EC:3.4.24.64]
HCON_00111750	HCON_00111750	25.1221	25.2476	25.1675	25.0002	25.2316	25.257	25.4099	25.3167	25.2852	25.5085	25.3828	25.439	0.16945	1.39189		0.269524	2.07316		0.100074	0.808613		#N/A	#N/A
HCON_00185560	HCON_00185560	25.0654	25.1831	25.2238	25.1642	25.5161	25.1807	25.1531	25.3386	25.6213	25.3426	25.3776	25.3785	0.138	0.752705		0.270875	2.01287		0.132875	0.593981		#N/A	#N/A
HCON_00008440	HCON_00008440	27.0863	27.0914	27.0859	27.0208	27.3102	27.295	27.3331	27.3668	27.3756	27.4446	27.2598	27.3272	0.255175	4.50163		0.2807	3.23888		0.0255251	0.24743		#N/A	#N/A
HCON_00071280	HCON_00071280	27.3554	27.4149	27.3764	27.4932	27.5608	27.7561	27.3926	27.4097	27.6391	27.7636	27.7231	27.6463	0.119825	0.638509		0.28305	3.23731		0.163225	0.926529		#N/A	#N/A
HCON_00023370	HCON_00023370	22.7861	22.8115	22.8613	22.7774	22.895	23.0444	22.7926	22.6393	23.2169	22.9907	23.0007	23.1844	0.0337501	0.147183		0.2891	2.44502		0.25535	1.30547		#N/A	#N/A
HCON_00101300	HCON_00101300	27.2005	27.1403	27.3179	27.182	27.4857	27.535	27.4821	27.4936	27.509	27.5425	27.4379	27.508	0.288925	3.44966		0.289175	3.22806		0.000249863	0.00331459		K00615	E2.2.1.1; transketolase [EC:2.2.1.1]
HCON_00117080	HCON_00117080	NaN	NaN	23.2814	23.3077	22.7242	22.9195	23.0408	23.0082	23.6377	23.6695	23.4511	NaN	-0.371375	2.693		0.29155	3.00763		0.662925	3.60552		#N/A	#N/A
HCON_00071240	HCON_00071240	27.0669	27.0245	27.1318	26.9771	27.2741	27.3027	27.1531	27.2484	27.2666	27.4053	27.2964	27.4009	0.194499	2.25155		0.292225	3.02709		0.0977254	1.05088		#N/A	#N/A
HCON_00068130	HCON_00068130	30.181	30.2474	30.2735	30.1975	30.4635	30.4808	30.5314	30.5466	30.4414	30.535	30.5205	30.5771	0.280725	4.13398		0.29365	3.76602		0.0129251	0.141592		K01596	E4.1.1.32; phosphoenolpyruvate carboxykinase (GTP) [EC:4.1.1.32]
HCON_00112120	HCON_00112120	22.2729	22.4189	22.2633	22.5236	22.7664	22.7254	22.6502	22.5164	22.6198	22.7777	22.6626	22.5962	0.294925	1.91592		0.294401	2.12843		-0.000524521	0.00256668		#N/A	#N/A
HCON_00077290	HCON_00077290	27.3487	27.336	27.322	27.3795	27.7095	27.7068	27.6683	27.6824	27.6878	27.6682	27.646	27.5665	0.3452	6.22684		0.295575	4.25853		-0.0496254	0.882158		#N/A	#N/A
HCON_00042770	HCON_00042770	24.9328	24.76	24.9065	24.8535	24.9728	25.0694	24.9307	25.0821	25.0108	25.2078	25.1167	25.3559	0.15055	1.52716		0.309599	2.02404		0.15905	0.999333		#N/A	#N/A
HCON_00040240	HCON_00040240	25.4284	25.567	25.5122	25.6268	25.5772	25.6574	25.3654	25.2939	25.7819	25.9614	25.7818	25.8612	-0.0601249	0.257375		0.312975	2.70503		0.3731	2.09364		K03768	PPIB; peptidyl-prolyl cis-trans isomerase B (cyclophilin B) [EC:5.2.1.8]
HCON_00046910	HCON_00046910	23.5403	23.4423	23.6714	23.7361	23.9953	24.189	23.7352	23.5128	23.9646	23.9412	23.7926	23.9459	0.26055	0.799284		0.31355	2.18443		0.053	0.130064		#N/A	#N/A
HCON_00158670	HCON_00158670	28.9563	28.9565	29.0596	28.949	29.2526	29.1331	29.1063	29.1094	29.3584	29.2957	29.2719	29.2619	0.17	2.09865		0.316625	4.04624		0.146625	1.93981		#N/A	#N/A
HCON_00120120	HCON_00120120	28.0183	27.8608	27.8585	27.954	28.0923	28.1484	28.0826	28.0179	28.178	28.3265	28.1832	28.2732	0.1624	1.86325		0.317325	3.01022		0.154925	1.86402		K00382	DLD; dihydrolipoamide dehydrogenase [EC:1.8.1.4]
HCON_00059100	HCON_00059100	23.4731	23.332	23.7125	23.4324	23.5359	23.9016	23.6702	23.6024	23.8334	23.7525	23.7772	23.8615	0.190025	0.840173		0.31865	2.03382		0.128625	0.759469		#N/A	#N/A
HCON_00000020	HCON_00000020	23.245	23.2768	23.2221	23.216	23.4555	23.5323	23.209	23.3173	23.5965	23.6933	23.4092	23.556	0.13855	0.969321		0.323775	2.75512		0.185225	1.02877		#N/A	#N/A
HCON_00041330	HCON_00041330	28.934	28.6735	28.8418	28.7282	28.7947	28.9254	29.0172	28.7608	29.1178	29.1185	29.1217	29.1201	0.0801497	0.429039		0.32515	2.85191		0.245	2.21063		K01965	PCCA; propionyl-CoA carboxylase alpha chain [EC:6.4.1.3]
HCON_00001410	HCON_00001410	28.6452	28.5121	28.5809	28.7109	28.8069	28.8	28.7212	28.7288	29.0712	28.8884	28.93	28.8642	0.15195	1.69947		0.326175	2.68819		0.174225	1.82705		#N/A	#N/A
HCON_00158340	HCON_00158340	26.291	26.1389	26.2572	26.4283	26.5752	26.5268	26.4715	26.5613	26.6362	26.706	26.6701	26.4407	0.254849	2.14299		0.334399	2.13814		0.0795498	0.589128		K00417	QCR7; ubiquinol-cytochrome c reductase subunit 7
HCON_00060070	HCON_00060070.2;HCON_00060070.1	24.8579	24.9417	25.037	24.9377	25.3685	25.218	25.2555	25.35	25.3813	25.3344	25.2113	25.1973	0.354425	3.3273		0.3375	2.93184		-0.0169253	0.107345		#N/A	#N/A
HCON_00128870	HCON_00128870	23.7168	23.6689	23.4685	23.5804	23.9839	24.0592	23.9224	24.1065	24.028	23.9229	24.0777	23.7881	0.40935	3.02094		0.345524	2.19897		-0.0638256	0.363985		#N/A	#N/A
HCON_00004780	HCON_00004780;HCON_00110530	25.4846	25.4222	25.5693	25.6079	25.753	25.7989	25.8436	25.725	25.9854	25.9163	25.8544	25.7182	0.259125	2.72075		0.347575	2.57886		0.08845	0.684366		#N/A	#N/A
HCON_00030520	HCON_00030520	26.6604	26.5949	26.5988	26.6014	26.9271	26.7739	26.8126	26.7791	27.1175	26.8815	26.931	26.9209	0.209299	2.76891		0.34885	3.14578		0.139551	1.15009		#N/A	#N/A
HCON_00188140	HCON_00188140	27.542	27.4055	27.5633	27.5275	27.9555	27.9378	27.9405	28.0324	28.0795	27.7411	27.9284	27.7231	0.456975	4.45369		0.35845	2.10553		-0.0985246	0.519788		#N/A	#N/A
HCON_00059050	HCON_00059050	24.1044	23.9855	24.0152	24.0308	24.1193	24.2055	24.3927	24.1875	24.4541	24.3312	24.2531	24.547	0.192275	1.629		0.362375	2.69216		0.1701	1.00051		#N/A	#N/A
HCON_00125200	HCON_00125200	27.7643	27.6178	27.589	27.5044	28.0161	28.083	27.9716	27.9051	28.0345	28.0117	27.8679	28.0562	0.375075	2.89953		0.3737	2.79067		-0.00137472	0.00814013		#N/A	#N/A
HCON_00027960	HCON_00027960	24.6902	24.8527	24.7589	24.643	25.34	25.0869	25.119	25.113	25.0115	25.0198	25.2305	25.1912	0.428525	2.92288		0.37705	2.68356		-0.0514755	0.257484		#N/A	#N/A
HCON_00105200	HCON_00105200	28.468	28.498	28.5215	28.5518	28.7979	28.8515	28.788	28.6943	28.916	28.9851	28.905	28.7463	0.2731	3.48671		0.378275	3.39611		0.105175	0.883238		#N/A	#N/A
HCON_00081640	HCON_00081640.1;HCON_00081640.3;HCON_00081640.2	25.4673	25.896	25.6986	25.6644	26.1807	26.0226	25.9944	26.1698	26.0188	26.1735	26.1196	25.985	0.4103	2.19204		0.39265	2.14935		-0.0176497	0.0990454		#N/A	#N/A
HCON_00077250	HCON_00077250.1;HCON_00077250.2	21.6118	21.7914	21.8093	21.538	22.1943	22.3352	NaN	22.1364	21.9129	22.1906	22.017	22.2566	0.53435	3.29685		0.40665	2.11489		-0.1277	0.694514		#N/A	#N/A
HCON_00063190	HCON_00063190	25.1958	25.3995	25.2261	25.4744	25.689	25.7464	25.5771	25.568	25.7997	25.8494	25.689	25.5917	0.321175	2.15102		0.408499	2.43714		0.0873241	0.564922		#N/A	#N/A
HCON_00041070	HCON_00041070	24.4525	24.3703	24.1865	24.4107	24.7344	24.9148	24.5318	24.5301	24.6912	24.7708	24.8867	24.711	0.322775	1.59108		0.409925	2.8574		0.0871501	0.369392		#N/A	#N/A
HCON_00072770	HCON_00072770;HCON_00071200;HCON_00089950	28.4035	28.3407	28.2977	28.0656	28.7818	28.7292	28.7814	28.8283	28.6752	28.6812	28.5307	28.8754	0.5033	3.23008		0.41375	2.17238		-0.08955	0.56982		#N/A	#N/A
HCON_00042250	HCON_00042250	25.5175	25.4085	25.5146	25.392	25.942	26.0317	25.7418	25.851	25.8564	26.0208	25.7513	25.8687	0.433475	3.06845		0.41615	3.16946		-0.0173249	0.074657		#N/A	#N/A
HCON_00040130	HCON_00040130	24.7966	24.78	24.7419	24.5278	25.0752	25.0981	24.9265	25.0524	25.2686	25.1348	25.1162	25.0044	0.326475	2.36922		0.419425	2.64486		0.0929499	0.676142		#N/A	#N/A
HCON_00052370	HCON_00052370;HCON_00052300	27.4721	27.3926	27.2412	27.3328	27.7888	27.7283	27.7229	27.7351	27.8136	27.6759	27.7532	27.8904	0.3841	3.5449		0.423601	3.14769		0.0395002	0.35487		#N/A	#N/A
HCON_00094180	HCON_00094180	26.0575	26.2107	26.2675	26.1532	26.4753	26.3105	26.1404	26.2472	26.6591	26.7371	26.5835	26.4238	0.121125	0.708755		0.42865	2.74899		0.307525	1.71716		K04646	CLTC; clathrin heavy chain
HCON_00145980	HCON_00145980	24.5004	24.6606	24.5176	24.3828	24.5563	24.7094	24.8567	24.5037	24.9278	25.1534	24.7573	24.9423	0.141175	0.699759		0.42985	2.31073		0.288675	1.35464		#N/A	#N/A
HCON_00059470	HCON_00059470	24.3574	24.5384	24.4847	24.3963	25.0427	24.427	24.9104	24.6621	25.0733	24.8332	25.0185	24.5895	0.31635	1.1671		0.434425	2.00758		0.118075	0.280468		#N/A	#N/A
HCON_00096930	HCON_00096930.2;HCON_00096930.1	25.4873	25.8812	25.8695	25.9007	26.1528	26.1771	25.9687	25.9707	26.2926	26.1977	26.1401	26.3206	0.28265	1.31609		0.453075	2.24685		0.170426	1.28613		#N/A	#N/A
HCON_00110920	HCON_00110920	25.3695	25.3402	25.5385	25.6333	25.82	25.8019	25.5757	25.6601	26.1435	25.9822	25.84	25.7383	0.244051	1.43892		0.455625	2.17536		0.211575	1.03513		#N/A	#N/A
HCON_00070580	HCON_00070580	24.6904	24.6882	24.8308	24.6928	25.2432	25.0957	24.9838	25.0487	25.0498	25.4295	24.9244	25.3386	0.367301	2.86831		0.460026	2.00213		0.0927253	0.296116		#N/A	#N/A
HCON_00165210	HCON_00165210	22.3724	22.4502	22.4524	NaN	22.7843	23.1541	22.3357	22.5663	22.4077	22.7135	NaN	22.6808	-0.2851	0.448623		0.175667	0.448633		-0.109425	0.236663		K05052	NMUR1; neuromedin U receptor 1
HCON_00125150	HCON_00125150	28.2277	28.1604	28.2829	28.2928	28.0646	28.0086	28.1912	28.1721	28.0483	27.9796	28.0442	28.1653	-0.131825	1.3206		-0.1816	1.99152		-0.0497746	0.370917		#N/A	#N/A
HCON_00132380	HCON_00132380	26.1055	26.1488	26.2597	26.1	26.1843	26.1625	25.9383	26.1882	26.0548	25.9417	25.9762	25.9932	-0.0351753	0.196035		-0.162025	1.98878		-0.12685	1.00946		#N/A	#N/A
HCON_00114930	HCON_00114930	26.8173	26.7948	26.773	26.8072	26.5056	26.6737	26.6975	26.6845	26.5812	26.3149	26.6392	26.5809	-0.15775	1.84778		-0.269025	1.98053		-0.111275	0.617579		K09542	CRYAB; crystallin, alpha B
HCON_00021790	HCON_00021790.2;HCON_00021790.1	26.2923	26.2185	26.3411	26.1703	26.6862	26.5129	26.6123	26.433	26.4792	26.5982	26.3964	26.4157	0.30555	2.40603		0.216825	1.97426		-0.0887246	0.580441		#N/A	#N/A
HCON_00104140	HCON_00104140	24.2198	NaN	24.6018	NaN	23.4639	NaN	24.0196	24.1378	NaN	23.9823	24.0292	NaN	-0.537026	1.57663		-0.405051	1.96816		0.131975	0.392045		#N/A	#N/A
HCON_00185790	HCON_00185790	23.6758	23.4145	23.3864	23.2747	23.3449	23.0902	23.3222	23.3701	23.14	23.0062	23.1862	23.0385	-0.156	0.712307		-0.345125	1.9656		-0.189126	1.30272		#N/A	#N/A
HCON_00035660	HCON_00035660	27.8721	28.0721	28.1899	27.848	28.129	28.213	28.0788	27.9259	28.3493	28.5324	28.2465	28.3333	0.0911498	0.392578		0.36985	1.96464		0.2787	1.77065		K17301	COPB1; coatomer subunit beta
HCON_00107430	HCON_00107430	25.6239	25.4073	25.4585	25.5002	25.5372	25.7325	25.5773	25.6105	25.7233	25.802	25.6137	25.7219	0.1169	0.955396		0.217751	1.95114		0.100851	0.891858		#N/A	#N/A
HCON_00078170	HCON_00078170	NaN	22.0957	21.7706	22.0167	21.9342	21.818	21.9296	22.1737	21.4817	21.4552	21.8046	NaN	0.00287533	0.00947188		-0.3805	1.95052		-0.383375	1.89792		K13443	NPC2; Niemann-Pick C2 protein
HCON_00002870	HCON_00002870	26.6007	26.6065	26.7041	26.6814	26.7438	26.8293	26.8494	26.8703	26.9043	26.8853	26.8901	26.7016	0.175025	2.42695		0.19715	1.94512		0.0221252	0.152409		K05687	PARK7; protein DJ-1 [EC:3.5.1.124]
HCON_00076030	HCON_00076030	24.8464	24.9814	24.8788	24.8167	25.0835	25.0078	25.0158	24.9863	25.132	25.1005	25.1665	24.9584	0.142525	1.85535		0.208526	1.93978		0.0660005	0.624809		#N/A	#N/A
HCON_00042340	HCON_00042340	25.1408	24.9296	25.1611	24.95	25.2038	25.3491	25.4255	25.2763	25.2804	25.2766	25.3114	25.2274	0.2683	1.8698		0.228574	1.93972		-0.0397258	0.334311		K10776	LIG3; DNA ligase 3 [EC:6.5.1.1]
HCON_00039940	HCON_00039940	24.9524	24.7329	24.8379	24.6923	24.9882	24.712	25.056	24.8592	25.0245	25.2828	24.9986	25.1737	0.0999742	0.473457		0.316025	1.92954		0.216051	1.11833		#N/A	#N/A
HCON_00077260	HCON_00077260	22.5637	22.5179	22.6222	22.6712	22.7511	22.9816	22.548	22.8931	23.198	22.9654	22.8932	22.7451	0.1997	1.02825		0.356675	1.92378		0.156975	0.545677		#N/A	#N/A
HCON_00129050	HCON_00129050	24.4817	24.3697	24.6176	24.4664	24.4189	24.5667	24.3697	24.289	24.7454	24.6004	24.7256	24.7343	-0.0727754	0.415548		0.217575	1.9191		0.29035	2.29329		#N/A	#N/A
HCON_00085640	HCON_00085640	26.3363	26.3642	26.2829	26.092	26.702	26.5662	26.6353	26.6353	26.7801	26.4317	26.5592	26.6926	0.36585	2.79395		0.34705	1.91483		-0.0187998	0.0837046		K02358	tuf; elongation factor Tu
HCON_00078360	HCON_00078360	28.0038	27.7601	28.0139	27.9	27.7542	27.7593	27.9972	27.9206	27.434	27.3427	27.5516	27.7777	-0.0616245	0.307026		-0.39295	1.91286		-0.331326	1.59978		#N/A	#N/A
HCON_00124350	HCON_00124350;HCON_00124340	22.9273	22.8787	NaN	22.8211	22.7909	22.5874	22.7485	22.7338	22.6886	22.6357	22.6317	22.8283	-0.16055	1.76124		-0.179625	1.91041		-0.0190749	0.110674		#N/A	#N/A
HCON_00037200	HCON_00037200	27.1368	27.2874	27.1406	27.0757	27.1713	27.3668	27.2378	27.3281	27.3262	27.3777	27.2839	27.3463	0.115875	0.937406		0.1734	1.91005		0.0575247	0.554767		#N/A	#N/A
HCON_00193510	HCON_00193510	24.5988	24.7953	24.8337	24.4827	25.084	25.174	25.0306	24.5356	24.967	25.1137	24.9239	25.2196	0.278425	0.843246		0.378425	1.90789		0.1	0.258464		#N/A	#N/A
HCON_00119150	HCON_00119150;HCON_00099280	26.1295	26.1936	26.2446	26.1629	26.0199	26.0642	26.0723	26.0026	25.9276	26.1102	25.8538	25.9961	-0.1429	2.52593		-0.210725	1.90699		-0.0678244	0.553777		#N/A	#N/A
HCON_00105370	HCON_00105370	24.6257	24.2484	24.214	24.0934	24.5391	24.6075	24.2352	24.3657	24.7117	24.7863	24.6802	24.6682	0.1415	0.444432		0.416225	1.90576		0.274725	1.67989		#N/A	#N/A
HCON_00081420	HCON_00081420	23.3776	23.456	23.3309	23.4983	23.1502	23.3802	23.5538	23.5785	23.5449	23.6686	23.8089	23.9269	-2.47955e-05	7.7891e-05		0.321626	1.90506		0.321651	1.32678		#N/A	#N/A
HCON_00123530	HCON_00123530	30.8522	30.8818	30.9562	30.8802	31.0033	31.0485	31.1021	31.0239	30.9885	30.9873	30.9464	31.0101	0.15185	2.57826		0.0904756	1.88599		-0.0613747	1.29829		K03283	HSPA1s; heat shock 70kDa protein 1/2/6/8
HCON_00078390	HCON_00078390	27.2087	27.2347	27.0353	27.0375	27.3695	27.2744	27.2674	27.3395	27.3144	27.3073	27.3014	27.3865	0.18365	1.67489		0.19835	1.87113		0.0146995	0.179738		K19269	PGP; phosphoglycolate phosphatase [EC:3.1.3.18 3.1.3.48]
HCON_00034150	HCON_00034150;HCON_00034130	24.401	24.4804	24.3679	24.6321	24.423	24.6687	24.8654	24.5526	24.8229	24.7696	24.7526	24.5945	0.157075	0.686054		0.26455	1.86563		0.107475	0.456517		#N/A	#N/A
HCON_00063090	HCON_00063090	27.1246	27.09	26.9705	27.1087	27.2091	27.3173	27.1251	27.149	27.3718	27.3875	27.1467	27.2881	0.126675	1.20679		0.225075	1.86356		0.0983996	0.681096		#N/A	#N/A
HCON_00011680	HCON_00011680	NaN	NaN	22.7099	22.6231	22.8074	NaN	22.2568	22.4614	22.4762	22.6098	22.4869	22.3977	-0.157976	0.65096		-0.17385	1.86222		-0.0158744	0.0454944		#N/A	#N/A
HCON_00042270	HCON_00042270	25.5666	25.2273	25.4244	25.5553	25.6532	25.5984	25.5879	25.7194	25.7231	25.6493	25.9032	25.8327	0.196325	1.22786		0.333675	1.85931		0.13735	1.12181		#N/A	#N/A
HCON_00096180	HCON_00096180.1;HCON_00096180.2	25.349	25.3487	25.1741	25.1738	25.5411	25.4803	25.2892	25.3081	25.6213	25.7144	25.5791	25.3629	0.143275	0.902915		0.308024	1.85222		0.16475	0.850398		#N/A	#N/A
HCON_00033230	HCON_00033230.2;HCON_00033230.1;HCON_00033230.3	28.0222	27.9041	27.9896	28.0277	28.0255	28.0298	28.1304	28.0443	28.047	28.183	28.1253	28.1311	0.0716	0.973713		0.1357	1.83433		0.0641003	0.864126		#N/A	#N/A
HCON_00057240	HCON_00057240	26.4586	26.5723	26.4324	26.4444	26.51	26.4556	26.5679	26.5566	26.6309	26.5444	26.6204	26.631	0.0456004	0.508188		0.12975	1.82628		0.0841494	1.35972		#N/A	#N/A
HCON_00078330	HCON_00078330	24.9264	24.7472	24.9064	24.815	24.7874	24.8066	25.0772	24.9857	25.1073	25.2573	25.0741	24.9585	0.065475	0.343355		0.25055	1.8232		0.185075	1.02228		#N/A	#N/A
HCON_00166680	HCON_00166680;HCON_00140140	26.5451	26.7255	26.6432	26.6019	26.8129	26.8358	26.8585	26.7361	26.9785	26.9883	26.6875	26.9583	0.1819	2.11032		0.274225	1.81922		0.0923252	0.56044		#N/A	#N/A
HCON_00072840	HCON_00072840	28.7503	28.6103	28.7918	28.4589	28.5291	28.4557	28.8523	28.7062	28.3675	28.2826	28.4076	28.4407	-0.0169997	0.0510471		-0.278224	1.81815		-0.261225	1.46794		K01372	#N/A
HCON_00162750	HCON_00162750	28.0428	28.1988	28.1352	27.9759	27.767	27.8034	27.9329	27.8249	27.9225	27.7106	27.6309	27.9106	-0.256125	2.25063		-0.294525	1.8117		-0.0383997	0.185334		#N/A	#N/A
HCON_00018750	HCON_00018750.2;HCON_00018750.1	24.8927	25.1824	25.2591	24.8558	25.3619	25.4549	25.4843	25.2713	25.5105	25.303	25.4233	25.4277	0.3456	1.66122		0.368625	1.81023		0.0230246	0.134831		#N/A	#N/A
HCON_00145290	HCON_00145290	28.565	28.3488	28.3828	28.63	27.8744	28.0823	28.2827	28.1282	27.7267	27.9451	28.2077	28.2231	-0.38975	1.93877		-0.455999	1.80378		-0.0662494	0.177623		#N/A	#N/A
HCON_00194070	HCON_00194070	23.5064	23.7875	23.5705	23.6122	24.0745	24.1286	23.9046	24.0512	23.8431	23.9525	23.8699	23.7643	0.420575	2.80702		0.2383	1.79985		-0.182275	1.59596		#N/A	#N/A
HCON_00036840	HCON_00036840	25.4352	25.1922	25.4324	25.515	25.6035	25.6326	25.5201	25.5145	25.5973	25.619	25.6425	25.6634	0.173975	1.20933		0.23685	1.79689		0.0628748	0.977943		#N/A	#N/A
HCON_00117750	HCON_00117750	25.0233	25.1703	25.088	24.9214	25.1079	25.161	25.4034	25.0348	25.226	25.322	25.2734	25.1841	0.126025	0.627996		0.200625	1.79602		0.0745997	0.381912		#N/A	#N/A
HCON_00086940	HCON_00086940	22.8021	23.052	23.079	23.1375	23.2883	23.2104	22.9753	23.3084	23.2936	23.6457	23.3802	23.2628	0.177949	0.837294		0.377925	1.78943		0.199975	0.869954		#N/A	#N/A
HCON_00188870	HCON_00188870	22.879	22.7506	23.0596	22.8022	22.6335	22.7174	23.1311	NaN	23.0113	23.2133	NaN	23.2169	-0.045526	0.134086		0.274324	1.78903		0.31985	1.4432		#N/A	#N/A
HCON_00079580	HCON_00079580	20.5208	20.5856	NaN	20.6597	20.4732	NaN	NaN	20.7144	20.6837	NaN	20.9375	21.1722	0.00509977	0.0231335		0.342425	1.78612		0.337326	1.49097		#N/A	#N/A
HCON_00115420	HCON_00115420	24.468	24.2675	24.425	24.336	24.5448	24.6549	24.5333	24.4332	24.5708	24.7116	24.4836	24.5853	0.167425	1.40422		0.2137	1.77824		0.0462751	0.296682		K00031	IDH1; isocitrate dehydrogenase [EC:1.1.1.42]
HCON_00099070	HCON_00099070.1;HCON_00099070.2	24.0657	24.1242	24.1183	24.0548	24.1602	24.2638	24.2278	24.3403	24.1366	24.2998	24.3099	24.2048	0.157275	2.04134		0.147025	1.77191		-0.0102496	0.0654426		#N/A	#N/A
HCON_00016970	HCON_00016970	22.85	22.717	22.4411	22.9491	23.1113	23.2226	23.3351	23.0926	23.14	23.1812	23.0026	23.3434	0.4511	1.96934		0.4275	1.77011		-0.0236006	0.0960482		#N/A	#N/A
HCON_00032660	HCON_00032660	24.8629	25.0152	24.977	24.7566	24.9033	24.8973	24.9887	25.1788	24.5388	24.2439	24.7248	24.5844	0.0891008	0.455715		-0.37995	1.75922		-0.46905	2.09327		#N/A	#N/A
HCON_00189100	HCON_00189100	26.0028	25.7474	25.9756	25.6096	26.1514	26.1197	26.1537	25.9136	26.3097	26.3458	26.0379	26.1702	0.25075	1.19754		0.382051	1.75771		0.1313	0.701729		#N/A	#N/A
HCON_00137170	HCON_00137170	24.0158	24.2646	24.4592	24.033	24.5008	24.6117	24.8458	24.4916	24.8867	24.6547	24.477	24.546	0.419324	1.69545		0.447949	1.752		0.0286245	0.0851264		#N/A	#N/A
HCON_00047700	HCON_00047700	24.6551	24.6201	24.3126	24.3929	24.8399	25.0868	24.5613	24.6608	24.7042	25.0008	24.7765	25.0661	0.292025	1.06173		0.391725	1.75125		0.0997	0.287598		#N/A	#N/A
HCON_00020340	HCON_00020340	23.1666	23.0527	23.4674	23.1551	23.5132	23.5707	NaN	23.4052	23.5594	23.4659	NaN	NaN	0.285925	1.61189		0.302201	1.75031		0.0162754	0.141426		#N/A	#N/A
HCON_00095840	HCON_00095840	25.428	25.532	25.5427	25.2722	25.5628	25.7318	25.6454	25.5117	25.669	25.9074	25.6066	25.7631	0.1692	1.11674		0.2928	1.74697		0.1236	0.746697		#N/A	#N/A
HCON_00147620	HCON_00147620	22.3672	NaN	22.2828	22.308	22.0676	22.2638	22.2497	22.822	22.4217	22.4698	22.3491	22.4345	0.0314498	0.0682994		0.0994496	1.73975		0.0679998	0.158001		#N/A	#N/A
HCON_00083290	HCON_00083290	25.3103	25.2587	25.2557	25.0521	25.4734	25.4034	25.5151	25.5436	25.3473	25.4312	25.4393	25.5231	0.264676	2.19205		0.216025	1.73189		-0.0486503	0.466725		#N/A	#N/A
HCON_00116440	HCON_00116440.1;HCON_00116440.2	24.4361	24.5631	24.5305	24.3937	24.3354	24.3825	24.3	24.3839	24.8647	24.8382	24.5914	24.6391	-0.130401	1.58105		0.2525	1.71434		0.3829	2.74528		#N/A	#N/A
HCON_00002110	HCON_00002110.1;HCON_00002110.2	30.7186	30.658	30.6696	30.7127	30.642	30.5831	30.6913	30.7063	30.2984	30.2047	30.5963	30.5029	-0.03405	0.489372		-0.28915	1.70952		-0.2551	1.45066		#N/A	#N/A
HCON_00036970	HCON_00036970	25.1099	24.8607	24.9111	24.8247	24.768	24.902	25.0344	24.8526	25.1095	25.2423	25.3192	25.0901	-0.0373497	0.17118		0.263675	1.69918		0.301025	2.07524		#N/A	#N/A
HCON_00067570	HCON_00067570	23.6511	23.4842	23.9082	23.8261	23.805	24.0509	23.5512	23.4589	24.2522	23.9503	24.1118	23.9996	-0.000899315	0.00183368		0.361075	1.68527		0.361974	1.28834		#N/A	#N/A
HCON_00080560	HCON_00080560	25.8547	26.1151	25.8974	25.913	26.137	26.2071	25.9747	25.9868	26.1717	26.3126	26.0734	26.1688	0.13135	0.80212		0.236575	1.68005		0.105225	0.672831		#N/A	#N/A
HCON_00058240	HCON_00058240	23.5783	23.6734	23.4108	23.2723	23.7536	23.4114	23.4777	23.3867	24.1037	24.1223	23.6091	NaN	0.0236487	0.0688746		0.461324	1.67979		0.437675	1.62189		#N/A	#N/A
HCON_00159120	HCON_00159120	24.8112	24.7752	24.7476	24.832	24.9515	25.0491	24.9117	24.8424	24.8937	24.9989	24.8292	24.9791	0.147175	1.69052		0.133725	1.6588		-0.0134501	0.0833114		#N/A	#N/A
HCON_00021150	HCON_00021150	22.5766	22.555	22.6174	22.3244	22.3088	23.0034	NaN	22.3126	22.7743	22.8509	22.6377	22.7875	0.0232501	0.0461106		0.24425	1.65469		0.221	0.620431		#N/A	#N/A
HCON_00152620	HCON_00152620	26.8661	26.8289	26.9311	26.574	26.5348	26.4503	26.4257	26.1897	26.5922	26.5565	26.4151	26.5621	-0.3999	2.00384		-0.26855	1.65466		0.13135	0.773908		#N/A	#N/A
HCON_00008000	HCON_00008000	29.7167	29.708	29.7979	29.7114	29.718	29.748	29.8276	29.7804	29.8051	29.8445	29.8046	29.7847	0.0350003	0.503159		0.0762253	1.65257		0.041225	0.764202		#N/A	#N/A
HCON_00058650	HCON_00058650	25.0786	25.2432	25.0106	25.0244	25.2828	25.1581	25.1196	25.0562	25.3841	25.2914	25.4052	25.1804	0.0649753	0.398719		0.226075	1.64941		0.1611	1.21319		#N/A	#N/A
HCON_00111040	HCON_00111040;HCON_00078590	24.5596	24.7855	24.8807	24.6695	25.0729	25.0865	24.8517	24.9053	25.0468	25.1125	24.8224	25.081	0.255275	1.50154		0.29185	1.64431		0.0365744	0.158792		#N/A	#N/A
HCON_00120050	HCON_00120050	27.3495	27.1347	27.3179	27.1895	26.9961	27.0823	27.1905	27.0556	27.0334	26.898	27.0202	27.1535	-0.166776	1.36214		-0.221625	1.63675		-0.0548496	0.357531		K23026	#N/A
HCON_00167500	HCON_00167500	23.7844	23.7787	23.8271	24.0712	23.8877	23.8786	23.8269	24.0905	24.0893	24.0707	24.1766	24.039	0.0555744	0.250331		0.228549	1.63598		0.172975	1.42326		#N/A	#N/A
HCON_00056600	HCON_00056600;HCON_00056530	27.5031	27.737	27.8157	27.7551	27.6518	27.4423	27.6047	27.5618	27.4799	27.3611	27.5705	27.313	-0.137575	0.840289		-0.2716	1.62966		-0.134026	0.927848		#N/A	#N/A
HCON_00016640	HCON_00016640	27.6254	27.5077	27.4839	27.5852	27.5257	27.7568	27.6391	27.5301	27.7493	27.6835	27.6356	27.6416	0.0623746	0.436034		0.12695	1.62637		0.0645752	0.484523		K05759	PFN; profilin
HCON_00165690	HCON_00165690	27.9469	27.9856	28.0461	28.0706	28.1474	28.0167	28.1016	28.096	28.2541	28.138	28.2174	28.0602	0.0781255	1.0323		0.155125	1.62438		0.0769997	0.740341		K00415	QCR2; ubiquinol-cytochrome c reductase core subunit 2
HCON_00099670	HCON_00099670.1;HCON_00099670.2	26.6907	26.7689	26.6516	26.8719	26.9015	26.9467	26.8682	26.7336	27.1207	27.1131	26.8599	26.9006	0.116725	0.881636		0.2528	1.61969		0.136075	0.820774		#N/A	#N/A
HCON_00034600	HCON_00034600	27.979	28.0704	28.0111	27.9901	28.1351	28.1281	28.0808	28.094	28.273	28.1705	28.2249	28.0374	0.096849	2.14635		0.163799	1.61392		0.0669503	0.602817		#N/A	#N/A
HCON_00106700	HCON_00106700	28.0784	28.0127	28.1728	28.0927	28.198	28.1413	28.1841	28.1765	28.2225	28.1921	28.1615	28.2861	0.0858254	1.30314		0.126401	1.6132		0.0405755	0.668938		K01900	LSC2; succinyl-CoA synthetase beta subunit [EC:6.2.1.4 6.2.1.5]
HCON_00122830	HCON_00122830	22.2928	22.232	22.0539	22.3027	21.997	22.3217	22.2167	22.583	22.4245	22.7927	22.3874	22.8174	0.0592494	0.170509		0.385149	1.60969		0.3259	0.999344		#N/A	#N/A
HCON_00083060	HCON_00083060;HCON_00083010	28.9234	28.9596	29.006	28.7723	29.1285	29.127	29.2012	29.0351	29.1189	29.038	29.0417	29.1352	0.207625	1.84196		0.168125	1.60293		-0.0395002	0.411069		#N/A	#N/A
HCON_00081600	HCON_00081600	23.5598	23.3296	23.1665	23.2557	23.6312	23.3151	23.6812	23.8351	23.8175	23.5071	24.092	23.673	0.287751	1.08666		0.4445	1.60064		0.156749	0.420996		#N/A	#N/A
HCON_00059820	HCON_00059820	26.2731	26.3157	26.4361	26.5081	26.2223	26.2626	26.2006	26.2605	26.259	26.2391	26.1706	26.1181	-0.14675	1.39889		-0.18655	1.59802		-0.0397997	0.512212		#N/A	#N/A
HCON_00012060	HCON_00012060	23.2268	23.0395	23.1445	22.6903	23.6042	23.3868	23.1255	23.3711	23.5489	23.6524	23.2757	23.3562	0.346625	1.19046		0.433024	1.59694		0.0863996	0.273518		#N/A	#N/A
HCON_00014580	HCON_00014580	24.9147	25.2909	25.1683	25.2295	24.8929	24.9736	25.0229	24.9443	24.76	24.541	24.8037	25.0072	-0.192425	1.16187		-0.372875	1.59224		-0.18045	0.923059		#N/A	#N/A
HCON_00011090	HCON_00011090	24.5517	24.623	24.5387	24.439	24.295	24.5106	24.5547	24.4648	24.7058	24.767	24.5866	24.7829	-0.0818248	0.559227		0.172475	1.59149		0.2543	1.90396		#N/A	#N/A
HCON_00116730	HCON_00116730.2;HCON_00116730.1	27.0939	27.042	27.102	27.0809	27.126	27.2443	27.0963	27.2347	27.2834	27.2497	27.137	27.1308	0.0956249	1.27211		0.120525	1.58026		0.0249	0.179379		#N/A	#N/A
HCON_00149270	HCON_00149270	26.008	26.1568	26.2107	25.924	26.1165	26.1056	25.8526	25.7944	25.8123	25.8733	25.8551	25.9324	-0.107599	0.452812		-0.206599	1.57781		-0.099	0.521321		K00011	AKR1B; aldehyde reductase [EC:1.1.1.21]
HCON_00044680	HCON_00044680	24.9876	24.7727	24.9025	24.7676	24.5819	24.5995	24.7607	24.5918	24.5721	24.3789	24.3429	24.7871	-0.224124	1.77518		-0.33735	1.57778		-0.113225	0.461084		#N/A	#N/A
HCON_00080430	HCON_00080430	24.1327	24.2926	24.1996	24.6025	24.5707	24.443	24.4694	24.4817	24.859	24.808	24.5533	24.5486	0.18435	0.86276		0.385375	1.56843		0.201025	1.22388		#N/A	#N/A
HCON_00138940	HCON_00138940	25.5056	25.2732	25.5041	25.3554	25.2504	25.6996	25.3644	25.382	25.5185	25.5902	25.7309	25.6417	0.0145254	0.0451621		0.21075	1.55975		0.196225	0.942396		#N/A	#N/A
HCON_00132650	HCON_00132650	23.7377	23.8316	23.7552	23.5041	23.8473	24.0135	23.814	23.8566	24.0572	24.0827	23.9106	23.8389	0.1757	1.09643		0.2652	1.55837		0.0895004	0.570515		#N/A	#N/A
HCON_00026170	HCON_00026170	30.0785	30.0894	30.1226	30.1244	30.298	30.2056	30.2505	30.1526	30.2052	30.1189	30.2107	30.1607	0.12295	1.999		0.0701499	1.54751		-0.0528002	0.674415		#N/A	#N/A
HCON_00118200	HCON_00118200	24.5879	25.036	24.8868	24.8543	25.1158	25.0752	24.8373	25.0227	25.3639	25.3122	25.2278	24.9555	0.1715	0.755365		0.3736	1.54572		0.2021	0.938818		#N/A	#N/A
HCON_00143350	HCON_00143350	25.206	25.1289	25.04	24.9538	24.9118	24.9623	25.0984	25.0336	24.956	24.6018	24.7876	24.8956	-0.0806503	0.550411		-0.271925	1.54219		-0.191275	1.1415		#N/A	#N/A
HCON_00015830	HCON_00015830	23.6577	23.8624	23.8589	23.7775	24.1301	24.1171	24.1411	23.9471	24.2252	23.9536	24.2516	23.8995	0.294725	2.35906		0.29335	1.53762		-0.00137472	0.00451382		#N/A	#N/A
HCON_00035610	HCON_00035610	24.7269	24.8338	24.902	24.6869	24.9736	24.9152	24.8276	25.0194	25.0571	24.878	25.0213	24.9271	0.14655	1.20197		0.183475	1.53762		0.0369248	0.258746		#N/A	#N/A
HCON_00072650	HCON_00072650	23.9132	24.1366	23.8127	24.1103	24.4506	24.6544	24.1892	24.262	24.0966	24.3284	24.3122	24.3449	0.395849	1.64172		0.277325	1.53133		-0.118525	0.444547		#N/A	#N/A
HCON_00130110	HCON_00130110	23.0529	23.2504	22.7482	22.8724	22.7298	23.0215	NaN	NaN	22.7025	22.3639	22.2576	22.7445	-0.105326	0.323735		-0.46385	1.52788		-0.358525	1.28896		#N/A	#N/A
HCON_00134010	HCON_00134010	26.2418	26.0084	26.0782	26.215	25.8413	25.9134	25.9911	25.9146	25.3719	25.7009	25.9635	25.886	-0.22075	1.88138		-0.405275	1.52712		-0.184525	0.655414		K17341	#N/A
HCON_00170580	HCON_00170580	23.1643	22.8552	22.8842	NaN	NaN	NaN	23.7242	22.6039	23.7038	23.3566	23.1422	23.2515	0.19615	0.240414		0.395625	1.51961		0.199475	0.233068		#N/A	#N/A
HCON_00083180	HCON_00083180	23.1006	NaN	22.7554	23.2019	22.7934	23.085	22.8028	22.6687	23.3239	23.5029	23.2697	23.2436	-0.181826	0.675465		0.315725	1.5172		0.49755	2.48319		#N/A	#N/A
HCON_00068360	HCON_00068360	24.4063	24.2042	24.4483	23.9743	24.4533	24.4879	24.2934	24.4216	24.8366	24.7101	24.6763	24.4053	0.155775	0.63817		0.3988	1.51645		0.243025	1.28876		#N/A	#N/A
HCON_00140110	HCON_00140110.1;HCON_00140110.2	23.9103	23.9214	24.249	NaN	24.1182	23.715	23.7289	24.0429	23.5347	NaN	23.9507	23.5655	-0.125649	0.426968		-0.343275	1.50125		-0.217625	0.75948		#N/A	#N/A
HCON_00084060	HCON_00084060	24.5578	24.3853	24.7133	24.9139	24.434	24.3649	24.5486	24.5619	24.1618	24.1616	24.4836	24.2521	-0.165226	0.64864		-0.3778	1.49609		-0.212574	1.25917		#N/A	#N/A
HCON_00037810	HCON_00037810	27.0329	27.0473	27.0783	26.9119	27.2528	27.3033	27.2355	27.3079	27.0473	27.2005	27.2185	27.2548	0.257275	3.13344		0.162675	1.49508		-0.0945997	0.987798		K01835	pgm; phosphoglucomutase [EC:5.4.2.2]
HCON_00085310	HCON_00085310	23.566	23.8675	24.0407	24.3262	23.3332	23.7007	23.7672	23.8609	23.5838	23.3661	23.5333	NaN	-0.2846	0.703239		-0.4557	1.47654		-0.171101	0.660281		K07817	PTPRN; receptor-type tyrosine-protein phosphatase N [EC:3.1.3.48]
HCON_00080620	HCON_00080620	27.4524	27.4731	27.3805	27.3971	27.3727	27.3699	27.4128	27.3551	27.2466	27.2876	27.2934	27.4137	-0.0481505	0.978305		-0.115451	1.46946		-0.0673003	0.894852		#N/A	#N/A
HCON_00020050	HCON_00020050	NaN	21.7378	22.1291	NaN	NaN	NaN	NaN	NaN	22.1433	22.361	22.2288	22.364	NaN	0		0.340824	1.46247		NaN	0		#N/A	#N/A
HCON_00010560	HCON_00010560;HCON_00010570	28.9013	28.9349	28.9598	28.9766	29.0279	29.008	28.9613	29.0193	29.0483	29.0665	29.1087	28.9517	0.0609746	1.48295		0.100649	1.4597		0.0396748	0.498658		#N/A	#N/A
HCON_00149810	HCON_00149810	26.5602	26.4204	26.3178	26.3534	26.3168	26.3062	26.301	26.4714	26.1994	26.3153	26.0929	26.2636	-0.0641003	0.422259		-0.19515	1.459		-0.13105	1.08151		#N/A	#N/A
HCON_00119170	HCON_00119170	25.1202	25.6696	25.5395	25.4458	25.2197	25.2853	25.2737	25.2439	25.0646	25.0884	25.1917	25.1248	-0.188125	0.789357		-0.3264	1.45465		-0.138275	2.34126		K11188	PRDX6; peroxiredoxin 6, 1-Cys peroxiredoxin [EC:1.11.1.7 1.11.1.15 3.1.1.-]
HCON_00076940	HCON_00076940	25.5369	25.6729	25.8868	25.6986	25.9681	25.8359	25.8847	25.5196	26.0555	25.8821	25.9694	25.8325	0.103275	0.368113		0.236075	1.45314		0.1328	0.566282		K09560	ST13; suppressor of tumorigenicity protein 13
HCON_00089710	HCON_00089710	23.0854	23.3975	23.0226	22.95	23.0477	23.1938	23.2395	23.2285	23.523	23.3169	23.6607	23.3359	0.0635004	0.238044		0.34525	1.44744		0.28175	1.63704		#N/A	#N/A
HCON_00024560	HCON_00024560	22.823	22.4304	22.534	22.7502	22.8125	23.1811	22.6663	22.8034	22.8608	22.8139	22.975	22.9612	0.231425	0.802468		0.268325	1.44589		0.0369	0.117401		#N/A	#N/A
HCON_00134080	HCON_00134080	21.9759	21.8932	22.2077	21.942	21.6204	NaN	NaN	21.8145	21.7395	NaN	21.8543	NaN	-0.28725	1.7361		-0.2078	1.44337		0.0794497	0.571736		#N/A	#N/A
HCON_00128000	HCON_00128000	28.6456	28.5473	28.6646	28.6546	28.6397	28.6157	28.6938	28.7107	28.6758	28.8618	28.8466	28.7098	0.0369496	0.476094		0.145475	1.43172		0.108525	1.08109		K20255	#N/A
HCON_00147580	HCON_00147580	26.0503	26.0609	26.2497	26.1657	26.2946	26.3818	26.339	26.0231	26.4511	26.263	26.2271	26.3122	0.127975	0.656557		0.1817	1.43016		0.0537252	0.228695		#N/A	#N/A
HCON_00077860	HCON_00077860	22.6237	22.5256	22.712	22.2895	22.4053	22.5085	NaN	22.3763	21.8539	22.3374	NaN	NaN	-0.107675	0.519889		-0.442049	1.4213		-0.334374	1.2423		K08869	ADCK; aarF domain-containing kinase
HCON_00090020	HCON_00090020	28.3114	28.0457	28.2891	28.2067	27.9813	28.0315	28.0712	28.1649	28.0525	28.0779	28.061	28.0002	-0.151	1.09867		-0.165325	1.41717		-0.0143247	0.126981		#N/A	#N/A
HCON_00032760	HCON_00032760	24.7923	24.5666	24.5488	24.6694	24.8177	24.9205	24.5986	24.7258	24.7831	24.8693	24.7405	24.9348	0.121375	0.659439		0.18765	1.4168		0.0662751	0.35166		#N/A	#N/A
HCON_00037590	HCON_00037590	24.215	24.5678	24.6235	24.4709	24.1234	24.2794	24.1518	24.4495	23.9359	24.2661	24.3005	23.893	-0.218276	0.952557		-0.370425	1.41583		-0.15215	0.541515		#N/A	#N/A
HCON_00144360	HCON_00144360	22.1129	NaN	21.9642	21.9764	21.8551	22.3145	NaN	22.1898	22.4165	22.5572	22.0031	22.3912	0.101976	0.444947		0.324175	1.40639		0.222199	0.704671		#N/A	#N/A
HCON_00012320	HCON_00012320;HCON_00169560	25.2673	25.3378	25.3865	25.143	25.7793	25.727	25.3567	25.6079	25.9759	25.6614	25.4761	25.4301	0.334076	1.67246		0.352226	1.39958		0.0181499	0.0405149		#N/A	#N/A
HCON_00189110	HCON_00189110	22.4726	22.5826	22.7732	22.4127	22.4932	22.6082	22.6973	22.3193	22.2918	22.2283	22.2652	22.4643	-0.0307751	0.099235		-0.247875	1.39759		-0.2171	1.17859		K03841	FBP; fructose-1,6-bisphosphatase I [EC:3.1.3.11]
HCON_00193700	HCON_00193700	22.0177	NaN	22.2091	NaN	22.2118	21.9554	22.2382	22.101	22.1863	NaN	22.3857	22.3576	-0.0187006	0.0862827		0.164575	1.3965		0.183275	1.2438		#N/A	#N/A
HCON_00062350	HCON_00062350	24.1163	24.2575	24.2613	24.2151	24.3569	24.4761	24.0634	24.2019	24.481	24.2052	24.5192	24.4765	0.0620255	0.26542		0.207925	1.39264		0.1459	0.596052		#N/A	#N/A
HCON_00057480	HCON_00057480	23.0568	NaN	23.2053	23.4815	23.6033	23.4333	23.4618	23.1091	23.7129	23.9273	23.4778	23.4077	0.154	0.519279		0.38355	1.39199		0.22955	0.707919		K06816	GLG1; golgi apparatus protein 1
HCON_00109570	HCON_00109570	23.1714	22.7849	22.9133	23.0798	NaN	22.5161	NaN	NaN	22.7873	22.6723	22.7974	NaN	NaN	0		-0.235025	1.38699		NaN	0		#N/A	#N/A
HCON_00072750	HCON_00072750	28.041	27.6914	27.9044	27.9298	27.5382	27.5314	27.7191	27.6388	27.5042	27.5582	27.7195	27.7757	-0.284775	1.7982		-0.25225	1.38456		0.0325246	0.159308		K22255	ATPIF1; ATPase inhibitor, mitochondrial
HCON_00138520	HCON_00138520;HCON_00138750;HCON_00148220;HCON_00148210;HCON_00139090;HCON_00139080;HCON_00138970;HCON_00138960;HCON_00138910;HCON_00138840;HCON_00138780;HCON_00138490;HCON_00138460;HCON_00138450;HCON_00138440;HCON_00076550;HCON_00076540;HCON_00043180;HCON_00043170;HCON_00043160;HCON_00018280;HCON_00018270;HCON_00018100;HCON_00018090;HCON_00017240;HCON_00017230;HCON_00138510;HCON_00138500;HCON_00…	29.8308	29.7995	29.9337	29.8232	29.8935	29.8783	29.9974	29.8961	29.9445	29.8998	29.9585	30.071	0.0695248	0.867207		0.12165	1.3841		0.052125	0.529209		#VALUE!	#VALUE!
HCON_00106500	HCON_00106500	25.9236	26.129	25.9865	25.9281	26.1922	26.2693	26.0474	26.1447	26.2075	26.1368	26.1746	26.0521	0.1716	1.37454		0.15095	1.38019		-0.0206494	0.136306		#N/A	#N/A
HCON_00190640	HCON_00190640	22.3919	22.2324	22.3197	22.6428	22.6522	22.9354	22.5955	22.8027	22.7602	22.684	22.4925	22.8345	0.349751	1.61479		0.2961	1.37785		-0.0536504	0.199653		#N/A	#N/A
HCON_00091530	HCON_00091530.1;HCON_00091530.2	26.7691	26.7085	26.8274	26.6894	26.5656	26.6714	26.7682	26.6435	26.6951	26.6576	26.6566	26.5805	-0.0864253	0.826488		-0.10115	1.36953		-0.0147243	0.113189		#N/A	#N/A
HCON_00130620	HCON_00130620	25.2755	25.0738	25.1745	24.855	25.1853	24.9776	24.9525	25.0108	24.8159	24.7617	24.9138	24.8986	-0.0631495	0.246777		-0.2472	1.36462		-0.18405	1.55885		K14009	BCAP31; B-cell receptor-associated protein 31
HCON_00034660	HCON_00034660	24.4757	24.6824	24.483	24.4399	24.4076	24.7443	24.5237	24.4631	24.8671	24.5899	24.7179	24.7072	0.0144258	0.0552812		0.200274	1.35328		0.185849	1.03162		K00909	#N/A
HCON_00192250	HCON_00192250	27.9768	27.7353	27.7023	27.7057	27.8412	27.9041	27.9199	27.8805	27.8948	27.933	28.0189	28.0009	0.1064	0.770315		0.181875	1.34536		0.0754747	1.1783		K06237	COL4A; collagen, type IV, alpha
HCON_00023830	HCON_00023830	NaN	21.6172	21.3025	21.9607	21.4983	21.4904	21.0966	NaN	21.1568	21.14	21.445	NaN	-0.265025	0.804238		-0.379526	1.33499		-0.114501	0.437012		#N/A	#N/A
HCON_00188210	HCON_00188210	25.5859	25.646	25.9307	25.7523	25.7547	25.9087	25.7158	25.9433	26.0678	26.4247	25.8425	26.0167	0.1019	0.494033		0.3592	1.33231		0.2573	0.982403		#N/A	#N/A
HCON_00031150	HCON_00031150	24.0776	23.6359	23.773	23.727	23.9806	24.2658	24.0842	23.8421	24.1257	23.9771	24.0282	24.3566	0.2398	0.933082		0.318525	1.3321		0.0787249	0.263921		#N/A	#N/A
HCON_00098680	HCON_00098680	23.9193	23.8548	24.2274	24.1559	24.2748	24.343	24.4777	24.5218	24.2329	24.474	24.451	24.1747	0.364975	1.84628		0.293801	1.32977		-0.0711741	0.316363		#N/A	#N/A
HCON_00018940	HCON_00018940.2;HCON_00018940.1	26.7191	26.8292	26.8001	26.9406	27.0576	26.8833	26.8851	26.8601	26.991	26.9451	26.8804	26.9979	0.0992746	0.754631		0.13135	1.31373		0.0320749	0.24556		#N/A	#N/A
HCON_00076060	HCON_00076060	28.0383	27.7918	28.0722	28.2283	28.0299	28.1392	28.2589	28.1804	28.43	28.3522	28.3269	28.1212	0.11945	0.54278		0.274925	1.30829		0.155475	0.980875		K07253	MIF; phenylpyruvate tautomerase [EC:5.3.2.1]
HCON_00185220	HCON_00185220	26.3107	26.2697	26.1084	26.1092	25.9258	25.9394	26.105	26.027	25.9528	26.1187	26.0748	26.0247	-0.2002	1.60048		-0.156749	1.30523		0.0434504	0.338503		#N/A	#N/A
HCON_00060870	HCON_00060870	24.173	24.309	24.5334	24.6016	24.49	24.4227	24.3512	24.6653	24.7255	24.8678	24.5168	24.703	0.0780501	0.268305		0.299025	1.29581		0.220974	1.17908		#N/A	#N/A
HCON_00053490	HCON_00053490	27.0375	27.1897	27.106	27.061	26.9862	26.9699	26.9777	27.0589	27.0271	26.9862	26.9233	27.0425	-0.100375	1.36332		-0.103776	1.28714		-0.00340033	0.0349355		#N/A	#N/A
HCON_00142800	HCON_00142800	24.0142	24.0221	23.9088	24.0507	23.9106	23.6258	23.8781	23.9676	24.5785	24.2471	24.0473	24.2335	-0.153425	0.961033		0.27765	1.28485		0.431076	1.742		#N/A	#N/A
HCON_00000990	HCON_00000990	25.072	25.0653	25.0549	24.9693	24.9434	24.8309	25.0994	25.0916	24.6033	24.9672	24.8026	24.9486	-0.0490499	0.299193		-0.209949	1.27265		-0.1609	0.745238		#N/A	#N/A
HCON_00007480	HCON_00007480	NaN	23.3632	23.0225	23.1848	23.3276	23.1748	22.7708	23.2249	23.5916	23.4334	23.3055	23.3381	-0.0656495	0.182493		0.226975	1.27223		0.292625	1.10704		#N/A	#N/A
HCON_00007790	HCON_00007790	22.608	22.7026	22.3633	22.3744	22.7631	22.3397	22.5932	22.1838	22.6756	23.2483	22.9116	22.7119	-0.0421247	0.100013		0.374775	1.27219		0.4169	1.19323		#N/A	#N/A
HCON_00067860	HCON_00067860	26.3833	26.3396	26.3433	26.358	26.3742	26.4063	26.3561	26.3535	26.2979	26.2419	26.3581	26.273	0.0164752	0.476002		-0.0633249	1.26502		-0.0798001	1.56674		#N/A	#N/A
HCON_00152060	HCON_00152060	22.6154	22.3344	NaN	NaN	22.8277	NaN	NaN	22.7867	22.7803	22.8363	NaN	22.5415	0.332299	2.17399		0.244475	1.25392		-0.0878243	0.647073		K05691	CTNNA; catenin alpha
HCON_00075300	HCON_00075300	24.5706	25.0328	25.2535	24.9924	25.7404	25.7119	25.2012	25.452	25.1961	25.2839	25.8077	25.4115	0.56405	1.59745		0.462475	1.24625		-0.101575	0.219918		#N/A	#N/A
HCON_00165070	HCON_00165070	23.1725	23.0099	23.1915	NaN	23.3817	23.3255	23.285	23.4679	23.3573	23.34	23.1153	23.4206	0.2404	2.25976		0.183675	1.24477		-0.056725	0.308167		#N/A	#N/A
HCON_00036870	HCON_00036870	28.0122	28.0931	28.0484	28.1838	27.9242	27.8511	27.9166	27.9191	28.0356	28.0156	27.8877	27.8743	-0.181625	2.3604		-0.131075	1.23752		0.05055	0.510614		K03781	katE; catalase [EC:1.11.1.6]
HCON_00064490	HCON_00064490	24.1976	24.6639	24.1582	24.4872	24.3586	24.4451	24.5376	24.241	24.6614	24.7391	24.5802	24.6914	0.0188503	0.0484671		0.2913	1.23068		0.27245	2.05433		K01648	ACLY; ATP citrate (pro-S)-lyase [EC:2.3.3.8]
HCON_00146620	HCON_00146620.3;HCON_00146620.1;HCON_00146620.2	23.463	24.1989	24.1927	23.7163	24.6944	24.4169	24.2045	24.3821	24.4669	24.3791	24.1059	24.5069	0.531751	1.36046		0.471976	1.22485		-0.0597749	0.170701		#N/A	#N/A
HCON_00105180	HCON_00105180	25.1598	25.1957	25.0409	24.9372	25.4185	25.3548	25.327	25.146	25.2909	25.1876	25.1982	25.2453	0.228175	1.47796		0.1471	1.2239		-0.0810752	0.609271		K00773	#N/A
HCON_00038860	HCON_00038860;HCON_00038870	26.32	26.6051	26.3271	26.2225	26.1454	26.4847	26.2768	26.3233	26.2304	26.0776	26.1634	26.1853	-0.0611258	0.227482		-0.2045	1.22252		-0.143374	0.95074		#N/A	#N/A
HCON_00025980	HCON_00025980	26.5412	26.5892	26.8057	26.5462	26.6956	26.6557	26.648	26.7806	26.8182	26.7543	26.7301	26.7842	0.0744004	0.486331		0.151125	1.21885		0.0767245	1.118		#N/A	#N/A
HCON_00027420	HCON_00027420	22.1447	22.265	22.775	22.493	NaN	NaN	NaN	21.8174	NaN	22.0042	NaN	22.1608	NaN	0		-0.336924	1.21881		NaN	0		K20125	#N/A
HCON_00080880	HCON_00080880	23.0533	22.7953	22.7426	22.8605	23.0345	23.1412	22.5854	22.9209	23.0809	23.0171	22.9686	23.0497	0.0575747	0.160191		0.16615	1.21845		0.108575	0.386607		#N/A	#N/A
HCON_00111690	HCON_00111690	23.2438	23.5962	23.4447	23.284	NaN	NaN	NaN	NaN	23.5457	23.6055	23.7808	23.5425	NaN	0		0.226449	1.21771		NaN	0		#N/A	#N/A
HCON_00029960	HCON_00029960	26.6577	26.7127	26.9459	26.8212	27.06	27.0669	26.9269	26.8799	27.1021	26.9132	27.0499	26.8592	0.19905	1.33907		0.196725	1.21642		-0.00232506	0.0105807		#N/A	#N/A
HCON_00126680	HCON_00126680	24.7794	24.3376	24.4912	24.2654	24.3508	24.3566	24.6973	24.4321	25.0372	24.8799	24.5088	24.942	-0.0092001	0.0223924		0.373575	1.21495		0.382775	1.45181		#N/A	#N/A
HCON_00164980	HCON_00164980;HCON_00164990;REV__HCON_00085430;REV__HCON_00041480;REV__HCON_00140880	25.2555	25.4123	25.2094	25.2552	25.4229	25.4102	25.3048	25.5924	25.3365	25.5442	25.4108	25.4094	0.149475	1.04236		0.142126	1.20907		-0.00734901	0.0344764		#N/A	#N/A
HCON_00017000	HCON_00017000	22.587	22.6556	22.5024	22.5208	22.816	22.8922	22.8991	22.7608	22.541	22.8916	23.1982	22.906	0.275575	2.91745		0.31775	1.20673		0.0421753	0.112994		#N/A	#N/A
HCON_00079570	HCON_00079570	NaN	NaN	22.8191	22.8116	22.7948	23.1889	22.9722	23.0337	23.0288	23.7894	22.9277	23.2764	0.182051	1.17427		0.440225	1.20658		0.258174	0.580327		K07151	STT3; dolichyl-diphosphooligosaccharide---protein glycosyltransferase [EC:2.4.99.18]
HCON_00158950	HCON_00158950	22.6827	22.9291	NaN	22.992	22.6997	22.5457	NaN	NaN	22.6282	22.1893	22.6587	22.7256	-0.245225	1.65212		-0.317475	1.20306		-0.0722494	0.223096		#N/A	#N/A
HCON_00164580	HCON_00164580	25.1853	25.0972	25.0381	24.7545	25.0511	24.9146	25.0252	25.19	25.4259	25.116	25.3341	25.2398	0.0264502	0.0881296		0.260175	1.19961		0.233725	1.43803		#N/A	#N/A
HCON_00072290	HCON_00072290	25.5342	25.8225	25.7507	25.5353	25.8495	26.0065	25.6472	25.7481	25.9149	25.8242	25.8195	25.7988	0.15215	0.691277		0.178675	1.1994		0.0265245	0.122616		#N/A	#N/A
HCON_00035400	HCON_00035400	NaN	22.7918	22.5973	22.5961	22.9065	22.7357	22.9213	22.689	22.3003	22.0965	22.5121	22.6147	0.151401	1.04815		-0.280824	1.19249		-0.432225	1.80602		#N/A	#N/A
HCON_00075330	HCON_00075330	23.006	23.4718	23.2765	23.1329	23.461	23.2572	23.1743	23.2833	23.5672	23.4777	23.416	23.3924	0.0721498	0.252282		0.241525	1.18436		0.169375	1.248		#N/A	#N/A
HCON_00152430	HCON_00152430	25.9189	26.0387	25.8713	25.9274	25.9149	26.0292	26.1012	26.1748	25.9608	25.6786	25.7619	25.6563	0.11595	0.892217		-0.174675	1.18077		-0.290625	1.77225		#N/A	#N/A
HCON_00081890	HCON_00081890	28.6201	28.7679	28.7828	28.7104	28.8054	28.6972	28.7305	28.874	28.506	28.4811	28.6472	28.685	0.0564752	0.473228		-0.140475	1.1794		-0.19695	1.65604		#N/A	#N/A
HCON_00053860	HCON_00053860;HCON_00053850	23.3821	23.5917	23.3384	23.2511	23.7124	NaN	NaN	23.54	22.5423	23.0338	23.2591	23.1611	0.235376	1.43848		-0.39175	1.17931		-0.627126	2.02805		#N/A	#N/A
HCON_00024810	HCON_00024810.2;HCON_00024810.1;HCON_00024810.3	25.6117	25.628	25.5405	25.7159	25.5203	25.4998	25.3979	25.4547	25.5037	25.5999	25.5165	25.4599	-0.15585	1.86788		-0.104025	1.17872		0.051825	0.616644		#N/A	#N/A
HCON_00038320	HCON_00038320	26.0769	25.7234	25.8327	25.6583	26.0275	26.1667	26.0342	26.0378	26.1876	25.9439	26.2555	25.9777	0.243725	1.326		0.268349	1.1772		0.0246243	0.108569		#N/A	#N/A
HCON_00029800	HCON_00029800	NaN	23.1321	22.9941	NaN	23.0697	23.003	23.0196	23.2043	23.7071	23.5456	22.979	23.4686	0.0110502	0.0648596		0.361975	1.17684		0.350925	1.12383		K01872	AARS; alanyl-tRNA synthetase [EC:6.1.1.7]
HCON_00194030	HCON_00194030	29.5675	29.7148	29.6672	29.6474	29.8806	29.73	29.6486	29.731	29.8421	29.736	29.7488	29.6787	0.0983253	0.863571		0.102175	1.17567		0.00384998	0.0222184		#N/A	#N/A
HCON_00077170	HCON_00077170	23.7602	23.6967	23.2545	23.5909	24.0956	24.0346	23.6424	24.0454	24.1475	23.7362	23.8514	23.845	0.378925	1.31039		0.31945	1.17436		-0.0594754	0.167833		#N/A	#N/A
HCON_00100100	HCON_00100100	23.3557	23.7735	23.5937	23.5893	23.6051	23.4588	23.6305	23.7924	23.799	24.0362	23.7759	23.7017	0.0436502	0.152356		0.25015	1.17279		0.2065	1.07912		#N/A	#N/A
HCON_00101290	HCON_00101290	23.4913	23.9422	24.1276	23.7043	24.0568	24.0822	23.9618	24.0673	24.2721	24.4624	24.1204	23.966	0.225675	0.791744		0.388875	1.1703		0.1632	0.728664		#N/A	#N/A
HCON_00159720	HCON_00159720	25.2449	25.3556	25.3979	25.2677	25.4095	25.5787	25.4956	25.4432	25.3665	25.4837	25.4045	25.4015	0.165225	1.73134		0.0975251	1.17011		-0.0676994	0.74916		#N/A	#N/A
HCON_00111680	HCON_00111680	23.8865	23.783	23.5222	23.4248	23.8557	23.7855	23.4736	23.3386	24.0381	23.9809	23.8021	23.8691	-0.0407753	0.0902895		0.268425	1.16894		0.3092	1.21195		#N/A	#N/A
HCON_00021700	HCON_00021700	26.6359	26.2336	26.3187	26.2358	25.983	26.0828	26.0672	25.9069	26.1906	26.1417	26.1435	26.0821	-0.346025	1.80447		-0.216526	1.16081		0.1295	1.5005		#N/A	#N/A
HCON_00008200	HCON_00008200	22.1958	22.1368	22.8727	22.3716	NaN	22.1025	NaN	22.0444	21.8918	21.9077	22.0011	22.1852	-0.320775	0.980023		-0.397775	1.15887		-0.0770001	0.508777		#N/A	#N/A
HCON_00140840	HCON_00140840	24.6457	24.6717	24.6915	24.6306	24.566	24.3393	24.5072	24.7825	24.655	24.482	24.2942	24.5359	-0.111125	0.560674		-0.168099	1.1556		-0.0569744	0.188796		K22747	AIFM3; apoptosis-inducing factor 3
HCON_00002890	HCON_00002890;HCON_00053020	26.819	27.003	27.0135	26.8459	27.401	27.1795	27.2176	27.1818	26.9103	27.1094	27.2398	27.2174	0.324625	2.35017		0.198874	1.14638		-0.125751	0.657336		#N/A	#N/A
HCON_00090730	HCON_00090730	25.7897	25.5033	25.7989	25.9035	25.7613	25.7876	25.6855	25.6731	25.5997	25.5891	25.3389	25.5513	-0.0219755	0.088393		-0.2291	1.13858		-0.207124	1.66251		#N/A	#N/A
HCON_00025600	HCON_00025600	22.6825	22.7493	22.9973	22.9471	23.2541	22.9895	23.0506	23.2361	23.0102	23.3795	23.0986	22.9459	0.288525	1.5424		0.2645	1.13436		-0.024025	0.074082		#N/A	#N/A
HCON_00158940	HCON_00158940	23.7783	23.8388	23.7368	23.8515	23.7052	23.4034	23.7665	23.8334	24.4356	24.3045	23.8342	23.9174	-0.124224	0.59408		0.321576	1.13281		0.4458	1.3663		#N/A	#N/A
HCON_00018760	HCON_00018760	23.9207	23.7231	23.7682	23.8197	23.7168	23.7882	23.8996	23.9593	23.937	23.9865	23.8529	23.8969	0.0330496	0.187553		0.1104	1.12994		0.0773501	0.59315		#N/A	#N/A
HCON_00166340	HCON_00166340;HCON_00166350;HCON_00167870	29.2851	29.4062	29.5107	29.3396	29.4383	29.5354	29.5886	29.525	29.4983	29.4532	29.4876	29.5601	0.136425	1.25276		0.1144	1.11915		-0.0220246	0.232095		#N/A	#N/A
HCON_00037980	HCON_00037980	25.2958	25.2039	25.3004	25.0518	25.4327	25.2828	25.3988	25.3072	25.3558	25.3671	25.2727	25.415	0.1424	1.08486		0.139676	1.11907		-0.00272465	0.0199142		#N/A	#N/A
HCON_00016280	HCON_00016280	23.7655	23.751	24.0736	23.8741	23.73	23.9859	23.9421	24.0773	23.9498	23.9961	24.1231	24.1945	0.0677752	0.266672		0.199825	1.1182		0.13205	0.690192		K00844	HK; hexokinase [EC:2.7.1.1]
HCON_00160170	HCON_00160170	22.7863	23.0546	22.9255	22.4568	23.0282	23.1372	23.3044	22.8951	23.4779	23.3636	22.9299	23.0222	0.285424	0.938546		0.392599	1.11346		0.107175	0.282191		K11390	CLYBL; citrate lyase subunit beta-like protein [EC:4.1.-.-]
HCON_00091240	HCON_00091240	25.2099	25.3632	25.3368	25.0944	25.3758	25.3094	25.5431	25.5472	25.3908	25.3549	25.4718	25.3605	0.1928	1.17441		0.143425	1.10689		-0.0493746	0.317498		#N/A	#N/A
HCON_00093830	HCON_00093830	27.3575	27.388	27.4636	27.5001	27.4321	27.4382	27.5319	27.5003	27.5147	27.5853	27.543	27.4426	0.0483251	0.549094		0.0941	1.1011		0.0457749	0.552156		#N/A	#N/A
HCON_00046800	HCON_00046800	NaN	21.7535	21.865	NaN	21.8304	NaN	21.8064	21.824	NaN	21.7702	21.5837	NaN	0.011025	0.126897		-0.132299	1.09983		-0.143324	1.42012		#N/A	#N/A
HCON_00082850	HCON_00082850	22.9394	NaN	22.7785	NaN	23.0567	23.0851	22.4109	22.7348	22.8877	23.2076	22.971	22.9371	-0.0102496	0.0214296		0.168725	1.0919		0.178975	0.465753		#N/A	#N/A
HCON_00016670	HCON_00016670	25.5365	25.5484	25.4816	25.5487	25.4278	25.591	25.512	25.4316	25.3099	25.3183	25.3766	25.5759	-0.0382009	0.40156		-0.133626	1.08574		-0.0954247	0.620395		#N/A	#N/A
HCON_00061660	HCON_00061660	26.8656	26.7771	26.6679	26.7253	26.678	26.7361	26.7831	26.6937	26.5216	26.682	26.5404	26.7339	-0.0362501	0.318932		-0.1395	1.08249		-0.10325	0.913564		K01196	AGL; glycogen debranching enzyme [EC:2.4.1.25 3.2.1.33]
HCON_00163120	HCON_00163120	27.8327	27.7934	27.7007	27.8069	27.8746	27.6941	27.7742	27.6933	27.957	27.8897	27.7676	27.9959	-0.0243754	0.184551		0.119124	1.07262		0.1435	1.14001		K02138	ATPeF0D; F-type H+-transporting ATPase subunit d
HCON_00027690	HCON_00027690	23.0914	23.6642	23.5098	23.68	23.9089	23.9922	23.8747	23.6579	23.9181	23.8996	23.7453	23.6394	0.372075	1.27784		0.31425	1.07237		-0.0578251	0.241118		#N/A	#N/A
HCON_00129900	HCON_00129900	26.7525	26.8102	26.9595	26.814	26.8714	27.0323	26.8894	26.8727	27.1807	27.0421	27.1151	26.7895	0.0824008	0.676773		0.197801	1.06669		0.1154	0.575884		#N/A	#N/A
HCON_00010630	HCON_00010630	23.8555	24.0131	23.5891	23.5071	23.3677	23.3842	23.397	NaN	23.4685	23.5757	23.2578	23.5388	-0.358232	1.64851		-0.281	1.06424		0.0772324	0.494517		K00504	PAM; peptidylglycine monooxygenase [EC:1.14.17.3]
HCON_00071230	HCON_00071230	28.4833	28.6185	28.5572	28.4809	28.6262	28.6583	28.7936	28.7725	28.576	28.5884	28.6348	28.7173	0.177675	1.81537		0.0941505	1.06328		-0.0835247	0.791782		K01847	MUT; methylmalonyl-CoA mutase [EC:5.4.99.2]
HCON_00103350	HCON_00103350	24.8269	24.9228	24.6419	24.8203	25.2974	25.0727	24.9554	25.0213	25.0552	24.8306	25.1516	24.9219	0.283725	1.62003		0.186851	1.05273		-0.0968747	0.418088		#N/A	#N/A
HCON_00023020	HCON_00023020	24.1473	23.9331	24.4463	24.6227	24.0376	24.0299	24.1923	24.2194	23.941	23.7647	23.9595	24.1118	-0.16755	0.469273		-0.343101	1.0512		-0.17555	1.04666		#N/A	#N/A
HCON_00118110	HCON_00118110.1;HCON_00118110.2	24.0971	24.2413	24.2629	24.0846	24.5996	24.2291	24.2257	24.3782	24.4844	24.4225	24.12	24.4262	0.186675	0.957697		0.191801	1.04936		0.00512552	0.0143716		#N/A	#N/A
HCON_00036280	HCON_00036280	23.0805	23.5803	23.3275	23.3204	23.6318	23.7438	23.289	23.449	24.0493	23.7514	23.4292	23.4903	0.201225	0.679355		0.352875	1.04768		0.15165	0.381325		#N/A	#N/A
HCON_00041130	HCON_00041130	22.4014	22.2161	22.013	22.223	22.3474	22.3565	22.3053	22.6177	22.2041	22.7503	22.4171	22.6797	0.19335	0.921786		0.299425	1.04474		0.106075	0.310034		#N/A	#N/A
HCON_00061210	HCON_00061210	26.0268	26.104	26.2061	26.0442	26.0246	26.0692	26.1552	26.15	26.168	26.1976	26.1618	26.1868	0.00447416	0.0298364		0.0832744	1.04372		0.0788002	1.26965		K07304	msrA; peptide-methionine (S)-S-oxide reductase [EC:1.8.4.11]
HCON_00058850	HCON_00058850	25.7808	25.383	25.7556	25.4272	26.0258	25.6346	25.6662	25.727	25.7288	25.7049	26.055	25.9492	0.17675	0.605023		0.272825	1.04214		0.0960751	0.330985		K02134	ATPeF1D; F-type H+-transporting ATPase subunit delta
HCON_00145120	HCON_00145120	21.5475	21.5588	21.2445	21.6048	21.6741	21.9805	22.1542	21.9796	21.8658	21.7142	21.6185	21.5866	0.4582	1.91281		0.207375	1.03603		-0.250825	1.11109		K00863	DAK; triose/dihydroxyacetone kinase / FAD-AMP lyase (cyclizing) [EC:2.7.1.28 2.7.1.29 4.6.1.15]
HCON_00101480	HCON_00101480	23.0464	23.0984	22.9776	22.8879	23.3003	23.3051	23.3092	23.0644	23.2187	23.2857	22.9711	23.1915	0.242175	1.73617		0.164175	1.03602		-0.0780001	0.372862		K13997	PDHX; dihydrolipoamide dehydrogenase-binding protein of pyruvate dehydrogenase complex
HCON_00147570	HCON_00147570	23.954	24.311	24.2097	24.2107	24.4127	24.1204	24.2656	24.0715	24.5474	24.5334	24.1759	24.3558	0.0462003	0.164474		0.231775	1.03323		0.185575	0.789857		#N/A	#N/A
HCON_00042810	HCON_00042810	28.1212	28.1411	27.8799	28.0734	28.1358	27.9519	28.0066	27.9644	28.026	27.8847	27.7539	27.9005	-0.0392256	0.214319		-0.162625	1.02969		-0.1234	0.895507		#N/A	#N/A
HCON_00015530	HCON_00015530.2;HCON_00015530.1	23.1351	NaN	22.958	NaN	23.1148	22.9429	22.9986	23.1698	NaN	NaN	23.2458	23.0595	0.0394998	0.240036		0.135625	1.02949		0.0961251	0.608495		#N/A	#N/A
HCON_00070870	HCON_00070870.2;HCON_00070870.1;HCON_00070870.3	25.1806	25.1077	25.4359	25.3209	25.1486	25.1025	25.1591	25.0505	25.1336	24.9924	24.9647	25.215	-0.1461	0.969356		-0.18485	1.01333		-0.0387502	0.245643		#N/A	#N/A
HCON_00052320	HCON_00052320	21.8668	22.2631	22.178	22.1263	22.1761	22.27	22.0827	22.3892	22.2957	22.2219	22.443	22.2471	0.12095	0.517042		0.193376	1.01008		0.0724254	0.385455		#N/A	#N/A
Hc-pptr-1	Hc-pptr-1	24.1222	24.1555	24.0109	24.1294	24.1819	24.5722	24.0011	24.1444	24.3105	24.4581	24.0996	24.2004	0.1204	0.423488		0.162649	1.00637		0.0422492	0.10815		#N/A	#N/A
HCON_00056650	HCON_00056650.2;HCON_00056650.1	25.3009	24.9346	25.1842	25.1579	25.5357	25.412	25.4213	25.4755	25.3339	25.1275	25.56	25.6067	0.316725	2.08677		0.262625	1.00583		-0.0541	0.185447		#N/A	#N/A
HCON_00027870	HCON_00027870	29.1294	29.1472	29.442	29.205	29.3924	29.5507	29.4518	29.3522	29.2997	29.3667	29.4169	29.4714	0.205875	1.3017		0.157775	1.00393		-0.0481	0.368974		#N/A	#N/A
HCON_00130610	HCON_00130610	21.8235	22.2425	22.3046	22.2955	22.7465	22.4459	22.2697	22.4901	22.5335	22.1754	22.5097	22.8597	0.321525	1.10778		0.35305	1.00379		0.0315251	0.0656199		#N/A	#N/A
HCON_00076610	HCON_00076610	22.1319	22.0015	22.7159	22.6556	22.4045	22.6748	22.7085	22.468	23.0874	22.9823	22.4601	22.7504	0.187725	0.425581		0.443825	1.00023		0.2561	0.805661		#N/A	#N/A
HCON_00110610	HCON_00110610	23.1694	23.2949	22.6672	22.9399	22.6648	22.8175	23.0261	23.3135	22.1744	22.4368	22.4548	23.1163	-0.0623751	0.117935		-0.472275	0.997128		-0.4099	0.837628		#N/A	#N/A
HCON_00129950	HCON_00129950	29.1601	29.1856	29.2704	29.2891	29.176	29.2162	29.1494	29.308	29.1084	29.1916	29.1797	29.141	-0.0138998	0.10966		-0.0711246	0.993935		-0.0572248	0.703299		#N/A	#N/A
HCON_00119870	HCON_00119870.1;HCON_00119870.2	25.1483	25.137	25.4272	25.4784	25.0633	25.1008	25.1409	25.2527	25.1492	24.6522	25.0615	25.1687	-0.1583	0.793029		-0.289824	0.987412		-0.131525	0.465526		#N/A	#N/A
HCON_00142490	HCON_00142490.1;HCON_00142490.2	26.6725	26.529	26.5816	26.5556	26.7484	26.7098	26.6176	26.631	26.8708	26.6794	26.6162	26.6647	0.0920253	1.0824		0.1231	0.986466		0.0310745	0.190126		#N/A	#N/A
HCON_00072730	HCON_00072730	22.9131	23.4326	23.1406	23.3596	23.6766	23.5605	23.4974	23.3034	23.8928	23.4746	23.3762	23.3935	0.298	1.10384		0.3228	0.98163		0.0247998	0.0608589		#N/A	#N/A
HCON_00039810	HCON_00039810	23.527	23.6006	23.9465	23.7818	23.8435	23.6254	23.6192	23.8669	23.801	24.058	24.2118	23.8247	0.024775	0.076899		0.2599	0.979724		0.235125	1.01817		#N/A	#N/A
HCON_00188540	HCON_00188540.1;HCON_00188540.2	27.167	27.1437	27.2499	27.2293	27.2367	27.0796	27.1906	27.2675	27.0511	27.166	27.1825	27.079	-0.00387526	0.0275362		-0.0778246	0.976882		-0.0739493	0.684432		#N/A	#N/A
HCON_00144480	HCON_00144480	25.5494	25.6438	25.6241	25.4154	25.4826	25.4418	25.5034	25.4062	25.1876	25.3103	25.6392	25.2059	-0.0996752	0.900048		-0.222425	0.9767		-0.12275	0.530768		K03441	#N/A
HCON_00014570	HCON_00014570	25.0324	25.3741	25.6218	25.5082	NaN	NaN	NaN	25.0912	25.5627	25.7312	25.614	25.6371	NaN	0		0.252125	0.975867		NaN	0		K19680	TRAF3IP1; TRAF3-interacting protein 1
HCON_00053800	HCON_00053800	24.4952	24.1829	24.4032	24.0829	24.3106	24.1561	24.4677	23.8823	24.4909	24.7963	24.5758	24.3333	-0.086875	0.221755		0.258026	0.974654		0.344901	1.14646		K12405	HSD17B4; (3R)-3-hydroxyacyl-CoA dehydrogenase / 3a,7a,12a-trihydroxy-5b-cholest-24-enoyl-CoA hydratase / enoyl-CoA hydratase 2 [EC:1.1.1.- 4.2.1.107 4.2.1.119]
HCON_00165610	HCON_00165610	27.0689	27.1268	27.062	26.897	27.0686	27.1681	27.0838	27.1753	27.2871	27.2714	27.0469	27.1276	0.0852752	0.737115		0.144575	0.973513		0.0592999	0.407275		#N/A	#N/A
HCON_00153360	HCON_00153360	23.9458	24.0008	24.0185	24.0373	23.3363	23.8179	23.5379	23.9409	24.4495	24.454	24.2767	23.8709	-0.34235	1.32209		0.262175	0.970559		0.604524	1.6899		#N/A	#N/A
HCON_00042360	HCON_00042360.1;HCON_00042360.2	25.383	25.3026	25.3473	25.2402	25.3514	25.2975	25.209	25.3212	25.1825	25.1578	24.9982	25.3475	-0.0235	0.216101		-0.146775	0.965466		-0.123275	0.785012		#N/A	#N/A
HCON_00150360	HCON_00150360	NaN	22.3774	NaN	22.1472	22.4419	22.3125	22.5308	22.1299	NaN	22.3234	22.3877	22.512	0.0914755	0.360964		0.1454	0.965138		0.0539246	0.227268		#N/A	#N/A
HCON_00058150	HCON_00058150	31.3157	31.2278	31.2524	31.2508	31.2871	31.3916	31.3514	31.2301	31.3223	31.2624	31.3443	31.3094	0.0533752	0.632373		0.047925	0.957218		-0.00545025	0.0482225		K01689	ENO; enolase [EC:4.2.1.11]
HCON_00023400	HCON_00023400	23.5391	23.635	NaN	23.497	NaN	23.3391	23.2342	23.4419	23.1942	22.8289	23.5998	23.3707	-0.218625	2.27497		-0.308625	0.955068		-0.0899997	0.21357		#N/A	#N/A
HCON_00048020	HCON_00048020	28.0829	28.0473	28.2479	28.0344	28.196	28.0216	28.2016	28.1864	28.1974	28.1909	28.2606	28.1629	0.0482745	0.309665		0.0998249	0.954038		0.0515504	0.488896		K01803	TPI; triosephosphate isomerase (TIM) [EC:5.3.1.1]
HCON_00072270	HCON_00072270	NaN	22.3392	22.2929	22.133	22.1553	22.43	22.1987	22.3289	22.1613	22.2189	22.1334	21.9239	0.0232005	0.112232		-0.145649	0.953752		-0.168849	0.962478		#N/A	#N/A
HCON_00127260	HCON_00127260	23.6876	24.2049	24.2446	24.0255	24.1736	24.4634	24.3585	24.3462	24.32	24.458	24.2044	24.2185	0.294775	1.09374		0.259575	0.947808		-0.0352001	0.161635		K11593	ELF2C; eukaryotic translation initiation factor 2C
HCON_00188010	HCON_00188010	NaN	27.9008	NaN	28.3934	27.8262	27.8508	27.8349	NaN	NaN	27.856	27.8619	27.9291	-0.309801	1.14063		-0.264775	0.943564		0.0450253	1.3886		K00264	GLT1; glutamate synthase (NADH) [EC:1.4.1.14]
HCON_00026190	HCON_00026190	22.9406	NaN	22.855	22.6611	23.039	22.8772	23.1168	23.1085	22.8984	22.9659	22.9135	23.2614	0.216475	1.43995		0.1909	0.943235		-0.0255747	0.0916771		K16449	RGS; regulator of G-protein signaling
HCON_00102360	HCON_00102360	24.3714	24.4895	24.3875	24.5571	24.6582	24.1418	24.6462	24.5057	24.5356	24.456	24.6621	24.8138	0.0365992	0.105187		0.1655	0.941681		0.128901	0.393642		K01968	E6.4.1.4A; 3-methylcrotonyl-CoA carboxylase alpha subunit [EC:6.4.1.4]
HCON_00190000	HCON_00190000	23.0759	22.9851	22.7919	23.0807	NaN	23.052	22.6433	NaN	22.5944	22.8225	22.8428	22.9446	-0.13575	0.447917		-0.182325	0.926829		-0.0465746	0.125322		#N/A	#N/A
HCON_00111740	HCON_00111740	21.9175	NaN	22.2779	NaN	22.4117	22.5228	22.4554	22.7969	22.2645	NaN	22.3034	22.3919	0.388925	1.73513		0.162149	0.926606		-0.226775	1.33589		K01712	hutU; urocanate hydratase [EC:4.2.1.49]
HCON_00030030	HCON_00030030.2;HCON_00030030.1	21.4183	NaN	21.7911	22.1842	22.1562	21.8658	21.9244	21.8389	22.4616	22.7203	22.1629	21.7461	0.14845	0.374883		0.47485	0.924573		0.3264	0.719501		#N/A	#N/A
HCON_00095850	HCON_00095850	23.2883	23.4024	23.0887	23.493	22.959	23.2547	22.8056	22.9815	22.9224	NaN	23.4089	22.5982	-0.3179	1.32529		-0.3416	0.923935		-0.0237002	0.0432112		K20044	PICALM; phosphatidylinositol-binding clathrin assembly protein
HCON_00125900	HCON_00125900	23.999	24.1276	24.2173	24.4304	23.9211	24.4023	24.0388	24.2808	24.5099	24.4257	24.2982	24.2976	-0.0328255	0.0832531		0.189274	0.919618		0.2221	0.929634		#N/A	#N/A
HCON_00034590	HCON_00034590	25.8062	25.8191	25.8378	25.8574	25.7149	25.6956	25.4738	25.5486	25.6393	25.6331	25.6213	25.9129	-0.2219	2.01914		-0.128475	0.913507		0.0934253	0.46058		K09479	ACADVL; very long chain acyl-CoA dehydrogenase [EC:1.3.8.9]	acdh-12	Acyl CoA DeHydrogenase; acdh-12 is an ortholog of human ACADVL (acyl-CoA dehydrogenase very long chain); is predicted to have flavin adenine dinucleotide binding activity and oxidoreductase activity, acting on the CH-CH group of donors; human orthologs of this gene are implicated in very long chain acyl-CoA dehydrogenase deficiency.
HCON_00076100	HCON_00076100	22.9661	23.0212	23.1842	23.0836	23.4636	23.2402	23.2847	23.738	23.4884	23.1548	23.5662	23.0298	0.36785	1.62456		0.246025	0.908697		-0.121825	0.297325		#N/A	#N/A
HCON_00057640	HCON_00057640	23.5204	23.756	23.1713	23.4633	23.776	23.7898	23.2285	23.5327	23.7124	23.9942	23.8354	23.5019	0.104	0.235834		0.283225	0.903613		0.179225	0.486267		#N/A	#N/A
HCON_00187140	HCON_00187140	24.1587	23.9751	23.9121	24.3122	24.2249	24.293	24.3049	24.2075	24.1739	24.3973	24.2512	24.2626	0.168049	0.906549		0.181725	0.903026		0.0136757	0.0954348		#N/A	#N/A
HCON_00190420	HCON_00190420.1	24.9788	24.8721	24.9798	24.7645	24.8822	24.9167	24.7679	24.7544	24.8587	25.1137	25.1224	25.0738	-0.0684996	0.473505		0.14335	0.901115		0.21185	1.53829		#N/A	#N/A
HCON_00096120	HCON_00096120.3;HCON_00096120.2;HCON_00096120.1	22.3148	21.8642	21.6248	22.0121	22.2232	22.2389	22.3002	21.8878	22.5062	22.8976	21.8719	22.3635	0.208549	0.568252		0.455825	0.900577		0.247276	0.486275		#N/A	#N/A
HCON_00031050	HCON_00031050	23.5636	23.0079	23.1231	22.8936	23.5275	23.3147	23.271	23.6668	23.1854	23.4839	23.5145	23.6629	0.297949	0.864523		0.314625	0.897695		0.0166755	0.0425314		#N/A	#N/A
HCON_00115480	HCON_00115480	22.6912	22.7492	22.5842	23.0151	22.1945	22.4707	22.3246	22.3116	22.7457	NaN	22.5223	22.3982	-0.434576	2.16433		-0.204525	0.887149		0.230051	1.34068		K14454	GOT1; aspartate aminotransferase, cytoplasmic [EC:2.6.1.1]
HCON_00111660	HCON_00111660	24.9971	24.8885	24.8598	24.7514	24.7519	24.7925	24.6251	24.7395	24.8365	24.3954	24.7916	24.6962	-0.146951	1.25689		-0.194276	0.880531		-0.0473251	0.174193		#N/A	#N/A
Hc-egl-4	Hc-egl-4	26.23	26.1738	26.284	26.3964	26.1975	26.0937	26.1805	26.2953	26.2166	26.1782	26.1515	26.1936	-0.0792999	0.594481		-0.0860748	0.879554		-0.0067749	0.0548176		#N/A	#N/A
HCON_00021590	HCON_00021590.2;HCON_00021590.1	24.4296	24.6072	24.7088	24.7516	24.6095	24.6275	24.6789	24.5213	25.0024	24.8692	24.6919	24.6726	-0.0149999	0.0679001		0.184725	0.879135		0.199725	1.24702		#N/A	#N/A
HCON_00114110	HCON_00114110	22.6842	22.3975	22.3355	22.2171	21.9738	22.1135	22.0861	NaN	21.8743	21.9927	NaN	22.4914	-0.350775	1.82937		-0.2891	0.875648		0.0616746	0.174863		#N/A	#N/A
HCON_00067560	HCON_00067560	24.2344	24.0219	24.072	23.9086	24.1	23.7944	24.0754	24.2221	23.9477	23.9632	23.9657	23.8606	-0.0112505	0.0343839		-0.124925	0.873496		-0.113675	0.567081		K07910	RAB18; Ras-related protein Rab-18
HCON_00115670	HCON_00115670.1;HCON_00115670.2	24.7883	24.4496	24.0244	24.8514	24.7109	24.7974	24.6334	24.5568	24.9388	24.8528	24.7759	24.8812	0.1462	0.313991		0.33375	0.872617		0.187551	1.64086		#N/A	#N/A
HCON_00123490	HCON_00123490	23.4325	23.5954	23.5312	23.9823	24.289	24.331	23.7721	23.8352	23.6622	24.0044	23.8555	24.046	0.421474	1.16516		0.256675	0.871154		-0.1648	0.429844		#N/A	#N/A
HCON_00014930	HCON_00014930	28.5992	28.5563	28.5526	28.5144	28.4055	28.5062	28.4958	28.5092	28.5245	28.5356	28.5231	28.5164	-0.0764499	1.35078		-0.030725	0.869984		0.0457249	0.929325		#N/A	#N/A
HCON_00027900	HCON_00027900	25.4743	25.852	25.793	25.5691	25.6176	25.5493	25.6928	25.5994	25.5522	25.5668	25.4058	25.4966	-0.0573249	0.246695		-0.16675	0.866268		-0.109425	1.22892		#N/A	#N/A
HCON_00011390	HCON_00011390	25.7686	26.0809	25.9318	25.9424	25.9249	25.8685	25.8833	25.8339	25.5406	25.9108	25.8819	25.6136	-0.0532751	0.342668		-0.1942	0.862383		-0.140925	0.720835		#N/A	#N/A
HCON_00077540	HCON_00077540	26.1413	26.3775	26.3536	26.3698	26.3683	26.1579	26.0907	26.1819	26.1502	26.0385	26.1824	26.3198	-0.11085	0.646654		-0.137825	0.854626		-0.0269752	0.121396		K00275	pdxH; pyridoxamine 5'-phosphate oxidase [EC:1.4.3.5]
HCON_00155830	HCON_00155830	NaN	NaN	23.0921	23.342	22.7541	NaN	NaN	NaN	23.0676	23.2542	22.8903	22.6424	NaN	0		-0.253424	0.854548		NaN	0		#N/A	#N/A
HCON_00123420	HCON_00123420	24.189	23.9795	24.5159	24.614	24.5623	24.248	24.3155	24.6628	25.1795	24.7002	24.4731	24.4602	0.12255	0.289158		0.37865	0.852584		0.2561	0.625713		#N/A	#N/A
HCON_00129640	HCON_00129640	23.5042	23.3742	23.7696	23.0857	23.0037	22.9247	23.121	23.2416	23.2044	22.8319	22.8552	23.4487	-0.360675	1.20277		-0.348375	0.851827		0.0122995	0.0257221		K17065	DNM1L; dynamin 1-like protein [EC:3.6.5.5]
HCON_00039640	HCON_00039640	26.3514	26.1294	26.3515	26.4488	26.0217	25.9983	26.2621	26.0273	26.0619	26.3231	26.1789	26.1226	-0.242925	1.41959		-0.14865	0.85052		0.0942745	0.520927		K16676	LPP; lipoma-prefererred partner
HCON_00106680	HCON_00106680	24.098	24.2443	24.4406	24.2881	24.5012	24.4431	24.2248	24.4295	24.7067	24.314	24.4307	24.3762	0.1319	0.688236		0.18915	0.849937		0.0572495	0.216753		#N/A	#N/A
HCON_00077910	HCON_00077910	23.4936	23.5292	23.5858	23.4152	23.3919	23.5158	23.4294	23.2395	23.444	23.5039	23.3328	23.4003	-0.1118	0.822245		-0.0857	0.846875		0.0261002	0.145973		#N/A	#N/A
HCON_00082670	HCON_00082670	24.6313	25.0116	24.1267	25.1078	24.3391	24.3703	24.2596	24.4788	24.0803	24.6587	24.2049	24.2052	-0.3574	0.777457		-0.432075	0.844395		-0.0746746	0.22154		K19721	#N/A
HCON_00188360	HCON_00188360	27.6229	27.7849	27.7596	27.8473	27.8398	27.8105	27.6763	27.8561	27.7579	27.9705	27.8241	27.9097	0.0419998	0.27827		0.111876	0.842393		0.0698757	0.51744		#N/A	#N/A
HCON_00115720	HCON_00115720	25.4947	25.3388	25.6291	25.4917	25.6009	25.6449	25.8084	25.7882	25.5677	25.5841	25.5849	25.9294	0.222025	1.52018		0.17795	0.84207		-0.044075	0.167452		#N/A	#N/A
HCON_00036640	HCON_00036640	30.7983	30.6594	30.6677	30.6081	30.6867	30.7064	30.7327	30.7078	30.6937	30.8236	30.7543	30.7907	0.0250249	0.244565		0.0822001	0.837282		0.0571752	1.0018		K06255	#N/A
HCON_00028140	HCON_00028140	22.8855	22.1712	NaN	22.7064	22.6416	22.6049	22.8521	22.7545	23.0483	22.7495	22.9337	22.7444	0.125575	0.330562		0.281275	0.832894		0.1557	0.837292		#N/A	#N/A
HCON_00021010	HCON_00021010	28.4535	28.535	28.4866	28.4012	28.4024	28.2731	28.5468	28.4362	28.404	28.3882	28.3354	28.4778	-0.0544505	0.376148		-0.0677252	0.832211		-0.0132747	0.0749512		K14455	GOT2; aspartate aminotransferase, mitochondrial [EC:2.6.1.1]
HCON_00162100	HCON_00162100	23.3231	22.875	22.9114	23.0924	23.0501	23.2512	23.0201	22.8608	23.0805	23.3399	23.3116	23.2545	-0.00492477	0.0127601		0.19615	0.832026		0.201075	1.05257		#N/A	#N/A
HCON_00084540	HCON_00084540	24.2873	24.2494	24.5536	24.382	24.6525	24.5088	24.5026	24.481	24.3227	24.6987	24.5391	24.6114	0.16815	1.12193		0.174901	0.831744		0.00675011	0.0258239		#N/A	#N/A
HCON_00076400	HCON_00076400	23.4826	23.2814	23.3406	23.3836	23.6735	23.5851	23.739	23.1398	23.5539	23.7885	23.2485	23.8209	0.1623	0.529046		0.2309	0.831165		0.0686002	0.137083		#N/A	#N/A
HCON_00061050	HCON_00061050	22.1295	22.06	22.0476	22.1116	22.2476	NaN	21.9965	22.0372	22.2322	22.0977	NaN	22.1116	0.00660038	0.0391504		0.0600004	0.831123		0.0534	0.369062		#N/A	#N/A
HCON_00053810	HCON_00053810	23.0787	23.4127	23.7741	23.8545	22.879	NaN	23.3784	22.786	23.0484	23.4021	23.3439	22.8938	-0.515525	1.23432		-0.357949	0.830218		0.157576	0.388382		K09228	KRAB; KRAB domain-containing zinc finger protein
HCON_00026860	HCON_00026860	22.2945	22.3189	21.5545	NaN	22.0008	22.58	22.0223	22.4065	22.5279	22.7717	22.2817	22.1392	0.196425	0.374277		0.37415	0.82915		0.177725	0.388793		#N/A	#N/A
HCON_00082920	HCON_00082920	23.6282	23.8627	24.2505	24.238	23.9009	23.6144	23.9044	23.9046	23.5784	23.6426	23.8292	23.8374	-0.163775	0.434772		-0.27295	0.824216		-0.109175	0.514071		#N/A	#N/A
HCON_00085880	HCON_00085880	23.2611	23.214	NaN	23.881	23.6363	23.8946	23.8079	23.9482	23.8472	23.8717	23.8346	23.4527	0.369724	1.16589		0.299525	0.82196		-0.0701995	0.234404		#N/A	#N/A
HCON_00169890	HCON_00169890	24.847	25.1216	24.9626	25.2316	25.0621	24.8753	25.2248	25.2303	25.1416	25.162	25.3179	25.1598	0.057425	0.188702		0.154625	0.816827		0.0971999	0.470735		#N/A	#N/A
HCON_00171980	HCON_00171980	23.8154	24.1843	23.8829	24.1305	23.6974	23.8674	23.5663	23.8986	23.5941	23.8924	23.9129	23.8491	-0.245851	1.07036		-0.191149	0.81416		0.0547013	0.202189		#N/A	#N/A
HCON_00012090	HCON_00012090	26.4144	26.1957	26.4824	26.4651	26.1353	26.0932	26.075	26.079	26.3603	26.0721	26.2913	26.245	-0.293775	2.31531		-0.147225	0.812208		0.14655	1.2302		#N/A	#N/A
HCON_00153740	HCON_00153740	27.5581	27.241	27.222	27.167	27.0394	27.0295	27.1033	27.1502	26.981	27.0341	27.1628	27.2836	-0.216425	1.23201		-0.18165	0.811802		0.0347753	0.185108		#N/A	#N/A
HCON_00064350	HCON_00064350	26.6523	26.7831	26.6954	26.6137	26.6971	26.7977	26.7274	26.7903	26.4553	26.6139	26.6935	26.5839	0.0669999	0.751556		-0.0994754	0.805305		-0.166475	1.62794		#N/A	#N/A
HCON_00050880	HCON_00050880;HCON_00051220	27.7173	27.7161	27.8139	27.7033	27.727	27.754	27.8661	27.9109	27.7064	28.0019	27.7731	27.962	0.0768495	0.739541		0.123199	0.804817		0.04635	0.220681		#N/A	#N/A
HCON_00027380	HCON_00027380	23.7806	23.8715	24.3296	24.4554	23.8363	23.8452	23.8879	23.8704	23.8072	23.8115	24.0134	23.5963	-0.249325	0.730478		-0.302175	0.803092		-0.0528498	0.250821		#N/A	#N/A
HCON_00073770	HCON_00073770.2;HCON_00073770.1	25.758	25.6705	25.9755	26.0035	25.9115	25.8195	25.8116	25.7672	25.7186	25.6803	25.732	25.7423	-0.0244246	0.103186		-0.133575	0.802296		-0.10915	1.77894		#N/A	#N/A
HCON_00010830	HCON_00010830	24.8564	25.1186	25.2164	24.8589	25.0966	25.0217	25.0256	25.2408	24.7307	24.694	25.0236	24.8435	0.0836	0.340886		-0.189625	0.799477		-0.273225	1.63912		#N/A	#N/A
HCON_00168080	HCON_00168080	25.909	26.1287	25.9699	25.9415	26.1008	25.9744	25.8458	25.9166	25.9097	25.7459	25.9008	25.9601	-0.0278754	0.145852		-0.10815	0.799126		-0.0802746	0.519986		#N/A	#N/A
HCON_00070390	HCON_00070390	22.0406	21.9926	22.1747	22.0613	22.1651	NaN	21.8779	22.0449	NaN	21.9425	22.6296	22.3324	-0.0379996	0.215538		0.2342	0.79722		0.2722	0.904703		#N/A	#N/A
HCON_00114500	HCON_00114500	22.6744	22.8673	22.968	22.9545	23.4202	22.9123	22.9941	23.209	23.065	22.8498	23.0435	23.0478	0.26785	1.04561		0.135475	0.794666		-0.132375	0.481464		K05955	FNTA; protein farnesyltransferase/geranylgeranyltransferase type-1 subunit alpha [EC:2.5.1.58 2.5.1.59]
HCON_00062090	HCON_00062090	23.1245	NaN	22.3817	22.7624	NaN	NaN	NaN	NaN	22.5119	22.5161	NaN	NaN	NaN	0		-0.2422	0.792249		NaN	0		#N/A	#N/A
HCON_00044650	HCON_00044650	23.4962	23.7471	23.3836	23.3681	23.2096	23.5401	23.3392	23.7482	23.1022	23.2792	23.2001	23.5663	-0.0394754	0.0984999		-0.211801	0.790541		-0.172325	0.512249		K16280	#N/A
HCON_00065860	HCON_00065860;HCON_00138560	22.2695	22.411	22.072	22.4906	22.6777	22.7825	22.4739	22.4637	21.9119	22.2666	21.8167	22.2836	0.288674	1.26799		-0.241076	0.790274		-0.52975	1.99131		#N/A	#N/A
HCON_00160240	HCON_00160240.1;HCON_00160240.2	23.2186	23.0812	23.0232	23.2653	23.0187	23.3347	23.3962	22.9761	23.014	23.8822	23.322	23.6159	0.0343504	0.10412		0.31145	0.789159		0.2771	0.608276		#N/A	#N/A
HCON_00020900	HCON_00020900	NaN	20.5536	20.7191	20.8444	20.8082	20.4897	21.1472	20.7825	20.9036	20.9734	NaN	20.6647	0.1012	0.286424		0.141525	0.788509		0.0403252	0.0986215		#N/A	#N/A
HCON_00091050	HCON_00091050	28.0233	28.0563	28.2758	28.0746	28.0755	28.1028	28.2674	28.2126	28.2837	28.2048	28.1287	28.2295	0.0570755	0.334081		0.104175	0.78758		0.0470996	0.36729		#N/A	#N/A
HCON_00134900	HCON_00134900	25.8921	26.0514	25.9492	25.941	26.2729	26.2329	26.529	26.4155	25.9627	25.9126	26.5452	26.5587	0.40415	2.75335		0.286376	0.78451		-0.117775	0.252964		K00627	DLAT; pyruvate dehydrogenase E2 component (dihydrolipoamide acetyltransferase) [EC:2.3.1.12]
HCON_00130100	HCON_00130100	21.8123	21.2791	22.2339	NaN	22.3304	22.4522	22.1327	NaN	22.3692	22.4193	21.7171	22.1943	0.53	1.37396		0.399875	0.784041		-0.130125	0.318237		#N/A	#N/A
HCON_00059970	HCON_00059970	22.9876	22.8735	23.3754	22.8465	23.1824	23.4072	23.4836	23.0774	23.2287	23.3295	23.0549	23.3525	0.2669	0.869437		0.22065	0.782144		-0.0462499	0.151664		#N/A	#N/A
HCON_00027410	HCON_00027410	24.7337	24.285	24.6593	24.5495	25.1637	24.6658	24.6468	24.5254	24.4362	24.3104	24.3317	24.4793	0.19355	0.517859		-0.167475	0.779427		-0.361025	1.30673		K12567	TTN; titin [EC:2.7.11.1]
HCON_00163300	HCON_00163300	25.5766	25.7622	25.8584	25.7169	25.8954	25.8836	25.8012	25.9452	25.8371	25.8211	25.8594	25.7801	0.152825	1.22784		0.0959001	0.778115		-0.0569253	0.83151		#N/A	#N/A
HCON_00033490	HCON_00033490	27.4471	27.5717	27.6279	27.4469	27.5779	27.5861	27.5356	27.6032	27.451	27.4899	27.4083	27.4387	0.0523009	0.500669		-0.0764241	0.777457		-0.128725	2.94079		#N/A	#N/A
HCON_00133200	HCON_00133200	23.1704	23.0575	NaN	NaN	23.5493	23.396	23.6039	23.6217	23.4293	23.0592	23.7635	23.1908	0.428774	3.39234		0.246749	0.771286		-0.182025	0.513649		#N/A	#N/A
HCON_00013630	HCON_00013630	NaN	23.4984	23.548	23.3558	23.5672	23.2448	23.5193	23.4068	23.4012	23.8059	23.5844	24.2548	-0.0328751	0.152608		0.294175	0.770457		0.32705	0.82739		#N/A	#N/A
HCON_00035770	HCON_00035770	25.4165	25.3073	25.4408	25.2044	25.2201	25.4529	25.4209	25.4334	25.0815	25.1943	25.4032	25.1411	0.0395751	0.204173		-0.137225	0.763551		-0.1768	1.03195		K00288	MTHFD; methylenetetrahydrofolate dehydrogenase (NADP+) / methenyltetrahydrofolate cyclohydrolase / formyltetrahydrofolate synthetase [EC:1.5.1.5 3.5.4.9 6.3.4.3]
HCON_00016480	HCON_00016480	26.2031	25.9868	26.1584	26.3209	25.6912	25.729	25.7455	25.8451	25.9854	26.3062	25.7224	25.5303	-0.414599	2.78311		-0.281225	0.761568		0.133375	0.331493		#N/A	#N/A
HCON_00058990	HCON_00058990.1;HCON_00058990.2	NaN	NaN	22.1422	21.8856	22.1634	22.4429	21.6823	21.4415	21.7868	21.7788	21.7758	22.0721	-0.0813746	0.128004		-0.160525	0.760655		-0.0791502	0.124325		#N/A	#N/A
HCON_00060890	HCON_00060890	26.8056	26.7255	27.1148	26.712	26.7025	26.827	27.0496	27.086	26.5923	26.5995	26.7924	26.7199	0.0768003	0.236925		-0.163449	0.760449		-0.24025	1.22639		K11295	#N/A
HCON_00021510	HCON_00021510	26.2537	26.4246	26.4085	26.39	26.423	26.3593	26.2191	26.3978	26.2909	26.2077	26.313	26.3568	-0.0193996	0.120631		-0.0771003	0.757383		-0.0577006	0.473318		#N/A	#N/A
HCON_00185370	HCON_00185370	27.5019	27.2747	27.2936	27.272	27.07	27.0737	27.2596	27.175	27.1701	27.2545	27.1075	27.3446	-0.190975	1.42494		-0.116375	0.754876		0.0746002	0.496103		#N/A	#N/A
HCON_00138170	HCON_00138170.2;HCON_00138170.1	24.4682	24.6067	24.423	24.7174	24.975	24.9651	24.8498	24.5708	25.0893	24.6786	24.6366	24.6136	0.28635	1.31845		0.2007	0.754244		-0.08565	0.236237		#N/A	#N/A
HCON_00001980	HCON_00001980	22.8513	22.9332	22.353	NaN	22.8751	22.8446	22.7327	22.7176	23.0586	23.0459	22.8751	22.7668	0.0799999	0.242054		0.2241	0.753683		0.1441	0.905039		#N/A	#N/A
HCON_00117000	HCON_00117000.4	27.8162	27.8024	27.5732	27.6738	27.5579	27.577	27.6466	27.569	27.5566	27.6565	27.6579	27.6132	-0.128775	1.10315		-0.0953503	0.753262		0.0334249	0.488582		#N/A	#N/A
HCON_00168760	HCON_00168760	27.0754	27.1847	27.046	27.062	27.1804	27.0842	27.1964	27.136	27.1579	27.0968	27.1388	27.2614	0.0572252	0.687426		0.0717001	0.74877		0.0144749	0.125904		K05635	LAMC1; laminin, gamma 1
HCON_00101230	HCON_00101230	22.961	22.7469	22.7099	22.6268	22.289	22.8024	22.8165	22.8315	22.9075	23.3038	22.7807	22.8767	-0.0763006	0.201178		0.206025	0.745969		0.282325	0.799662		#N/A	#N/A
HCON_00126650	HCON_00126650	24.6203	24.5267	24.448	24.6384	24.6065	24.5346	24.671	24.4405	24.8582	24.849	24.7373	24.4401	0.00480032	0.0247254		0.162801	0.745897		0.158	0.701236		K03949	NDUFA5; NADH dehydrogenase (ubiquinone) 1 alpha subcomplex subunit 5
HCON_00046510	HCON_00046510	26.6259	26.6672	26.6752	26.5341	26.333	26.44	26.6108	26.4762	26.5165	26.2394	26.5918	26.6027	-0.1606	1.29683		-0.138	0.745481		0.0226002	0.0794925		#N/A	#N/A
HCON_00154660	HCON_00154660	23.7971	23.7592	24.1828	23.8211	23.8943	24.0382	23.4995	23.685	23.4669	23.7019	23.3438	23.9932	-0.1108	0.302581		-0.2636	0.745287		-0.1528	0.354938		#N/A	#N/A
HCON_00024210	HCON_00024210	24.6025	24.775	24.596	24.6166	24.6936	24.7847	24.5209	24.7103	24.9663	24.8894	24.6806	24.6157	0.02985	0.163827		0.140474	0.734773		0.110624	0.505598		#N/A	#N/A
HCON_00104090	HCON_00104090	23.5446	23.4635	23.6974	23.2747	23.55	23.5858	23.8776	23.704	23.5457	23.7016	23.8003	23.57	0.1843	0.796574		0.15935	0.734596		-0.02495	0.0962511		#N/A	#N/A
HCON_00096640	HCON_00096640	24.8653	24.9562	25.0609	25.0946	25.1164	24.9198	24.8932	24.7799	25.0106	25.1743	25.0171	25.2299	-0.066925	0.326046		0.113725	0.730583		0.18065	1.04791		#N/A	#N/A
HCON_00111290	HCON_00111290.2;HCON_00111290.1	22.8858	NaN	22.688	22.5487	NaN	22.4278	22.3063	22.3543	22.726	23.0052	NaN	NaN	-0.3447	2.47263		0.1581	0.727837		0.5028	2.99995		#N/A	#N/A
HCON_00188390	HCON_00188390	24.129	23.8638	24.3047	24.193	24.0401	24.0173	24.0522	24.6499	24.0896	24.2928	24.6513	NaN	0.0672498	0.141918		0.22195	0.727547		0.1547	0.344662		#N/A	#N/A
HCON_00151650	HCON_00151650	25.6199	25.43	25.5316	25.2224	25.4654	25.473	25.5717	25.4425	25.495	25.3163	25.0964	25.1666	0.0371742	0.158379		-0.182401	0.724997		-0.219575	1.25284		K06536	#N/A
HCON_00158390	HCON_00158390	23.5671	23.7613	23.6773	23.468	NaN	23.4598	23.7874	23.5783	23.5074	23.6678	23.1642	23.4015	-0.00992489	0.036855		-0.183199	0.724685		-0.173275	0.6645		#N/A	#N/A
HCON_00110040	HCON_00110040	24.5659	24.353	24.4478	24.1072	24.4478	24.1812	24.2715	24.2821	24.3547	24.4908	24.6509	24.7538	-0.0728254	0.267632		0.194075	0.722358		0.2669	1.37143		K03943	NDUFV2; NADH dehydrogenase (ubiquinone) flavoprotein 2 [EC:7.1.1.2 1.6.99.3]
HCON_00065770	HCON_00065770	24.7898	24.8369	24.6017	24.604	24.5424	24.7615	24.7328	24.7101	24.9307	24.8766	24.9582	24.6341	-0.0214005	0.0996072		0.1418	0.719514		0.1632	0.936548		#N/A	#N/A
HCON_00127440	HCON_00127440	NaN	22.155	NaN	22.6217	22.4729	22.339	22.347	22.5166	22.2673	NaN	21.9803	22.2542	0.0305247	0.0773427		-0.221076	0.718526		-0.2516	1.70326		K17923	SNX9_18_33; sorting nexin-9/18/33
HCON_00143120	HCON_00143120	25.5317	25.5013	25.4097	25.6528	25.6396	25.5473	25.4634	25.6788	25.691	25.6772	25.4606	25.7295	0.0584002	0.362725		0.1157	0.716389		0.0572996	0.311777		#N/A	#N/A
HCON_00089310	HCON_00089310	24.2208	24.0488	24.4246	24.0449	24.0503	24.049	24.1027	24.0969	23.8399	24.1978	24.0134	24.0101	-0.11005	0.565305		-0.169476	0.712823		-0.0594258	0.341445		#N/A	#N/A
HCON_00175270	HCON_00175270	24.3242	23.8798	NaN	23.8125	23.9824	23.0737	23.654	23.4227	23.6967	24.0831	23.7785	23.4579	-0.4723	1.10766		-0.251451	0.712663		0.220849	0.425155		#N/A	#N/A
HCON_00133410	HCON_00133410.3;HCON_00133410.2;HCON_00133410.1	28.3102	28.4869	28.5586	28.5448	28.495	28.4197	28.4878	28.5518	28.4086	28.2771	28.3455	28.4617	0.0134506	0.0764805		-0.1019	0.712408		-0.11535	1.26947		#N/A	#N/A
HCON_00042350	HCON_00042350	25.2143	25.0287	25.3762	25.5103	25.3678	25.4766	25.2097	25.3063	25.5646	25.5416	25.2802	25.4586	0.057725	0.192287		0.178874	0.712		0.12115	0.686773		K00294	E1.2.1.88; 1-pyrroline-5-carboxylate dehydrogenase [EC:1.2.1.88]
HCON_00157530	HCON_00157530	23.3322	23.1552	23.4134	23.6563	23.5315	23.2562	23.2856	23.3401	23.8986	23.7166	23.7904	23.2152	-0.0359244	0.109765		0.265925	0.70372		0.30185	0.941515		#N/A	#N/A
HCON_00024640	HCON_00024640	23.6423	23.6466	23.4793	23.4486	23.5066	23.9694	23.5672	23.6403	23.607	23.6388	23.6647	23.6184	0.116675	0.452884		0.0780249	0.702074		-0.03865	0.140949		#N/A	#N/A
HCON_00014600	HCON_00014600	23.5677	23.3226	23.4694	23.6684	23.4544	23.3927	23.3013	23.4934	23.4822	23.7025	23.8421	23.6109	-0.0965748	0.525887		0.1524	0.699962		0.248975	1.54879		#N/A	#N/A
HCON_00064360	HCON_00064360	25.03	24.9265	24.8741	25.1637	24.9394	25.0583	25.1676	25.1294	24.9945	24.8364	24.7152	24.9391	0.0750999	0.408097		-0.127275	0.696603		-0.202375	1.36188		#N/A	#N/A
HCON_00099930	HCON_00099930	23.8543	23.8216	23.6799	23.4705	23.6029	24.0122	23.6549	23.9482	23.759	23.8383	23.7953	24.1305	0.0979748	0.30544		0.174201	0.693893		0.0762258	0.230546		K11352	NDUFA12; NADH dehydrogenase (ubiquinone) 1 alpha subcomplex subunit 12
HCON_00160130	HCON_00160130	NaN	24.5365	24.8213	NaN	24.4861	24.4329	24.1881	24.4222	24.4809	24.285	24.7431	24.4937	-0.296576	1.5116		-0.178226	0.692258		0.11835	0.465169		#N/A	#N/A
HCON_00072710	HCON_00072710.2;HCON_00072710.1	24.2356	24.1892	24.5135	24.4651	24.5567	24.5065	24.4905	24.3309	24.5391	24.4028	24.3841	24.7013	0.1203	0.600604		0.155975	0.690593		0.035675	0.154967		#N/A	#N/A
HCON_00106560	HCON_00106560	23.8263	23.3941	23.1692	23.4668	23.3193	23.5362	23.272	23.3551	22.7262	23.3272	23.4832	23.1054	-0.0934505	0.258679		-0.3036	0.68881		-0.21015	0.564235		#N/A	#N/A
HCON_00079500	HCON_00079500.2;HCON_00079500.3;HCON_00079500.1;HCON_00152310	26.1142	26.334	26.4678	26.3493	26.1541	26.1011	26.0348	26.4022	26.7183	26.3869	26.4334	26.3568	-0.143275	0.626366		0.157525	0.686856		0.300799	1.39461		#N/A	#N/A
HCON_00034940	HCON_00034940	21.9855	21.9668	22.1044	22.45	22.8495	22.5676	22.3489	22.8799	22.4884	22.667	22.7512	21.8817	0.5348	1.7177		0.320399	0.686124		-0.2144	0.405513		#N/A	#N/A
HCON_00125470	HCON_00125470	22.6582	22.9348	22.8361	22.9954	22.3735	22.8222	22.4837	NaN	22.4936	22.5533	22.9367	22.7382	-0.296324	1.3071		-0.175674	0.683799		0.12065	0.380433		#N/A	#N/A
HCON_00096580	HCON_00096580	21.8159	21.5323	21.3488	21.37	NaN	NaN	21.895	NaN	21.4191	NaN	21.9092	21.883	NaN	0		0.220349	0.683705		NaN	0		#N/A	#N/A
HCON_00053530	HCON_00053530	22.8315	22.3067	22.925	22.6275	22.9691	23.0817	22.8332	22.6052	23.1439	22.7903	22.8022	22.8531	0.199625	0.541542		0.2247	0.676955		0.025075	0.0676829		#N/A	#N/A
HCON_00049130	HCON_00049130	23.5693	23.7133	23.8116	23.6745	23.6829	23.8044	23.8143	23.7406	24.1552	23.7076	24.1468	23.6096	0.0683751	0.540066		0.212625	0.674712		0.144249	0.439281		#N/A	#N/A
HCON_00149100	HCON_00149100	25.1904	24.8759	25.1723	24.8437	25.4802	25.3881	25.3034	25.4153	24.9998	25.2429	25.1279	25.5162	0.376175	2.02645		0.201125	0.672942		-0.17505	0.740316		#N/A	#N/A
HCON_00157510	HCON_00157510	25.2188	24.7354	24.7624	24.5962	24.9742	25.1148	24.7328	24.9288	24.9684	25.0544	25.0785	24.9803	0.10945	0.291881		0.1922	0.672017		0.0827503	0.443971		K13963	SERPINB; serpin B
HCON_00001070	HCON_00001070	26.548	26.5118	26.4872	26.6528	26.4202	26.5891	26.5722	26.5331	26.693	26.5663	26.6126	26.5839	-0.0212998	0.154895		0.0640001	0.670428		0.0853	0.917689		#N/A	#N/A
HCON_00003590	HCON_00003590	24.8126	25.1793	25.0717	24.8431	25.6127	25.2828	25.4458	25.5545	25.2831	NaN	25.1786	24.9405	0.497276	2.30954		0.157401	0.662901		-0.339875	1.80313		K00418	QCR8; ubiquinol-cytochrome c reductase subunit 8
HCON_00106670	HCON_00106670	23.5768	22.8723	23.3434	NaN	23.518	23.2736	23.7445	23.2998	23.4449	23.3852	23.5822	23.4786	0.1948	0.483739		0.20855	0.658157		0.0137501	0.0407087		#N/A	#N/A
HCON_00061680	HCON_00061680;HCON_00006640	28.5252	28.6239	28.6112	28.5876	28.6007	28.5712	28.7185	28.7024	28.3937	28.3468	28.6301	28.5797	0.0612249	0.696408		-0.0994	0.657921		-0.160625	1.06575		#N/A	#N/A
HCON_00102730	HCON_00102730	22.4914	22.5796	NaN	23.1214	NaN	23.1358	22.9191	23.0931	22.7198	23.1114	23.1269	22.8902	0.318524	1.13494		0.231275	0.653353		-0.0872493	0.347212		#N/A	#N/A
HCON_00192970	HCON_00192970	21.4416	21.7006	21.2751	NaN	21.8061	21.8531	22.2224	21.7291	21.5087	22.2031	21.6399	21.5418	0.43025	1.65729		0.250949	0.652716		-0.1793	0.40314		#N/A	#N/A
HCON_00150470	HCON_00150470	23.7698	24.366	24.2458	24.1657	24.0016	24.0368	24.0006	24.5893	23.8845	24.0664	23.3647	24.0848	0.0202503	0.036159		-0.286725	0.648406		-0.306975	0.667472		K08660	CNDP2; cytosolic nonspecific dipeptidase [EC:3.4.13.18]
HCON_00001260	HCON_00001260	24.0852	24.1825	24.1393	23.902	24.0832	24.1893	24.0643	24.1374	23.9609	23.8815	24.0031	24.0692	0.0413003	0.247884		-0.0985751	0.644765		-0.139875	1.55781		K01045	PON; arylesterase / paraoxonase [EC:3.1.1.2 3.1.8.1]
HCON_00045050	HCON_00045050	NaN	21.0198	20.8787	20.93	21.2442	21.278	21.3439	20.9985	21.0169	20.6409	20.8389	NaN	0.273325	1.82764		-0.110601	0.644433		-0.383926	1.92686		K01887	RARS; arginyl-tRNA synthetase [EC:6.1.1.19]
HCON_00114350	HCON_00114350	25.6718	25.4694	25.661	25.5467	25.5878	25.5378	25.5564	25.5745	25.6172	25.6316	25.6545	25.9778	-0.0231004	0.181816		0.13305	0.644103		0.15615	0.912332		#N/A	#N/A
HCON_00059250	HCON_00059250	22.2526	22.1504	21.7488	22.2555	22.0037	21.8099	21.9115	21.7025	21.9506	22.2252	21.6509	21.4996	-0.244925	0.909604		-0.27025	0.642864		-0.0253253	0.0511335		#N/A	#N/A
HCON_00193660	HCON_00193660	21.3442	NaN	21.161	NaN	21.4095	21.7392	21.2656	21.1188	21.2164	21.2189	NaN	21.9	0.161201	0.534897		0.223026	0.640196		0.0618253	0.109687		#N/A	#N/A
HCON_00070120	HCON_00070120	29.0573	29.0918	29.1921	29.1966	29.0201	29.0653	29.1575	29.0345	29.1018	29.0717	29.0971	29.0737	-0.0651007	0.668826		-0.0483756	0.63947		0.0167251	0.208954		#N/A	#N/A
HCON_00185740	HCON_00185740	23.2904	22.7469	23.0505	22.5678	23.1337	22.3968	22.2697	22.4644	22.8819	23.381	23.0738	23.4147	-0.347751	0.666536		0.27395	0.639136		0.621701	1.43891		K05449	#N/A
HCON_00166570	HCON_00166570.2;HCON_00166570.1	24.6027	24.3685	24.6486	24.5041	24.5926	25.1892	24.8093	24.8384	24.4785	24.6599	24.6581	25.0427	0.3264	1.25131		0.178825	0.637231		-0.147574	0.374476		#N/A	#N/A
HCON_00029990	HCON_00029990	24.3502	24.3913	24.6244	24.6581	24.6903	24.944	24.8252	24.7287	24.7175	24.5694	24.886	24.4813	0.29105	1.61897		0.15755	0.63329		-0.1335	0.599224		#N/A	#N/A
HCON_00121390	HCON_00121390	23.3506	23.3272	23.6264	23.3526	23.8149	23.9054	23.7948	23.3131	23.458	23.5917	23.4809	23.5321	0.29285	0.996245		0.101475	0.628444		-0.191375	0.675222		#N/A	#N/A
HCON_00065470	HCON_00065470	24.3395	24.102	24.2399	23.9569	24.0996	24.4685	23.9908	24.0968	24.2341	24.2881	24.4154	24.2035	0.00435019	0.0109488		0.1257	0.626753		0.12135	0.480903		K02149	ATPeV1D; V-type H+-transporting ATPase subunit D
HCON_00030060	HCON_00030060	23.3169	23.2704	23.2727	23.2968	23.6014	23.4501	23.3859	23.5516	23.4466	23.4117	23.2247	23.3363	0.20805	2.23063		0.0656252	0.619857		-0.142425	1.07035		K03960	NDUFB4; NADH dehydrogenase (ubiquinone) 1 beta subcomplex subunit 4
HCON_00070760	HCON_00070760	20.4055	20.9322	21.0874	20.6465	21.2618	21.1715	21.2399	21.4926	20.9533	21.3318	20.767	NaN	0.52355	1.6977		0.249475	0.618391		-0.274075	1.03771		#N/A	#N/A
HCON_00066710	HCON_00066710	26.2919	26.2272	26.4285	26.3766	26.6828	26.5448	26.4531	26.5536	26.3468	26.4099	26.378	26.4464	0.227525	1.89283		0.0642252	0.616466		-0.1633	1.70309		K02264	COX5A; cytochrome c oxidase subunit 5a
HCON_00055920	HCON_00055920	28.4128	28.2431	28.217	28.1784	28.2692	28.4229	28.4126	28.3585	28.2249	28.3986	28.3351	28.4694	0.102975	0.821637		0.0941753	0.609062		-0.00879955	0.0491825		K22614	#N/A
HCON_00063660	HCON_00063660.2;HCON_00063660.1;HCON_00063660.3	26.6034	26.6874	26.7283	26.4649	26.833	26.8057	26.8516	26.8346	26.7972	26.689	26.6734	26.663	0.210226	1.92715		0.08465	0.608473		-0.125576	2.0855		#N/A	#N/A
HCON_00063650	HCON_00063650	NaN	21.579	21.4473	21.2642	21.2796	21.4682	21.0566	21.0066	20.9993	NaN	21.5935	21.1527	-0.227425	0.929311		-0.181675	0.608111		0.0457501	0.101925		#N/A	#N/A
HCON_00167760	HCON_00167760	27.0443	27.1208	27.2085	27.0966	27.13	26.9204	27.0543	26.9616	27.0871	27.0733	27.0823	27.0462	-0.100975	0.874726		-0.0453253	0.604878		0.0556498	0.5381		K05768	GSN; gelsolin
HCON_00167370	HCON_00167370	25.8429	25.802	25.9454	25.6592	25.6925	25.6711	25.6334	25.7552	25.751	25.5955	25.5696	25.8663	-0.124325	0.989676		-0.116775	0.604326		0.00755024	0.0351882		#N/A	#N/A
HCON_00019500	HCON_00019500	23.331	23.3647	23.3351	23.3838	22.7967	23.5739	22.6996	23.3872	22.8053	NaN	22.7142	23.6946	-0.2393	0.507846		-0.282276	0.602704		-0.0429754	0.0487022		K19326	#N/A
HCON_00032830	HCON_00032830	24.3012	24.0091	24.2302	24.4186	23.8056	23.6611	24.3135	24.2316	23.866	24.2394	24.0493	24.1917	-0.236825	0.621873		-0.153175	0.602358		0.0836501	0.181386		#N/A	#N/A
HCON_00185200	HCON_00185200	NaN	NaN	22.0093	21.3319	22.1028	NaN	21.9305	NaN	22.4628	21.8929	21.9351	21.6925	0.34605	0.862762		0.325225	0.601864		-0.0208254	0.042174		#N/A	#N/A
HCON_00165710	HCON_00165710	26.0188	26.1552	26.5859	26.2701	26.5542	26.433	26.2498	26.5328	26.4968	26.2696	26.556	26.3952	0.18495	0.632743		0.1719	0.595407		-0.0130501	0.0488195		#N/A	#N/A
HCON_00184900	HCON_00184900.2;HCON_00184900.1	21.9286	21.9224	22.2024	21.857	NaN	NaN	NaN	21.8804	21.8152	21.7492	22.0311	21.8222	NaN	0		-0.123175	0.592149		NaN	0		#N/A	#N/A
HCON_00184420	HCON_00184420	26.264	26.4969	26.4939	26.2716	26.5599	26.3533	26.3128	26.3178	26.0804	26.0592	26.2777	26.4989	0.00434971	0.0167219		-0.15255	0.590171		-0.1569	0.633776		#N/A	#N/A
HCON_00128780	HCON_00128780;CON__P62894;HCON_00160470;HCON_00160460	26.1778	25.8773	26.1566	26.221	26.1813	25.7577	26.3554	26.29	26.4676	26.3717	26.1768	26.0378	0.0379248	0.0886616		0.1553	0.58899		0.117375	0.297014		#N/A	#N/A
HCON_00068320	HCON_00068320	23.2182	22.739	23.0158	23.043	23.2828	23.175	23.3692	23.0684	23.4371	23.0045	23.2046	23.0596	0.21985	0.945702		0.17245	0.586575		-0.0474	0.155878		#N/A	#N/A
HCON_00026430	HCON_00026430	25.0646	24.6253	24.8801	24.9121	25.2337	25.358	24.9757	25.1843	24.9559	25.1433	24.9561	24.9377	0.3174	1.40427		0.127725	0.581306		-0.189675	1.05468		K03937	NDUFS4; NADH dehydrogenase (ubiquinone) Fe-S protein 4
HCON_00039800	HCON_00039800	21.2035	21.4032	21.8892	21.7039	21.4357	NaN	21.3461	21.3944	21.3732	NaN	21.3485	NaN	-0.157876	0.462611		-0.189101	0.580526		-0.0312252	0.787543		#N/A	#N/A
HCON_00188530	HCON_00188530	24.1737	23.219	23.7971	23.2505	23.951	23.9341	23.4884	23.7607	23.9883	23.9418	23.8127	23.8481	0.173475	0.284114		0.28765	0.578036		0.114175	0.445638		K00323	NNT; H+-translocating NAD(P) transhydrogenase [EC:1.6.1.2 7.1.1.1]
HCON_00047200	HCON_00047200	23.3962	23.2877	23.302	23.0907	23.4285	23.7364	23.553	23.6971	23.403	23.6685	23.2857	23.27	0.334599	1.89751		0.13765	0.574859		-0.196949	0.852429		#N/A	#N/A
HCON_00023910	HCON_00023910.1;HCON_00023910.2	26.2619	26.4039	26.3866	26.371	26.192	26.3171	26.1394	26.3105	26.1113	26.2978	26.1057	26.4627	-0.1161	1.11239		-0.111475	0.572939		0.00462484	0.0162951		#N/A	#N/A
HCON_00068170	HCON_00068170	26.5194	26.5363	26.6071	26.603	26.3763	26.3943	26.5107	26.5835	26.4371	26.6344	26.5191	26.3997	-0.10025	0.946042		-0.0688753	0.568895		0.0313745	0.169846		#N/A	#N/A
HCON_00065690	HCON_00065690.1	28.4643	28.5045	28.3591	28.255	28.4255	28.2864	28.4225	28.3454	28.243	28.3306	28.2982	28.3972	-0.0257745	0.150858		-0.0784745	0.568171		-0.0527	0.523278		#N/A	#N/A
HCON_00034310	HCON_00034310	30.861	30.9925	31.0126	31.0447	30.7271	30.8515	30.9025	30.8903	30.8971	30.9243	30.9857	30.8766	-0.13485	1.25594		-0.0567751	0.567548		0.0780749	0.839731		#N/A	#N/A
HCON_00084420	HCON_00084420	24.3171	24.4025	24.2963	24.2906	24.0089	24.359	24.1193	24.1478	24.1648	24.4322	24.1559	24.2176	-0.167875	1.13201		-0.0840006	0.563556		0.0838747	0.373393		K00149	ALDH9A1; aldehyde dehydrogenase family 9 member A1 [EC:1.2.1.47 1.2.1.3]
HCON_00090740	HCON_00090740	25.5267	25.2304	25.3978	25.376	25.174	25.4272	25.339	25.3202	25.1292	25.3552	25.3141	25.3442	-0.0676246	0.364815		-0.0970497	0.5633		-0.0294251	0.150845		#N/A	#N/A
HCON_00135220	HCON_00135220	23.2531	23.3006	23.5918	23.3426	23.2933	23.5432	23.24	22.833	23.478	23.4935	23.3395	23.6557	-0.14465	0.381545		0.11965	0.56192		0.2643	0.820402		#N/A	#N/A
HCON_00154670	HCON_00154670	23.0638	23.2495	23.4276	23.4815	23.3848	23.3127	23.6215	23.3918	22.7263	22.8695	23.467	23.2299	0.122099	0.477687		-0.232426	0.561058		-0.354526	1.00599		#N/A	#N/A
HCON_00062010	HCON_00062010	26.332	26.4627	26.6267	26.6517	26.6158	26.698	26.7227	26.8348	26.6375	26.6499	26.7025	26.498	0.199551	1.20255		0.1037	0.557796		-0.0958505	0.749537		#N/A	#N/A
HCON_00049110	HCON_00049110	25.0477	24.9209	24.9192	25.1044	24.8322	24.8837	24.8921	24.8962	24.9414	24.7778	24.8625	25.0533	-0.122001	1.33197		-0.0893006	0.556332		0.0327005	0.215958		#N/A	#N/A
HCON_00056540	HCON_00056540	27.9988	28.0973	28.2684	28.2794	28.0095	27.8713	27.8949	28.112	28.2255	28.0366	28.0508	27.8106	-0.18905	1.12273		-0.1301	0.556016		0.0589504	0.234363		K04097	HPGDS; prostaglandin-H2 D-isomerase / glutathione transferase [EC:5.3.99.2 2.5.1.18]
HCON_00143650	HCON_00143650	24.1057	24.1024	24.2348	23.8497	23.966	24.3575	24.3416	23.8931	24.0447	24.1303	24.2323	24.4502	0.0664001	0.176479		0.141225	0.552896		0.0748248	0.196371		K17786	#N/A
HCON_00137980	HCON_00137980.3;HCON_00137980.1;HCON_00137980.2	24.9397	25.0552	25.0002	24.9816	25.0233	25.0751	24.9967	24.9907	25.091	25.1398	25.0587	24.9293	0.0272751	0.388466		0.0605249	0.552842		0.0332499	0.282155		#N/A	#N/A
HCON_00007460	HCON_00007460	23.3467	23.1923	23.3586	23.0471	23.3723	23.384	23.467	NaN	23.1246	23.4432	NaN	23.5598	0.171592	1.18015		0.139699	0.552371		-0.0318928	0.126757		#N/A	#N/A
HCON_00008850	HCON_00008850	26.3512	26.3601	26.3143	26.2728	26.3061	26.2873	26.2594	26.4201	26.3616	26.1277	26.3126	26.2392	-0.00637531	0.055453		-0.0643249	0.547592		-0.0579495	0.414253		K19525	VPS13A_C; vacuolar protein sorting-associated protein 13A/C
HCON_00007290	HCON_00007290	24.3645	24.7532	24.0423	24.1622	24.4639	24.8255	24.3879	24.503	24.707	24.6162	24.4205	24.3896	0.214525	0.543493		0.202775	0.541988		-0.0117497	0.0328633		#N/A	#N/A
HCON_00167570	HCON_00167570	23.1259	23.0125	23.1055	22.9274	23.1341	22.8779	23.3495	22.9829	23.3825	23.4621	23.1004	22.8813	0.0432749	0.147065		0.16375	0.538436		0.120475	0.300643		#N/A	#N/A
HCON_00111700	HCON_00111700	20.7516	21.0813	21.1924	NaN	20.9337	21.3948	NaN	20.9217	20.9372	21.4488	20.9223	21.8475	0.074975	0.205869		0.280525	0.537887		0.20555	0.356695		#N/A	#N/A
HCON_00106860	HCON_00106860	24.0941	24.5039	24.2655	24.4377	24.3388	24.5048	24.3909	24.2876	24.3497	24.5202	24.4939	24.4024	0.0552249	0.21369		0.11625	0.537593		0.0610251	0.44783		#N/A	#N/A
HCON_00029410	HCON_00029410	22.6904	23.5133	23.0114	22.956	23.2956	23.4414	23.4974	22.9852	23.3113	23.3542	23.2981	23.0578	0.262126	0.599521		0.212575	0.533529		-0.0495505	0.141492		#N/A	#N/A
HCON_00124750	HCON_00124750	24.3258	24.4577	24.4472	24.6266	24.3698	24.4499	24.4857	24.4656	24.8921	24.7663	24.3837	24.4483	-0.0215755	0.120457		0.158274	0.532803		0.17985	0.696218		#N/A	#N/A
HCON_00036310	HCON_00036310	25.0818	25.2702	25.0458	24.7233	25.2467	25.2995	25.243	25.2912	25.2886	25.0812	25.0968	25.2241	0.239825	1.0912		0.1424	0.530198		-0.097425	0.952014		#N/A	#N/A
HCON_00111320	HCON_00111320	21.785	21.9479	NaN	21.6315	21.8584	NaN	NaN	NaN	NaN	21.8237	22.0558	21.7845	NaN	0		0.0997248	0.521866		NaN	0		K14026	#N/A
HCON_00056560	HCON_00056560	23.1134	23.6468	23.759	23.6517	23.3716	23.289	23.6139	23.427	23.1963	23.173	23.6608	23.3083	-0.11735	0.306813		-0.208124	0.52127		-0.0907741	0.285992		#N/A	#N/A
HCON_00132130	HCON_00132130	22.495	23.3261	22.7727	22.7931	23.2087	22.5352	22.8813	22.5496	22.9279	22.6094	22.4333	22.4863	-0.0530248	0.0810994		-0.2325	0.519692		-0.179475	0.407088		#N/A	#N/A
HCON_00016500	HCON_00016500	26.4933	26.3254	26.6055	26.6652	26.7416	26.4457	26.8171	26.6568	26.5299	26.5419	26.8938	26.6319	0.142951	0.619997		0.127026	0.518076		-0.0159245	0.0477888		K02265	COX5B; cytochrome c oxidase subunit 5b
HCON_00097670	HCON_00097670	26.0003	25.9181	25.6837	25.7824	25.5795	25.8524	25.8934	25.8861	25.9205	25.9769	26.0317	25.8272	-0.0432749	0.162095		0.0929499	0.516411		0.136225	0.776074		#N/A	#N/A
HCON_00097510	HCON_00097510	27.0551	27.0007	26.8544	26.8048	26.8823	27.0064	27.0505	26.8876	26.7154	26.7301	26.8794	26.9938	0.0279498	0.14612		-0.0990748	0.513232		-0.127025	0.804673		#N/A	#N/A
HCON_00027370	HCON_00027370	22.8055	22.7767	22.7004	22.6799	23.3347	22.8242	NaN	22.8441	22.8343	22.8807	23.0404	22.6181	0.260375	1.11688		0.10275	0.512283		-0.157626	0.489551		#N/A	#N/A
HCON_00034140	HCON_00034140	22.2632	22.8129	23.4167	23.5077	22.6716	23.1711	23.0386	22.4067	23.2585	23.6277	23.3396	23.1468	-0.178125	0.209445		0.343024	0.51208		0.521149	1.37767		#N/A	#N/A
HCON_00033450	HCON_00033450	22.6313	NaN	22.3665	22.8577	22.7723	22.9097	22.7979	22.6532	22.5045	22.3738	22.6767	22.3686	0.164775	0.707328		-0.1376	0.510266		-0.302375	1.82638		#N/A	#N/A
HCON_00130120	HCON_00130120	23.2354	23.0744	23.2636	23.2099	23.2677	22.9721	23.1057	23.2744	23.0507	22.9462	23.4268	22.3982	-0.0408497	0.192064		-0.24035	0.509169		-0.199501	0.38895		#N/A	#N/A
HCON_00156060	HCON_00156060	22.8751	22.861	22.9874	22.6634	23.0018	23.1886	22.7868	22.7978	23.3083	23.0114	22.6861	23.0194	0.0970254	0.35864		0.159575	0.508939		0.0625496	0.150247		#N/A	#N/A
HCON_00074340	HCON_00074340	29.6924	29.6481	29.6177	29.7532	29.4977	29.5601	29.7422	29.6908	29.7547	29.7411	29.6413	29.7519	-0.05515	0.376123		0.0443997	0.508817		0.0995498	0.785351		K01623	ALDO; fructose-bisphosphate aldolase, class I [EC:4.1.2.13]
HCON_00015900	HCON_00015900	23.2183	23.6407	23.9855	23.9089	23.9559	23.3305	23.3235	23.7246	23.57	23.5623	23.6238	22.982	-0.104725	0.174823		-0.253825	0.505457		-0.1491	0.28581		#N/A	#N/A
HCON_00050240	HCON_00050240.2;HCON_00050240.1	22.5662	23.3302	NaN	23.162	22.4934	NaN	NaN	23.2519	22.8602	22.9507	22.9811	22.1891	-0.146825	0.214176		-0.2742	0.504993		-0.127375	0.171443		#N/A	#N/A
HCON_00074680	HCON_00074680.1;HCON_00074680.2	23.723	23.4651	23.6491	23.715	23.4136	23.6334	23.4798	23.7338	23.7307	23.8213	23.7308	23.5995	-0.0728993	0.329318		0.0825257	0.500878		0.155425	0.920561		#N/A	#N/A
HCON_00018810	HCON_00018810	24.707	24.7013	24.4226	24.7466	24.4901	24.6235	24.7073	24.5611	24.5858	25.1257	24.7737	24.6968	-0.0488744	0.223562		0.151125	0.499065		0.2	0.790653		K03963	NDUFB7; NADH dehydrogenase (ubiquinone) 1 beta subcomplex subunit 7
HCON_00112500	HCON_00112500	24.5118	24.5124	24.816	24.618	24.1572	24.1831	24.3716	24.2404	24.7572	24.1583	24.3255	24.5653	-0.376475	2.32705		-0.162975	0.496441		0.2135	0.748484		K17403	#N/A
HCON_00090480	HCON_00090480	22.6223	22.3076	22.4319	22.211	22.2896	22.5078	22.2216	22.6526	NaN	22.17	22.5165	22.0681	0.0246997	0.0660467		-0.141675	0.494816		-0.166375	0.563078		#N/A	#N/A
HCON_00065870	HCON_00065870	31.4158	31.1641	31.4501	31.4463	31.3204	31.3657	31.4515	31.3623	31.6648	31.4124	31.4645	31.3526	0.00589991	0.0272927		0.1045	0.494235		0.0985999	0.645852		#N/A	#N/A
HCON_00110730	HCON_00110730	NaN	22.4519	NaN	22.7328	NaN	22.5777	NaN	22.2008	22.5618	22.7591	22.6554	22.8241	-0.2031	0.732591		0.10775	0.494049		0.31085	1.34628		#N/A	#N/A
HCON_00123600	HCON_00123600	28.3537	28.0711	28.1307	28.2211	28.1829	28.1061	28.138	28.2749	28.2813	28.2512	28.3432	28.1968	-0.0186749	0.0953203		0.0739751	0.491401		0.0926499	0.998687		#N/A	#N/A
HCON_00151700	HCON_00151700	22.0964	22.2367	22.752	22.1118	22.4402	22.1355	22.4229	22.5165	22.6435	22.2321	22.539	22.5447	0.0795503	0.176493		0.1906	0.487189		0.11105	0.399365		#N/A	#N/A
HCON_00063320	HCON_00063320.2;HCON_00063320.1	NaN	22.7341	NaN	23.1419	NaN	NaN	NaN	22.3342	22.5073	22.1082	22.8881	23.1539	NaN	0		-0.273625	0.485126		NaN	0		#N/A	#N/A
HCON_00057760	HCON_00057760	31.9177	31.6813	31.7749	31.7864	31.7988	31.7538	31.9306	31.8481	31.9036	31.8039	31.7981	31.8938	0.0427499	0.289241		0.0597754	0.483		0.0170255	0.13607		K00140	mmsA; malonate-semialdehyde dehydrogenase (acetylating) / methylmalonate-semialdehyde dehydrogenase [EC:1.2.1.18 1.2.1.27]
HCON_00008820	HCON_00008820	26.1272	26.1736	26.2109	26.0931	26.1627	26.207	26.3422	26.2141	26.2984	26.1604	26.2361	26.1144	0.0803008	0.870663		0.051126	0.481976		-0.0291748	0.206505		K00814	GPT; alanine transaminase [EC:2.6.1.2]
HCON_00042950	HCON_00042950	28.3412	28.674	28.6522	28.5134	28.5218	28.4037	28.5912	28.5974	28.4988	28.2911	28.586	28.3808	-0.016675	0.0667713		-0.106025	0.479007		-0.0893497	0.521734		#N/A	#N/A
HCON_00186000	HCON_00186000.3;HCON_00186000.2;HCON_00186000.1	23.7935	24.1709	24.1704	24.1905	24.0015	24.1864	24.1298	24.0502	24.3739	24.203	24.0469	24.1882	0.0106492	0.035204		0.121674	0.470088		0.111025	0.683339		#N/A	#N/A
HCON_00129970	HCON_00129970	24.3686	24.209	24.0586	24.0511	24.0759	24.0668	24.0118	24.5268	24.058	24.3389	24.4202	24.3209	-0.00150013	0.00354558		0.112675	0.46924		0.114175	0.341561		#N/A	#N/A
HCON_00053210	HCON_00053210.2;HCON_00053210.1	21.9041	21.9283	22.8064	NaN	21.9955	NaN	22.0971	21.9966	21.8863	21.8917	22.1632	22.0116	-0.183201	0.377683		-0.224725	0.461022		-0.0415244	0.243281		#N/A	#N/A
HCON_00112720	HCON_00112720	29.6789	29.5872	29.6517	29.6234	29.6288	29.7572	29.7703	29.6793	29.7018	29.7167	29.6057	29.6483	0.0736003	0.973569		0.032825	0.460001		-0.0407753	0.4327		K15040	VDAC2; voltage-dependent anion channel protein 2
HCON_00071150	HCON_00071150	23.0519	23.0722	22.8866	22.4061	23.2077	23.242	23.3464	23.3664	22.6958	23.054	23.1969	23.3015	0.436425	1.46647		0.20785	0.459631		-0.228575	0.829142		#N/A	#N/A
HCON_00109560	HCON_00109560	23.1638	23.3091	23.4151	23.3748	23.5709	23.2071	23.3224	23.3316	22.9296	NaN	23.4184	23.2482	0.0423002	0.174405		-0.116975	0.456411		-0.159275	0.591673		#N/A	#N/A
HCON_00189950	HCON_00189950.2;HCON_00189950.1	26.9967	26.9243	27.1016	27.0214	26.9974	27.0467	27.0271	27.0183	26.9136	26.9051	27.038	26.992	0.0113745	0.110943		-0.0488248	0.451648		-0.0601993	0.910265		#N/A	#N/A
HCON_00083990	HCON_00083990	24.6197	24.7464	24.5903	24.6004	24.7174	24.5427	24.7692	24.7163	24.8973	24.7371	24.6991	24.5468	0.0471992	0.327247		0.0808754	0.450598		0.0336761	0.146857		K03954	NDUFA10; NADH dehydrogenase (ubiquinone) 1 alpha subcomplex subunit 10
HCON_00059190	HCON_00059190	26.4328	26.3615	26.4535	26.2123	26.4133	26.4321	26.4182	26.5025	26.4388	26.4203	26.4369	26.388	0.0764999	0.623364		0.055975	0.449961		-0.020525	0.37479		K15105	SLC25A12_13; solute carrier family 25 (mitochondrial aspartate/glutamate transporter), member 12/13
HCON_00044630	HCON_00044630	25.4323	25.5301	25.4632	25.6619	25.5748	25.451	25.3659	25.4765	25.5145	25.1975	25.5209	25.483	-0.0548248	0.354287		-0.0928998	0.44907		-0.038075	0.165716		#N/A	#N/A
HCON_00025960	HCON_00025960	25.0179	24.782	24.6894	25.1807	24.8656	25.0223	24.5386	24.5968	24.9178	24.6601	24.8346	24.7595	-0.161674	0.45609		-0.124499	0.448894		0.0371752	0.108724		K00413	CYC1; ubiquinol-cytochrome c reductase cytochrome c1 subunit
HCON_00062340	HCON_00062340	26.8547	26.7824	26.6698	26.7824	26.7734	26.7129	26.8085	26.7526	26.8367	26.7768	26.7766	26.8816	-0.0104752	0.0882737		0.0455999	0.444834		0.0560751	0.872169		K06240	LAMA3_5; laminin, alpha 3/5
HCON_00115980	HCON_00115980	22.4583	NaN	22.699	NaN	21.9912	22.3651	22.8306	22.4953	22.4564	NaN	22.6317	NaN	-0.198224	0.495992		-0.0747242	0.439365		0.1235	0.284122		#N/A	#N/A
HCON_00019970	HCON_00019970	23.2666	22.7144	22.7085	22.6272	23.2654	23.2221	23.2007	22.8055	23.528	22.81	22.7376	23.1567	0.29425	0.804764		0.2289	0.437786		-0.0653501	0.115361		#N/A	#N/A
HCON_00032670	HCON_00032670	24.1999	24.3841	24.0773	24.4203	24.3105	24.3251	24.159	24.1145	24.5462	24.8553	24.2666	24.1216	-0.0431247	0.173705		0.177025	0.437061		0.22015	0.612339		#N/A	#N/A
HCON_00049560	HCON_00049560	NaN	22.4504	22.6896	22.9399	NaN	22.5299	NaN	NaN	23.3069	22.8421	NaN	22.4987	NaN	0		0.189275	0.437048		NaN	0		#N/A	#N/A
HCON_00089970	HCON_00089970	23.2698	23.3643	23.5355	22.9432	23.0158	23.3411	23.4144	23.2867	22.5748	22.831	22.7835	23.7757	-0.0136995	0.0310329		-0.28695	0.434032		-0.27325	0.433468		K05643	ABCA3; ATP-binding cassette, subfamily A (ABC1), member 3
HCON_00162960	HCON_00162960	25.3912	25.8092	24.5657	25.4554	25.5359	25.7044	25.5578	25.4456	25.2337	24.5712	24.3139	25.5759	0.25555	0.422477		-0.381701	0.433758		-0.63725	1.12561		#N/A	#N/A
HCON_00059280	HCON_00059280	25.6854	25.9238	26.0208	26.0491	25.8974	26.0125	25.9055	26.0193	25.8554	25.7665	25.9678	25.6999	0.0389004	0.169209		-0.0973749	0.429561		-0.136275	1.05865		#N/A	#N/A
HCON_00031070	HCON_00031070	22.0607	22.4512	22.5711	22.6753	22.3711	NaN	22.7648	22.6247	22.6823	22.5389	22.6143	22.4642	0.1473	0.414931		0.13535	0.422018		-0.01195	0.0442606		#N/A	#N/A
HCON_00055210	HCON_00055210	26.325	26.1005	26.3737	25.9958	26.4085	26.4196	26.4004	26.1819	26.398	26.248	26.155	26.4082	0.15385	0.700829		0.10355	0.421894		-0.0503001	0.244253		K07890	RAB21; Ras-related protein Rab-21
HCON_00078340	HCON_00078340	23.0365	22.7794	23.4795	22.7613	23.2025	23.3788	23.1661	23.2117	23.3765	23.4733	22.9432	23.0582	0.2256	0.615736		0.198625	0.420259		-0.0269747	0.0715794		#N/A	#N/A
HCON_00053900	HCON_00053900	22.7471	22.9899	22.9575	23.2028	23.1947	23.0964	23.1669	22.959	22.9072	23.1553	23.162	23.0888	0.129924	0.567607		0.104	0.416594		-0.0259247	0.122038		#N/A	#N/A
HCON_00162540	HCON_00162540	24.1194	24.2777	24.1319	24.3086	24.1877	24.2379	24.2334	24.1517	24.1266	24.2983	24.142	23.9381	-0.00672531	0.044291		-0.0831499	0.416327		-0.0764246	0.447997		K00008	SORD; L-iditol 2-dehydrogenase [EC:1.1.1.14]
HCON_00112200	HCON_00112200	23.9546	23.8659	23.9115	23.7845	23.5713	23.7364	23.7888	23.858	24.0072	23.671	23.8023	23.7279	-0.1405	1.02		-0.0770254	0.416048		0.0634747	0.274801		K00972	UAP1; UDP-N-acetylglucosamine/UDP-N-acetylgalactosamine diphosphorylase [EC:2.7.7.23 2.7.7.83]
HCON_00184690	HCON_00184690	26.1506	26.3088	26.3237	26.2946	26.2465	26.2728	26.1938	26.2585	26.1138	26.0857	26.3815	26.2062	-0.026525	0.247771		-0.0726252	0.412572		-0.0461001	0.27701		#N/A	#N/A
HCON_00019450	HCON_00019450	20.6893	21.1824	21.1811	21.6876	22.5201	21.8165	20.6309	21.5419	21.8601	22.146	20.8603	21.2081	0.44225	0.450479		0.333525	0.411689		-0.108725	0.0801243		#N/A	#N/A
HCON_00099110	HCON_00099110	22.0131	22.0842	22.1347	22.7184	22.203	22.467	22.637	22.2481	21.8592	21.5391	22.5646	NaN	0.151175	0.338403		-0.249975	0.411087		-0.401149	0.850394		K14677	ACY1; aminoacylase [EC:3.5.1.14]
HCON_00151550	HCON_00151550.2;HCON_00151550.1	26.832	26.835	26.8039	26.8767	26.799	26.8623	26.7873	26.8011	26.7745	26.8753	26.7838	26.8127	-0.0244746	0.494335		-0.0253248	0.41059		-0.000850201	0.0100889		#N/A	#N/A
HCON_00084100	HCON_00084100	24.7737	24.484	24.3634	24.5628	24.6474	24.7066	24.7216	24.6295	24.634	24.6272	24.5916	24.6548	0.1303	0.712097		0.0809255	0.40944		-0.0493746	0.976335		#N/A	#N/A
HCON_00193050.4	HCON_00193050.4	25.1121	24.9992	25.0139	25.1602	24.8596	24.687	24.7633	24.9226	24.7549	25.0172	25.3353	24.5106	-0.263226	2.17607		-0.166851	0.406044		0.096375	0.207576		K15404	#N/A
HCON_00038460	HCON_00038460	24.4255	24.3864	24.8263	24.6984	24.4843	24.2759	24.0909	24.3265	24.5877	24.9231	24.4877	24.9019	-0.28975	1.1337		0.140949	0.405543		0.430699	1.70222		K03962	NDUFB6; NADH dehydrogenase (ubiquinone) 1 beta subcomplex subunit 6
HCON_00150630	HCON_00150630	NaN	23.1019	23.0712	23.0493	22.9862	23.2507	23.9307	23.7594	23.097	22.8818	23.1595	22.898	0.407625	0.947343		-0.0650496	0.404326		-0.472675	1.06571		#N/A	#N/A
HCON_00011160	HCON_00011160	22.4876	22.715	22.507	22.1936	22.4914	22.8796	22.7542	22.7249	22.4243	22.5132	22.5902	22.9521	0.236725	0.8908		0.14415	0.40205		-0.0925746	0.270306		K03965	NDUFB9; NADH dehydrogenase (ubiquinone) 1 beta subcomplex subunit 9
HCON_00072140	HCON_00072140	21.817	23.4406	22.9381	23.1623	22.8816	23.2262	23.1526	23.2127	23.0392	23.2886	23.0614	23.2942	0.278775	0.324282		0.33135	0.402037		0.0525756	0.194404		#N/A	#N/A
HCON_00030490	HCON_00030490	NaN	21.567	21.752	NaN	NaN	21.6256	NaN	21.8163	21.6887	22.3478	21.4705	NaN	0.06145	0.343355		0.176175	0.399318		0.114725	0.239076		K00167	BCKDHB; 2-oxoisovalerate dehydrogenase E1 component beta subunit [EC:1.2.4.4]
HCON_00021720	HCON_00021720	24.237	24.1887	24.627	24.3607	24.7458	24.4669	24.58	24.4313	24.4906	24.4272	24.3782	24.4843	0.20265	0.838691		0.0917253	0.396176		-0.110924	0.715752		#N/A	#N/A
HCON_00057880	HCON_00057880	26.902	26.4457	26.4403	26.7889	26.5537	26.4793	26.4277	26.4248	26.5032	26.4918	26.4154	26.6934	-0.17285	0.683893		-0.118275	0.391418		0.054575	0.354219		K13908	#N/A
HCON_00168340	HCON_00168340	22.8817	22.6556	23.1408	23.4722	NaN	NaN	23.4553	23.4299	23.2235	23.223	23.2987	23.0571	0.405024	1.21713		0.163	0.390509		-0.242024	2.47584		#N/A	#N/A
HCON_00187880	HCON_00187880	25.5452	25.4712	25.6524	25.5091	25.5516	25.5953	25.5658	25.784	25.7935	25.5208	25.4892	25.6597	0.0797	0.557606		0.0713253	0.390373		-0.00837469	0.0326648		K08743	ENPP6; ectonucleotide pyrophosphatase/phosphodiesterase family member 6 [EC:3.1.4.-]
HCON_00011370	HCON_00011370	23.8323	23.867	23.8609	23.8946	24.2453	24.1602	23.6342	23.9267	23.908	24.6344	23.5613	24.1469	0.1279	0.411172		0.19895	0.385154		0.0710502	0.0987775		#N/A	#N/A
HCON_00082980	HCON_00082980	28.543	28.8959	28.9297	28.6042	28.7336	28.7832	28.6602	28.7199	28.5496	28.6108	28.7788	28.6453	-0.0189753	0.0661394		-0.0970755	0.38492		-0.0781002	0.692561		K05863	SLC25A4S; solute carrier family 25 (mitochondrial adenine nucleotide translocator), member 4/5/6/31
HCON_00024040	HCON_00024040	23.5162	23.7902	23.6837	23.6098	23.7488	23.6478	23.7428	23.5292	23.8288	23.9862	23.5134	23.6807	0.0171752	0.0798781		0.1023	0.383066		0.085125	0.317335		#N/A	#N/A
HCON_00127040	HCON_00127040	26.873	27.2176	26.9162	26.9052	27.1124	27.0541	27.0408	27.4134	27.1204	27.128	27.2382	26.837	0.177176	0.729421		0.1029	0.382269		-0.0742755	0.246998		#N/A	#N/A
HCON_00081210	HCON_00081210	26.1989	26.2391	26.3392	26.2834	25.9944	25.9117	26.2494	25.9947	26.2552	26.2736	26.1887	26.2186	-0.2276	1.54808		-0.0311251	0.381616		0.196475	1.38862		K02266	COX6A; cytochrome c oxidase subunit 6a
HCON_00071600	HCON_00071600	24.1833	24.4126	24.4123	24.1742	24.4408	24.2477	24.2737	24.3619	24.325	24.3	24.4148	24.398	0.0354252	0.170345		0.0638504	0.381614		0.0284252	0.218497		K03955	NDUFAB1; NADH dehydrogenase (ubiquinone) 1 alpha/beta subcomplex 1
HCON_00018450	HCON_00018450	NaN	22.2573	21.4375	NaN	21.9855	NaN	NaN	NaN	20.7688	22.0448	NaN	21.7784	NaN	0		-0.316724	0.380852		NaN	0		#N/A	#N/A
HCON_00187120	HCON_00187120	27.6639	27.5122	27.6891	27.5015	27.9645	28.0894	28.0383	28.0318	27.551	27.5467	27.8681	27.7172	0.439325	3.66343		0.0790749	0.377134		-0.36025	2.36262		#N/A	#N/A
HCON_00112730	HCON_00112730	23.8379	23.8686	23.8987	23.972	23.7934	24.0734	23.9514	23.9387	24.1141	23.9756	23.9111	23.8153	0.0449247	0.292699		0.0597243	0.376996		0.0147996	0.0617696		#N/A	#N/A
HCON_00121800	HCON_00121800	25.6076	25.6107	25.3296	25.5072	25.3407	25.5849	25.7032	25.664	25.6936	25.5426	25.5032	25.5829	0.0594249	0.228523		0.0668001	0.373942		0.00737524	0.0277532		#N/A	#N/A
HCON_00189980	HCON_00189980	23.1734	22.9831	23.3117	23.3558	23.5054	23.5829	23.3725	22.9396	23.1903	23.3805	23.1374	23.5475	0.144099	0.37738		0.107924	0.372888		-0.0361743	0.0757815		#N/A	#N/A
HCON_00095300	HCON_00095300	23.3127	23.0421	23.0534	22.7079	22.8633	22.9927	23.0657	23.0469	22.9477	23.0156	22.8165	22.8885	-0.0368748	0.102654		-0.11195	0.37101		-0.0750751	0.562882		K03968	NDUFC2; NADH dehydrogenase (ubiquinone) 1 subunit C2
HCON_00156810	HCON_00156810	26.7233	26.574	26.6388	26.5005	26.6384	26.5542	26.7066	26.6231	26.657	26.6752	26.6079	26.666	0.0214248	0.143338		0.0423751	0.369899		0.0209503	0.245721		K06826	NID; nidogen (entactin)
HCON_00050190	HCON_00050190	24.0939	24.2583	24.4306	24.4452	24.2332	24.206	24.4312	24.4948	24.5525	24.1081	24.6263	24.4213	0.0342999	0.116548		0.12005	0.368634		0.0857506	0.260532		#N/A	#N/A
HCON_00035950	HCON_00035950	24.4145	24.4681	24.0108	24.4147	24.3288	24.309	24.4891	24.0739	24.2296	24.4421	24.0362	24.1409	-0.0268245	0.0703208		-0.114824	0.363191		-0.0879998	0.304527		#N/A	#N/A
HCON_00167040	HCON_00167040	26.0902	25.989	25.8117	25.9736	25.8411	25.9312	25.887	25.935	25.8797	26.0484	25.8021	25.8732	-0.0675507	0.501108		-0.0652757	0.363139		0.00227499	0.013546		#N/A	#N/A
HCON_00113570	HCON_00113570	24.4609	24.6663	24.9157	24.4754	24.6459	24.5353	24.6902	24.5801	24.6582	24.553	24.4098	24.5008	-0.0167003	0.0525644		-0.0991259	0.362639		-0.0824256	0.632007		#N/A	#N/A
HCON_00115770	HCON_00115770;HCON_00049290	27.327	27.1402	27.1463	27.0871	27.0195	27.1689	27.2902	27.222	27.123	27.143	27.1221	27.1374	4.76837e-07	2.03852e-06		-0.0437746	0.359424		-0.0437751	0.321325		#N/A	#N/A
HCON_00017110	HCON_00017110	24.3704	24.2547	24.591	24.2592	24.6127	24.1219	24.2628	24.273	24.4662	24.2496	24.4091	24.8345	-0.0512242	0.149649		0.121025	0.355837		0.172249	0.484281		K03938	NDUFS5; NADH dehydrogenase (ubiquinone) Fe-S protein 5
HCON_00063730	HCON_00063730	24.4837	24.5833	23.8342	23.5337	23.8474	23.858	23.9284	24.2008	24.0784	23.8183	23.1899	24.2382	-0.150075	0.226146		-0.277525	0.347687		-0.12745	0.206533		#N/A	#N/A
HCON_00101940	HCON_00101940	24.2135	24.4446	24.3946	24.2626	24.5584	24.7077	24.6838	24.6912	24.4345	24.3803	24.2193	24.5789	0.33145	2.67798		0.0744252	0.347269		-0.257025	1.69827		K22182	TXNRD; thioredoxin reductase (NADPH) [EC:1.8.1.9]
HCON_00191330	HCON_00191330.2;HCON_00191330.1	23.5042	23.2048	23.1555	23.6302	23.3518	23.4836	23.4816	23.2085	23.5767	23.6518	23.3791	23.3332	0.00770044	0.0197718		0.111526	0.3461		0.103825	0.46548		#N/A	#N/A
HCON_00155910	HCON_00155910	23.4435	22.9356	22.9832	23.0407	23.0558	22.9737	23.3589	23.0986	23.2669	23.232	23.0941	23.2034	0.0209994	0.0515757		0.0983496	0.345563		0.0773501	0.367745		K00573	E2.1.1.77; protein-L-isoaspartate(D-aspartate) O-methyltransferase [EC:2.1.1.77]
HCON_00092810	HCON_00092810	29.0122	28.9796	29.0893	28.8887	29.0891	29.0032	29.0103	28.816	29.1599	29.0631	29.1138	28.8748	-0.0128002	0.0637991		0.0604501	0.345273		0.0732503	0.373386		#N/A	#N/A
HCON_00188310	HCON_00188310	23.6427	24.1166	23.9205	24.0086	23.93	23.8534	23.7287	24.0178	23.9475	23.6022	23.8602	23.8727	-0.0396252	0.125275		-0.10145	0.344363		-0.0618248	0.261353		#N/A	#N/A
HCON_00111960	HCON_00111960	28.1609	27.9059	27.9812	28.1657	28.0699	27.8745	28.1707	28.0589	28.1296	28.0403	27.8556	27.8984	-0.00992441	0.0382835		-0.0724497	0.340949		-0.0625253	0.295839		#N/A	#N/A
HCON_00180690	HCON_00180690.1;HCON_00180690.2	24.0336	23.6346	23.6219	23.9432	23.3268	23.5523	23.4312	NaN	23.9758	23.9711	23.2988	23.2802	-0.37155	1.74379		-0.17685	0.337457		0.1947	0.427059		#N/A	#N/A
HCON_00062110	HCON_00062110	25.1594	25.5465	25.2232	25.3062	25.6155	25.1423	25.1047	25.3538	25.27	25.3057	25.1229	25.2442	-0.00475025	0.0110443		-0.0731249	0.333345		-0.0683746	0.221112		#N/A	#N/A
HCON_00046500	HCON_00046500	26.1126	25.825	25.7896	25.755	25.6914	25.7439	25.9213	25.7562	25.8327	25.71	25.7258	25.917	-0.0923495	0.428871		-0.0741754	0.331855		0.0181742	0.0955616		K11163	DHRS1; dehydrogenase/reductase SDR family member 1 [EC:1.1.-.-]
HCON_00016230	HCON_00016230	22.6072	22.8124	22.5858	22.5248	22.9839	22.9448	22.6969	23.0496	22.7752	23.0256	22.4366	22.7144	0.28625	1.55539		0.1054	0.329671		-0.18085	0.595053		#N/A	#N/A
HCON_00037040	HCON_00037040	25.3706	25.3716	25.2928	25.4721	25.3962	25.5331	25.4136	25.4465	25.3534	25.4957	25.3478	25.4758	0.0705757	0.722301		0.0414	0.327461		-0.0291758	0.237881		K16609	TTLL12; tubulin--tyrosine ligase-like protein 12
HCON_00000740	HCON_00000740	23.8857	24.2897	24.0691	24.0299	23.9145	23.7806	23.9934	24.1746	24.0746	23.7938	23.8732	24.1639	-0.102825	0.382539		-0.0922246	0.326874		0.0106001	0.0306073		#N/A	#N/A
HCON_00023690	HCON_00023690	25.3157	24.9027	25.2548	25.3033	25.292	25.1489	25.3734	25.3005	25.3499	25.2061	25.2697	25.2654	0.0845742	0.331532		0.078649	0.326531		-0.00592518	0.0369592		K00451	HGD; homogentisate 1,2-dioxygenase [EC:1.13.11.5]
HCON_00001450	HCON_00001450	25.0758	25.2609	25.5729	25.32	25.5387	25.581	25.5543	25.4661	25.2871	25.0804	26.1483	25.4862	0.227625	1.12821		0.1931	0.323938		-0.0345249	0.0521467		#N/A	#N/A
HCON_00054970	HCON_00054970;HCON_00054430;HCON_00054390;HCON_00026210;HCON_00064610	30.929	30.503	30.5477	31.0559	30.6504	30.5525	30.7697	30.7679	30.9185	31.1164	30.9051	30.619	-0.0737758	0.197842		0.130849	0.323842		0.204625	0.901938		#N/A	#N/A
HCON_00112180	HCON_00112180.1;HCON_00112180.2	27.2262	27.5988	27.5558	27.303	27.9125	27.6431	27.5054	27.5966	27.4839	27.4507	27.6808	27.403	0.24345	0.984216		0.0836501	0.321057		-0.1598	0.733234		#N/A	#N/A
HCON_00021310	HCON_00021310	21.5027	NaN	NaN	21.8619	21.496	NaN	NaN	NaN	21.6985	21.7877	21.658	21.9581	NaN	0		0.0932746	0.320765		NaN	0		#N/A	#N/A
HCON_00039060	HCON_00039060	24.0646	23.9271	24.22	24.3639	24.4994	24.0606	24.3679	24.4981	24.2061	24.306	24.2388	24.1309	0.212601	0.744683		0.0765505	0.319822		-0.13605	0.583943		#N/A	#N/A
HCON_00160990	HCON_00160990	23.9694	23.9659	23.8369	23.669	24.0423	23.989	23.9693	24.0872	24.1641	23.9152	23.6383	24.1549	0.161649	1.11593		0.107824	0.319569		-0.0538249	0.163445		#N/A	#N/A
HCON_00117770	HCON_00117770	23.1053	22.7689	23.3389	23.0511	22.7386	22.5905	22.695	22.8544	22.997	23.0338	23.1142	22.6676	-0.346425	1.43803		-0.1129	0.311538		0.233525	1.08047		#N/A	#N/A
HCON_00154730	HCON_00154730.2;HCON_00154730.1	23.3769	23.6283	23.5907	23.7496	23.3712	23.4671	23.4554	23.4649	23.7272	23.7428	23.4923	23.6663	-0.146725	0.921432		0.070775	0.308871		0.2175	1.90223		#N/A	#N/A
HCON_00089920	HCON_00089920	23.0026	23.324	23.0885	23.0237	23.0491	22.9881	23.3496	23.3744	23.4713	23.2738	23.1682	22.922	0.0806003	0.267098		0.0991254	0.306413		0.0185251	0.0424137		#N/A	#N/A
HCON_00075820	HCON_00075820	28.6782	28.6315	28.6842	28.7644	28.652	28.7242	28.6988	28.6805	28.5958	28.6612	28.6837	28.7105	-0.000700474	0.00745574		-0.0267749	0.305112		-0.0260744	0.397118		K08585	CAPNN; calpain, invertebrate [EC:3.4.22.-]
HCON_00185030	HCON_00185030.1;HCON_00185030.2	24.2201	24.2904	24.5859	24.3764	24.462	24.3537	24.4404	24.3898	24.356	24.4077	24.3903	24.5978	0.0432749	0.2071		0.0697503	0.305023		0.0264754	0.17228		#N/A	#N/A
HCON_00011310	HCON_00011310	26.4722	26.3761	26.3613	26.3946	26.6378	26.5929	26.6071	26.5615	26.3631	26.3687	26.4929	26.513	0.198775	3.29771		0.0333753	0.29867		-0.1654	2.07859		#N/A	#N/A
HCON_00158960	HCON_00158960	NaN	NaN	22.0822	22.2794	22.0088	21.5715	21.9967	21.9625	21.9289	23.0188	22.0281	22.4723	-0.295924	1.32001		0.181225	0.297337		0.477149	0.894156		K15376	GPHN; gephyrin [EC:2.10.1.1 2.7.7.75]
HCON_00025620	HCON_00025620	22.8333	NaN	22.8288	23.1412	22.8842	22.7245	22.5461	23.0643	22.781	22.6427	23.2484	22.5982	-0.12965	0.436364		-0.11685	0.294713		0.0127997	0.0235515		#N/A	#N/A
HCON_00035530	HCON_00035530	20.0011	18.9939	20.634	NaN	19.6847	20.0559	22.067	19.8583	NaN	19.6622	NaN	19.6227	0.540149	0.358755		-0.233875	0.288454		-0.774024	0.67177		#N/A	#N/A
HCON_00030120	HCON_00030120	27.7214	27.8736	27.7701	27.6943	27.7665	27.6837	27.7892	27.843	27.8547	27.8392	27.7548	27.745	0.00575066	0.0386753		0.0335755	0.288013		0.0278249	0.26254		K02137	ATPeF0O; F-type H+-transporting ATPase subunit O
HCON_00159260	HCON_00159260	24.3007	24.052	24.4109	24.524	24.378	NaN	23.8663	23.9316	24.2964	24.3972	24.0041	NaN	-0.263275	0.873107		-0.089325	0.283767		0.17395	0.579406		K19589	#N/A
HCON_00104750	HCON_00104750	22.6972	22.6589	22.3932	22.8761	22.6969	22.6685	22.5854	22.861	22.47	22.7521	22.4996	22.5813	0.0465999	0.154998		-0.0806003	0.283706		-0.1272	0.725207		#N/A	#N/A
HCON_00156830	HCON_00156830	22.6647	22.7591	NaN	22.6362	NaN	NaN	NaN	NaN	22.804	NaN	22.4109	NaN	NaN	0		-0.0792246	0.282528		NaN	0		#N/A	#N/A
HCON_00081160	HCON_00081160	26.4296	26.0972	25.9366	25.7525	25.9604	26.3267	26.0317	26.3214	25.9961	26.095	26.1805	26.3984	0.106075	0.25061		0.113524	0.281804		0.00744963	0.0196946		K06238	COL6A; collagen, type VI, alpha
HCON_00144400	HCON_00144400	23.3462	23.2946	23.6256	23.3803	23.3243	23.1568	22.8525	23.001	NaN	22.9175	23.6419	23.3468	-0.328025	1.40179		-0.109601	0.273047		0.218424	0.567663		K01360	PCSK2; proprotein convertase subtilisin/kexin type 2 [EC:3.4.21.94]
HCON_00065460	HCON_00065460	23.1845	22.6473	22.5035	NaN	22.9378	23.1862	22.8711	22.8551	22.5927	22.4883	22.8941	22.6896	0.184124	0.511209		-0.11225	0.272612		-0.296375	1.371		K08360	CYB561; cytochrome b-561 [EC:7.2.1.3]
HCON_00061470	HCON_00061470	23.8388	NaN	NaN	23.7378	23.748	23.916	24.2289	24.0376	23.6301	24.0184	NaN	23.8855	0.194324	0.939874		0.0563745	0.271672		-0.13795	0.48475		#N/A	#N/A
HCON_00057170	HCON_00057170	24.1075	23.148	24.2065	24.1681	24.1145	24.0388	23.9144	24.1284	23.6817	23.9311	23.3809	23.8937	0.1415	0.218889		-0.185675	0.270052		-0.327175	1.283		K16280	#N/A
HCON_00083120	HCON_00083120	NaN	22.237	22.5523	23.196	22.7769	22.7933	22.6682	22.72	22.8591	22.1073	23.2051	22.4312	-0.172175	0.213849		-0.2611	0.268955		-0.0889249	0.138992		K02935	RP-L7; large subunit ribosomal protein L7/L12
HCON_00094400	HCON_00094400	24.9769	24.6657	24.2041	24.6902	24.8961	24.6121	24.5114	24.4449	24.6356	24.4092	24.4814	24.574	-0.0181003	0.0331399		-0.109176	0.268748		-0.0910754	0.352191		K03952	NDUFA8; NADH dehydrogenase (ubiquinone) 1 alpha subcomplex subunit 8
HCON_00084470	HCON_00084470	22.9352	22.8404	23.4348	23.4453	23.5517	23.3637	22.7725	22.9866	23.3415	23.1895	23.1871	23.3737	0.00470066	0.00659282		0.109025	0.267278		0.104324	0.228933		#N/A	#N/A
HCON_00026020	HCON_00026020	26.8861	26.7162	26.8635	26.9302	26.572	26.6258	26.7971	26.9721	27.0145	26.8585	26.9632	26.7516	-0.107251	0.478373		0.0479493	0.264641		0.1552	0.699712		#N/A	#N/A
HCON_00160020	HCON_00160020	23.1516	22.8531	23.2522	23.609	23.6932	23.4211	23.5123	23.673	23.4363	23.2656	23.2279	23.3543	0.358426	1.10673		0.10455	0.264164		-0.253875	1.70991		#N/A	#N/A
HCON_00167820	HCON_00167820	26.147	25.8831	26.1425	25.9635	25.8243	25.7385	25.8018	26.1329	25.92	26.0386	26.0428	25.9475	-0.159649	0.705347		-0.0467992	0.263089		0.11285	0.564077		#N/A	#N/A
HCON_00126450	HCON_00126450	22.5731	23.196	22.4993	23.079	22.6835	22.8715	22.891	22.9862	23.0144	23.3019	22.8928	22.6927	0.0212007	0.0393397		0.1386	0.262075		0.1174	0.35561		#N/A	#N/A
HCON_00054440	HCON_00054440;HCON_00054400;HCON_00054350	27.9159	27.4521	27.5771	26.6755	27.1439	27.2007	26.8863	27.4257	27.6507	27.5304	27.5326	27.5799	-0.241001	0.366863		0.16825	0.261982		0.40925	1.93352		#N/A	#N/A
HCON_00034430	HCON_00034430	22.5115	22.5958	22.949	22.9676	23.0512	22.9031	22.4929	23.0377	22.9012	23.3112	22.6089	22.7011	0.115251	0.27014		0.124625	0.26149		0.00937414	0.0155966		#N/A	#N/A
HCON_00054450	HCON_00054450;HCON_00054410;HCON_00054360;HCON_00026220;HCON_00119190	31.5661	31.5622	31.6105	31.618	31.3553	31.3229	31.6386	31.6065	31.9197	31.7127	31.6603	31.3596	-0.108375	0.615047		0.073875	0.260015		0.18225	0.608123		#N/A	#N/A
HCON_00027840	HCON_00027840;HCON_00027880	NaN	25.7251	25.6638	26.071	NaN	24.4054	NaN	NaN	25.4803	25.7228	25.9944	NaN	NaN	0		-0.0874743	0.259881		NaN	0		#N/A	#N/A
HCON_00134510	HCON_00134510	25.8796	26.6592	26.736	26.5062	26.6767	26.5972	26.2594	26.5335	25.9383	26.4575	26.4375	26.3666	0.0714498	0.124659		-0.145276	0.259355		-0.216725	0.690337		K05607	#N/A
HCON_00004330	HCON_00004330	23.5557	23.8199	24.0109	23.6378	23.857	23.9601	23.7471	23.6896	23.7728	23.8576	24.0116	23.6906	0.057375	0.191602		0.0770745	0.258172		0.0196996	0.0778298		K01092	E3.1.3.25; myo-inositol-1(or 4)-monophosphatase [EC:3.1.3.25]
HCON_00162350	HCON_00162350	21.0951	22.2472	21.3618	21.0005	20.8939	22.5001	21.5963	21.8581	20.6665	NaN	21.6745	NaN	0.28595	0.269732		-0.25565	0.257433		-0.5416	0.575005		#N/A	#N/A
HCON_00038890	HCON_00038890	23.9626	23.4751	23.1713	23.8369	23.2347	23.7835	23.3377	23.6336	23.5314	23.2177	23.7372	23.4349	-0.1141	0.205689		-0.131176	0.256439		-0.0170751	0.035326		K20886	#N/A
HCON_00104060	HCON_00104060	24.3279	23.7635	24.0595	23.6092	23.8502	24.0898	23.7214	23.7282	24.5959	24.1957	23.7036	23.8899	-0.0926247	0.202342		0.15625	0.253426		0.248875	0.541752		#N/A	#N/A
HCON_00041250	HCON_00041250	26.4631	26.4258	26.6105	26.4256	26.4775	26.3786	26.5008	26.3594	26.672	26.5751	26.3258	26.5645	-0.0521755	0.408735		0.0531001	0.252994		0.105276	0.611741		#N/A	#N/A
HCON_00114360	HCON_00114360	26.4588	26.6197	26.6174	26.7604	26.6798	26.7137	26.6153	26.711	26.7394	26.5373	26.6611	26.705	0.0658751	0.449841		0.0466256	0.250982		-0.0192494	0.147514		#N/A	#N/A
HCON_00001500	HCON_00001500	25.3652	25.3279	25.1869	25.418	25.4933	25.6699	25.5995	25.5386	25.2083	25.451	25.2578	25.19	0.250826	2.15253		-0.0477247	0.250901		-0.298551	2.2468		#N/A	#N/A
HCON_00132940	HCON_00132940	26.197	26.2517	26.3769	26.3319	26.4527	26.4006	26.4921	26.3563	26.4382	26.162	26.4583	26.2938	0.13605	1.46083		0.0487003	0.247827		-0.0873499	0.537517		#N/A	#N/A
HCON_00117120	HCON_00117120	23.8521	23.8403	23.621	24.1076	23.7067	23.5724	23.7184	23.6312	23.917	23.883	23.561	23.7485	-0.198075	0.963479		-0.0778747	0.24742		0.120201	0.658132		#N/A	#N/A
HCON_00000480	HCON_00000480.2;HCON_00000480.3;HCON_00000480.1	22.6888	22.7742	22.4942	22.795	22.9078	22.766	22.8048	22.9181	22.829	22.8101	NaN	22.5854	0.161125	1.06945		0.0534501	0.24692		-0.107675	0.798737		#N/A	#N/A
HCON_00189930	HCON_00189930	24.3254	24.246	24.6206	24.4636	24.5714	24.3205	24.2436	24.5474	24.6517	24.3707	24.6771	24.2724	0.00682497	0.0200051		0.0790749	0.246919		0.0722499	0.222918		#N/A	#N/A
HCON_00055860	HCON_00055860	26.2298	26.4611	26.3487	26.2379	26.4877	26.6373	26.3131	26.409	26.4138	26.2402	26.3092	26.1153	0.142401	0.809772		-0.0497499	0.243534		-0.192151	1.07628		#N/A	#N/A
HCON_00035130	HCON_00035130;HCON_00035140	25.668	25.9221	25.7128	25.5375	25.9685	25.8573	25.716	25.7585	25.8085	25.8152	25.8034	25.6316	0.114975	0.547195		0.0545754	0.242475		-0.0603995	0.364905		#N/A	#N/A
HCON_00130310	HCON_00130310	22.5309	NaN	22.3504	22.3863	22.3741	21.8077	NaN	NaN	21.5083	22.4658	22.416	22.677	-0.331625	1.01786		-0.15575	0.241154		0.175876	0.231532		#N/A	#N/A
HCON_00030090	HCON_00030090	25.6629	25.5339	25.6752	25.8296	25.5982	25.7489	25.5374	25.4226	25.8682	25.7154	25.6228	25.6834	-0.0986252	0.494778		0.0470505	0.238326		0.145676	0.853532		#N/A	#N/A
HCON_00020330	HCON_00020330	25.4218	25.5782	25.424	25.6388	25.2913	25.6055	25.5366	25.5735	25.5605	25.5611	25.6281	25.4635	-0.0139751	0.0545342		0.0375996	0.23533		0.0515747	0.268552		#N/A	#N/A
HCON_00091250	HCON_00091250	24.742	25.2235	24.9792	25.1513	25.2528	25.2682	24.9933	25.1141	25.2548	25.2319	24.7422	25.2518	0.1331	0.483877		0.0961752	0.234988		-0.0369244	0.0952086		#N/A	#N/A
HCON_00053620	HCON_00053620;HCON_00053630;HCON_00053670;HCON_00053650;HCON_00053660	23.9032	24.0648	24.3647	24.2056	24.2944	23.9799	24.1877	24.3483	24.3545	24.2353	24.2479	23.9883	0.0679998	0.212055		0.0719247	0.231456		0.00392485	0.0117663		#N/A	#N/A
HCON_00102580	HCON_00102580.4;HCON_00102580.1;HCON_00102580.3;HCON_00102580.2	23.4679	23.2886	NaN	23.5665	23.8579	24.0138	23.7862	23.4769	23.7631	23.0005	23.7057	23.7318	0.3427	1.45305		0.109275	0.228614		-0.233425	0.494431		#N/A	#N/A
HCON_00051550	HCON_00051550	23.1644	22.9952	23.1861	23.069	23.3358	23.0519	23.2258	23.0292	22.8632	23.1875	23.1627	23.0037	0.0570002	0.276368		-0.0493999	0.226857		-0.1064	0.455296		K03961	NDUFB5; NADH dehydrogenase (ubiquinone) 1 beta subcomplex subunit 5
HCON_00103850	HCON_00103850.2;HCON_00103850.1	24.8015	25.0028	25.113	25.1826	25.0378	25.0533	25.2855	25.2258	24.9952	25.0177	25.1255	25.1696	0.125625	0.56652		0.0520244	0.224187		-0.0736003	0.439783		#N/A	#N/A
HCON_00141140	HCON_00141140.5;HCON_00141140.4;HCON_00141140.3;HCON_00141140.2;HCON_00141140.1	25.3512	25.3495	25.5559	25.4781	25.3048	25.3633	25.4329	25.4799	25.5006	25.3433	25.3614	25.7808	-0.0384502	0.245813		0.06285	0.223043		0.1013	0.414457		#N/A	#N/A
HCON_00130000	HCON_00130000	23.8439	23.7772	23.0727	23.3258	23.5852	23.8069	23.4246	23.8492	23.0136	23.4086	23.2778	23.7799	0.161574	0.328247		-0.134926	0.221923		-0.2965	0.781289		K11163	DHRS1; dehydrogenase/reductase SDR family member 1 [EC:1.1.-.-]
HCON_00135370	HCON_00135370	NaN	NaN	21.8046	21.9004	22.2046	22.0686	NaN	NaN	NaN	21.5709	21.5912	22.1643	0.2841	2.98361		-0.0770249	0.219833		-0.361125	1.34685		#N/A	#N/A
HCON_00113680	HCON_00113680	22.3001	22.5875	22.8917	22.5758	NaN	22.3467	NaN	NaN	22.8452	23.188	22.293	22.5312	NaN	0		0.125575	0.219814		NaN	0		#N/A	#N/A
HCON_00068240	HCON_00068240	29.3229	29.2663	29.432	29.5106	29.2659	29.2718	29.364	29.3604	29.3646	29.3063	29.4488	29.2659	-0.0674253	0.506746		-0.0365505	0.216001		0.0308747	0.264536		#N/A	#N/A
HCON_00147830	HCON_00147830	24.2753	24.2039	24.4023	24.1915	24.2907	24.2476	24.0931	24.2383	24.3679	24.0072	24.1416	24.3435	-0.0508242	0.335376		-0.0531993	0.215594		-0.00237513	0.00830117		#N/A	#N/A
HCON_00046270	HCON_00046270	27.5571	27.6429	27.4761	27.3521	27.5388	27.4706	27.5079	27.515	27.4402	27.5614	27.3875	27.4837	0.00102425	0.00539881		-0.0388503	0.215564		-0.0398746	0.455357		K17885	MTCH; mitochondrial carrier
HCON_00166240	HCON_00166240	24.9968	25.2086	25.2271	25.2304	25.2881	25.2031	25.1481	25.1941	25.1861	25.1238	25.0203	25.185	0.042625	0.277624		-0.0369248	0.214635		-0.0795498	0.813932		#N/A	#N/A
HCON_00015060	HCON_00015060;HCON_00134230	26.3514	26.4824	26.4369	26.4657	26.3569	26.5925	26.4531	26.4353	26.343	26.5015	26.3113	26.4655	0.0253501	0.172481		-0.0287752	0.209652		-0.0541253	0.344592		#N/A	#N/A
HCON_00034330	HCON_00034330	28.9975	28.9438	29.1605	28.9675	28.9098	28.9136	29.0446	29.0345	29.228	29.2797	28.865	28.9359	-0.0416999	0.282232		0.0598249	0.20742		0.101525	0.407211		#N/A	#N/A
HCON_00052690	HCON_00052690	24.8656	25.0294	25.26	24.8418	25.3537	25.123	25.3844	25.5841	24.9605	24.765	25.2348	25.3897	0.3621	1.43902		0.0882998	0.206881		-0.2738	0.809574		#N/A	#N/A
HCON_00063310	HCON_00063310	25.129	25.004	25.1754	25.383	25.3215	25.6431	25.4946	25.4701	25.2781	25.112	25.1943	25.2895	0.309476	1.62682		0.0456247	0.202974		-0.263851	1.8354		#N/A	#N/A
HCON_00148660	HCON_00148660.2;HCON_00148660.1;HCON_00148660.3	29.3366	29.4392	29.5275	29.3952	29.4377	29.4819	29.5552	29.5639	29.3817	29.4457	29.4723	29.4948	0.0850501	0.848039		0.0240002	0.201791		-0.0610499	0.776065		#N/A	#N/A
HCON_00080850	HCON_00080850	23.5007	23.0867	23.3687	23.0695	23.2334	23.6927	23.1417	23.2254	23.3903	23.5283	23.1558	23.2243	0.0669003	0.156364		0.068275	0.199035		0.00137472	0.00304913		#N/A	#N/A
HCON_00064390	HCON_00064390	23.6022	23.7162	23.9343	23.912	23.8614	23.8078	23.6739	23.6631	23.7999	23.952	23.7906	23.8003	-0.0396247	0.162845		0.0445251	0.198086		0.0841498	0.641817		#N/A	#N/A
HCON_00104580	HCON_00104580	27.7182	27.5528	27.7089	27.5039	27.71	27.6893	27.6885	27.7053	27.57	27.727	27.4523	27.5777	0.0773244	0.683657		-0.0392008	0.197639		-0.116525	1.07068		#N/A	#N/A
HCON_00125750	HCON_00125750	24.2465	24.1451	24.442	24.4011	24.5801	24.5643	24.5716	24.4131	24.5902	24.2765	24.2847	24.2888	0.2236	1.51185		0.0513754	0.196461		-0.172225	1.02895		#N/A	#N/A
HCON_00061920	HCON_00061920	20.1957	20.2559	NaN	20.179	NaN	20.1263	NaN	20.3103	19.9357	NaN	20.3614	NaN	0.00810099	0.0511099		-0.0616498	0.196039		-0.0697508	0.206891		#N/A	#N/A
HCON_00032170	HCON_00032170	21.8479	22.4212	22.2882	22.5921	22.3772	21.9783	22.1746	22.4274	22.3164	21.9545	22.4338	22.0599	-0.0479751	0.0923078		-0.0962	0.195421		-0.0482249	0.118817		#N/A	#N/A
HCON_00113360	HCON_00113360	26.087	26.6653	26.6528	26.5909	26.4699	26.5993	26.6845	26.4811	26.3174	26.4443	26.4571	26.4946	0.0597	0.155154		-0.0706501	0.193758		-0.13035	1.05618		#N/A	#N/A
HCON_00034120	HCON_00034120.2;HCON_00034120.1	23.1546	23.3218	23.1287	23.2687	23.2392	23.3332	23.114	23.3042	23.3915	22.9822	23.1509	23.6483	0.0292001	0.168778		0.0747752	0.19333		0.0455751	0.110168		#N/A	#N/A
HCON_00014750	HCON_00014750	26.2753	26.2543	26.4376	26.4539	26.4797	26.415	26.4986	26.3466	26.4222	26.6179	26.1945	26.3845	0.0797009	0.599413		0.0495009	0.191898		-0.0302	0.120715		#N/A	#N/A
HCON_00045390	HCON_00045390	23.7214	23.4713	23.832	23.17	23.2849	23.1469	23.0834	23.1676	23.75	23.8073	23.5247	23.4457	-0.377975	1.31535		0.08325	0.19152		0.461225	2.51017		#N/A	#N/A
HCON_00194290	HCON_00194290	24.7932	24.9879	24.7822	24.9933	24.8131	24.898	24.7742	24.8123	25.0279	25.0192	24.8107	24.8555	-0.0647492	0.453343		0.039175	0.190157		0.103924	0.846126		K03942	NDUFV1; NADH dehydrogenase (ubiquinone) flavoprotein 1 [EC:7.1.1.2 1.6.99.3]
HCON_00118680	HCON_00118680	21.7217	22.6664	22.5913	22.1275	22.5753	22.4894	22.2571	NaN	22.124	21.8042	22.0736	22.581	0.163875	0.298365		-0.131025	0.188425		-0.2949	0.846945		#N/A	#N/A
HCON_00094140	HCON_00094140	23.2502	23.7986	23.7225	23.9491	23.8248	24.088	23.8671	23.7316	24.1054	23.8672	23.439	23.7018	0.197775	0.544423		0.0982499	0.186973		-0.099525	0.255689		#N/A	#N/A
HCON_00125210	HCON_00125210	28.4123	28.3791	28.4021	28.4872	28.2981	28.3533	28.3445	28.4049	28.4613	28.4201	28.4523	28.3993	-0.0699754	1.1448		0.0130744	0.186596		0.0830498	1.71535		#N/A	#N/A
HCON_00079020	HCON_00079020	22.5329	23.1466	22.8969	22.8103	22.8314	22.5938	22.6752	22.9344	22.7798	22.9658	22.8901	22.4215	-0.0879755	0.241279		-0.0823755	0.184417		0.00559998	0.0132379		#N/A	#N/A
HCON_00100560	HCON_00100560	25.0039	25.2482	25.4103	25.4377	25.0022	25.2056	25.2389	25.5564	25.2339	25.2506	25.6372	25.2417	-0.02425	0.0563632		0.065825	0.183413		0.090075	0.241609		#N/A	#N/A
HCON_00166660	HCON_00166660	26.6024	26.837	26.8013	26.6221	26.9939	26.7554	26.5813	26.5774	26.7567	26.724	26.6402	26.8874	0.0113001	0.0338284		0.036375	0.179002		0.025075	0.0817301		#N/A	#N/A
HCON_00155820	HCON_00155820	24.8032	25.0235	24.8318	24.8413	25.1738	25.1356	25.1666	25.0965	24.8953	24.9062	24.9539	24.8446	0.268175	2.62903		0.0250502	0.177466		-0.243124	3.84573		K04097	HPGDS; prostaglandin-H2 D-isomerase / glutathione transferase [EC:5.3.99.2 2.5.1.18]
Hc-sod-3	Hc-sod-3	26.76	26.8669	27.0951	26.7179	27.0045	26.9825	26.859	26.9107	26.9206	26.9268	26.9638	26.7951	0.0791998	0.380363		0.0416002	0.175706		-0.0375996	0.320921		#N/A	#N/A
HCON_00001210	HCON_00001210	24.5913	24.4672	24.4981	23.9879	24.7681	25.0659	24.7402	25.0035	24.304	24.3174	24.3138	24.9984	0.508301	1.73613		0.0972757	0.172662		-0.411025	1.12994		#N/A	#N/A
HCON_00122690	HCON_00122690	25.6264	25.6367	25.8054	25.5273	25.7933	25.996	25.9351	25.7695	25.4808	25.5561	25.5413	25.8457	0.224525	1.51871		-0.0429749	0.166175		-0.2675	1.46179		#N/A	#N/A
HCON_00094790	HCON_00094790	24.3755	24.3546	24.0859	23.7892	24.0354	24.1381	23.9807	24.0725	23.6315	24.2679	24.1476	24.2146	-0.094625	0.277036		-0.0858998	0.164836		0.00872517	0.0197155		#N/A	#N/A
HCON_00194190	HCON_00194190	24.795	24.8322	25.1519	25.0378	25.2448	25.0027	24.9349	24.8302	25.1193	25.1515	25.1105	24.6768	0.0489259	0.153166		0.0603008	0.164769		0.011375	0.027215		#N/A	#N/A
HCON_00112800	HCON_00112800	22.2868	22.1565	22.2692	22.5038	22.1321	22.0787	22.3635	22.3019	NaN	22.4609	22.3509	22.2133	-0.0850248	0.372175		0.0376253	0.163981		0.12265	0.705446		#N/A	#N/A
HCON_00101010	HCON_00101010	23.0156	22.9727	23.2971	23.4717	22.9433	23.3881	23.0108	22.9015	23.3541	23.5014	23.0497	23.1201	-0.12835	0.337292		0.0670495	0.163689		0.1954	0.605846		#N/A	#N/A
HCON_00193560	HCON_00193560	25.3723	25.3452	25.3172	25.1765	25.3622	25.4762	25.467	25.4878	25.2565	25.4177	25.382	25.2503	0.1455	1.49448		0.0238252	0.148539		-0.121675	1.2429		#N/A	#N/A
HCON_00037000	HCON_00037000	22.8676	23.4581	23.1625	23.0486	23.3907	23.3521	23.2991	23.2212	23.243	23.2051	23.2369	23.055	0.181576	0.678872		0.0508003	0.147171		-0.130775	1.20139		#N/A	#N/A
HCON_00001530	HCON_00001530	22.4592	22.4447	23.0073	23.0501	22.6093	22.3254	22.6942	22.5768	23.034	21.631	23.1944	22.5041	-0.1889	0.461234		-0.149449	0.145921		0.0394506	0.0378335		K03936	NDUFS3; NADH dehydrogenase (ubiquinone) Fe-S protein 3 [EC:7.1.1.2 1.6.99.3]
HCON_00123360	HCON_00123360	24.0681	23.6822	24.0368	23.745	23.6816	23.986	23.7963	23.7811	23.8458	24.0138	23.8084	24.0393	-0.071775	0.248871		0.0437999	0.145147		0.115575	0.640552		#N/A	#N/A
HCON_00136620	HCON_00136620	25.535	25.5004	25.493	25.5416	25.1071	25.2894	25.4611	25.4135	25.5866	25.7761	25.1519	25.7706	-0.199725	1.33147		0.0537996	0.138425		0.253525	0.747921		#N/A	#N/A
HCON_00029750	HCON_00029750	28.4258	28.513	28.4839	28.3811	28.391	28.3399	28.4416	28.2114	28.4604	28.5367	28.3374	28.5529	-0.104975	0.927976		0.0208998	0.13792		0.125875	0.917349		K20526	TAGLN; transgelin
HCON_00139960	HCON_00139960.1;HCON_00139960.2	23.3348	22.5056	23.443	23.66	23.1993	23.0641	23.3472	23.4403	23.175	23.4035	23.3981	23.341	0.026875	0.0349078		0.0935493	0.136948		0.0666742	0.281061		#N/A	#N/A
HCON_00078110	HCON_00078110.2;HCON_00078110.1	24.6821	24.7481	24.8808	25.2147	24.7697	24.7223	24.7306	24.6656	24.8472	24.9891	25.0049	24.8634	-0.159376	0.630824		0.0447245	0.134481		0.2041	2.33845		#N/A	#N/A
HCON_00007530	HCON_00007530	27.3275	27.3991	27.3824	27.2741	27.4416	27.3426	27.4793	27.4005	27.4525	27.3302	27.473	27.2203	0.0702252	0.867227		0.0232253	0.13431		-0.0469999	0.300295		#N/A	#N/A
HCON_00030080	HCON_00030080	23.437	23.2501	22.7739	22.9462	23.1904	23.3588	23.0811	NaN	23.3872	23.8233	22.4045	23.2634	0.108301	0.281986		0.1178	0.133666		0.00949907	0.010565		#N/A	#N/A
HCON_00134330	HCON_00134330	25.1514	24.8245	24.7962	24.6907	24.6309	24.6738	24.7993	24.6029	24.8287	24.8546	24.7606	24.8753	-0.188975	0.878432		-0.0359001	0.131768		0.153075	1.65234		#N/A	#N/A
HCON_00049680	HCON_00049680	23.7449	23.7149	23.7858	23.8707	24.3546	24.3067	23.8184	24.1051	23.7833	23.555	23.7475	24.2384	0.367125	1.56438		0.0519748	0.13163		-0.31515	0.833		#N/A	#N/A
HCON_00018830	HCON_00018830	26.6202	26.3892	26.5269	26.4423	26.5516	26.4823	26.5122	26.4275	26.6705	26.5067	26.484	26.419	-0.00125027	0.00736437		0.0254002	0.129739		0.0266504	0.173854		#N/A	#N/A
HCON_00099630	HCON_00099630	23.6178	23.9998	23.9581	23.9655	24.3018	24.0478	23.7873	24.3381	23.8215	23.743	24.2276	23.5082	0.23345	0.731103		-0.0602245	0.129691		-0.293675	0.729047		#N/A	#N/A
HCON_00155810	HCON_00155810	26.6861	26.399	26.6106	26.654	26.6231	26.5575	26.7784	26.6909	26.5972	26.5695	26.5825	26.5076	0.0750508	0.414494		-0.0232244	0.129033		-0.0982752	0.98543		K09320	#N/A
HCON_00188470	HCON_00188470.4;HCON_00188470.1;HCON_00188470.3;HCON_00188470.2	24.9607	24.7137	24.5196	24.6777	24.5004	24.751	24.9819	24.6666	24.583	24.6526	24.7565	24.7452	0.00705004	0.0176364		-0.0335999	0.125862		-0.0406499	0.142495		#N/A	#N/A
HCON_00163360	HCON_00163360	28.7387	28.729	28.5688	28.6026	28.594	28.5948	28.7533	28.6091	28.5827	28.6766	28.6226	28.6908	-0.021975	0.143724		-0.0166001	0.124182		0.00537491	0.0405751		#N/A	#N/A
HCON_00127540	HCON_00127540	24.8588	25.0121	24.9621	25.0542	25.1681	24.8888	25.2459	25.2273	25.0203	24.9715	25.166	24.8357	0.160725	0.87072		0.0265751	0.124118		-0.13415	0.588495		K02148	ATPeV1C; V-type H+-transporting ATPase subunit C
HCON_00021620	HCON_00021620	24.7774	24.8375	24.8125	24.7451	24.7731	24.7306	24.6592	24.6769	24.7323	24.7414	24.6349	24.9671	-0.0831742	1.34926		-0.0242	0.123745		0.0589743	0.335985		#N/A	#N/A
HCON_00068690	HCON_00068690	26.2707	26.348	26.2992	26.1584	26.1894	26.2772	26.1812	26.2129	26.0838	26.3376	26.1503	26.396	-0.0538998	0.548445		-0.0271502	0.11983		0.0267496	0.129852		#N/A	#N/A
HCON_00074090	HCON_00074090	23.3889	22.6968	22.9187	23.0295	22.973	22.6902	22.7522	22.7218	23.1952	23.1828	NaN	22.8073	-0.224175	0.686398		0.0533004	0.116485		0.277475	1.33838		K11837	#N/A
HCON_00136140	HCON_00136140	25.1366	24.6	24.8694	25.0159	24.3446	24.4948	25.1523	24.5548	24.5311	25.4423	24.6483	24.7064	-0.26885	0.599813		-0.0734501	0.115264		0.1954	0.300891		#N/A	#N/A
HCON_00063590	HCON_00063590.2;HCON_00063590.1	30.8552	30.7549	30.8219	30.8091	30.7522	30.7327	30.9302	30.8971	30.8559	30.8376	30.7843	30.7189	0.0177755	0.122548		-0.0110993	0.11052		-0.0288749	0.193484		#N/A	#N/A
HCON_00112760	HCON_00112760	22.4991	22.3834	22.5712	22.6819	22.9093	23.0378	22.732	22.6013	22.708	22.4629	22.4672	22.5985	0.2862	1.32822		0.02525	0.108605		-0.26095	1.22317		#N/A	#N/A
HCON_00157670	HCON_00157670	22.4705	22.6069	22.7403	22.6677	22.5137	22.4881	NaN	NaN	22.8112	22.4674	22.8427	22.4984	-0.12045	1.08737		0.0335746	0.107854		0.154024	0.758368		K15376	GPHN; gephyrin [EC:2.10.1.1 2.7.7.75]
HCON_00012070	HCON_00012070	22.7904	22.5923	23.0821	22.348	23.0285	22.5263	23.0081	22.5267	22.692	22.7392	22.9493	22.6272	0.0692	0.122906		0.0487251	0.105476		-0.0204749	0.0451527		#N/A	#N/A
HCON_00068790	HCON_00068790	23.6856	23.6632	24.1707	23.974	23.6174	23.6415	23.3616	23.6396	23.6599	23.9697	23.6163	24.0604	-0.30835	1.16057		-0.0468001	0.104734		0.26155	1.04171		#N/A	#N/A
HCON_00077300	HCON_00077300	23.8302	22.8956	23.3358	23.1874	23.6029	NaN	23.2119	23.4906	23.2621	23.4589	23.3847	23.3692	0.122875	0.234192		0.0564752	0.104212		-0.0664001	0.304467		#N/A	#N/A
HCON_00117660	HCON_00117660	26.6101	26.3188	26.4683	26.5061	26.6665	26.5635	26.5667	26.4665	26.5082	26.6481	26.4494	26.3868	0.0899749	0.580194		0.0223002	0.0995327		-0.0676746	0.43712		#N/A	#N/A
HCON_00001330	HCON_00001330	24.3097	24.165	24.4353	24.5394	24.5717	24.1295	24.5179	24.5793	24.3274	24.0313	24.3903	24.5579	0.0872493	0.267042		-0.0356255	0.0954811		-0.122875	0.34236		#N/A	#N/A
HCON_00116870	HCON_00116870	27.147	27.0952	27.1617	27.0671	27.0526	27.045	27.0581	26.9557	27.0668	27.1344	26.9483	27.2515	-0.0898995	1.47372		-0.0175004	0.0952274		0.0723991	0.48528		#N/A	#N/A
HCON_00021060	HCON_00021060	23.7943	23.6535	23.7772	23.5743	23.6403	23.799	23.6131	23.555	23.7904	23.9714	23.6614	23.4944	-0.0479751	0.267525		0.0295744	0.0950887		0.0775495	0.283811		#N/A	#N/A
HCON_00158330	HCON_00158330	23.0599	24.0679	23.7452	23.2506	23.1855	23.054	NaN	23.4016	23.5281	23.6537	NaN	NaN	-0.3172	0.627163		0.0599995	0.0940715		0.3772	2.47682		#N/A	#N/A
HCON_00066650	HCON_00066650	23.7911	23.5162	23.5212	23.5835	23.7895	23.7848	23.7559	23.4995	23.342	23.2653	23.813	23.8242	0.104425	0.503348		-0.0418749	0.0938587		-0.1463	0.38802		#N/A	#N/A
Hc-hsb-1	Hc-hsb-1	23.8505	24.0035	23.9649	23.4835	NaN	NaN	23.7588	NaN	23.7026	23.6905	NaN	23.979	NaN	0		-0.0348992	0.0936349		NaN	0		#N/A	#N/A
HCON_00097540	HCON_00097540	26.6164	26.4569	26.3571	26.4809	26.5304	26.3074	26.5622	26.6553	26.5069	26.5018	26.4443	26.5112	0.0360003	0.151067		0.0132256	0.0861314		-0.0227747	0.111948		K00164	OGDH; 2-oxoglutarate dehydrogenase E1 component [EC:1.2.4.2]
HCON_00073070	HCON_00073070	NaN	NaN	22.7614	22.4986	NaN	NaN	NaN	NaN	22.6465	22.7514	22.2611	22.7341	NaN	0		-0.0317249	0.0834252		NaN	0		#N/A	#N/A
HCON_00138930	HCON_00138930	25.6787	25.6334	25.597	25.4496	25.6448	25.5299	25.3994	25.6011	25.5429	25.4613	25.8601	25.586	-0.0458746	0.257148		0.0229001	0.0830606		0.0687747	0.280433		#N/A	#N/A
HCON_00008430	HCON_00008430	NaN	23.0331	NaN	23.5426	23.3623	23.1229	22.7552	NaN	NaN	23.0663	23.4268	NaN	-0.207718	0.490812		-0.0413008	0.082859		0.166417	0.461715		#N/A	#N/A
HCON_00009230	HCON_00009230	24.0794	24.3452	24.2217	24.2394	23.976	24.1947	23.9345	24.2115	24.3393	24.3489	24.0174	24.0888	-0.14225	0.777325		-0.0228248	0.0813533		0.119425	0.486663		#N/A	#N/A
HCON_00164960	HCON_00164960	22.0082	22.4359	21.7997	22.2853	22.2968	22.2274	21.8703	22.2025	22.1395	22.1071	22.0637	22.0913	0.0169754	0.034293		-0.0318751	0.0805339		-0.0488505	0.200361		#N/A	#N/A
HCON_00003580	HCON_00003580	24.4039	24.6488	24.5101	24.302	24.4963	24.5473	24.5847	24.5957	24.5819	24.1732	24.6297	24.5963	0.0897999	0.536348		0.0290751	0.0800893		-0.0607247	0.220916		K03951	NDUFA7; NADH dehydrogenase (ubiquinone) 1 alpha subcomplex subunit 7
HCON_00189970	HCON_00189970	24.1171	24.0926	24.396	23.7949	24.3706	24.3947	24.2508	24.0742	24.2177	24.0613	24.0893	24.1427	0.172424	0.563353		0.0275998	0.0778616		-0.144825	0.907754		#N/A	#N/A
HCON_00025230	HCON_00025230	27.2731	27.4647	27.3978	27.1177	27.3537	27.5425	27.3906	27.3804	27.216	27.3501	27.4067	27.3546	0.103475	0.550717		0.0185246	0.076995		-0.08495	0.700072		K15633	gpmI; 2,3-bisphosphoglycerate-independent phosphoglycerate mutase [EC:5.4.2.12]
HCON_00081410	HCON_00081410	22.2604	22.4528	21.9362	22.0057	21.8856	22.1459	21.9684	21.8905	22.2017	22.6696	22.0663	21.8823	-0.191175	0.69414		0.0411997	0.0715849		0.232375	0.617259		#N/A	#N/A
HCON_00020740	HCON_00020740	26.7538	26.9411	26.968	26.6728	27.0527	26.8758	27.0785	26.925	26.6302	26.8947	26.987	26.907	0.149075	0.862696		0.0207996	0.0703241		-0.128275	0.674288		K05770	TSPO; translocator protein
HCON_00022270	HCON_00022270	22.2047	NaN	NaN	22.6754	22.6099	NaN	NaN	NaN	NaN	21.9239	22.3562	22.9011	NaN	0		-0.0463252	0.0683704		NaN	0		#N/A	#N/A
HCON_00165030	HCON_00165030	25.2249	25.0885	25.5632	25.3298	24.9502	25.2014	25.0232	24.9385	25.6113	25.2601	25.3699	25.0787	-0.273275	1.23345		0.0283999	0.0675842		0.301675	1.26106		#N/A	#N/A
HCON_00115990	HCON_00115990	22.985	23.02	23.0062	23.0647	23.2478	22.6917	23.0298	23.212	23.0972	23.0172	23.0837	22.8293	0.02635	0.0736335		-0.012125	0.0675655		-0.038475	0.0998516		#N/A	#N/A
HCON_00028330	HCON_00028330	23.5754	23.638	23.524	23.4615	23.3608	23.9465	23.4442	23.4142	23.4303	23.6272	23.4138	23.8027	-0.00829983	0.0199805		0.0187745	0.067419		0.0270743	0.0582527		#N/A	#N/A
HCON_00093380	HCON_00093380	23.4524	23.6433	23.2485	NaN	NaN	23.0126	23.7507	NaN	23.4201	23.4952	NaN	23.4748	-0.0664248	0.10767		0.0152998	0.0663171		0.0817246	0.145527		#N/A	#N/A
HCON_00086980	HCON_00086980	22.2714	21.9996	21.7819	22.3647	21.6503	22.0251	21.5	22.0835	22.3644	22.2295	22.015	21.9309	-0.289675	0.728932		0.03055	0.0657349		0.320225	0.942881		#N/A	#N/A
HCON_00134220	HCON_00134220	27.8924	28.0465	27.9538	28.029	28.0067	28.0656	28.0397	28.0414	27.9469	27.9801	27.955	28.0114	0.0579252	0.759306		-0.00707483	0.0655206		-0.0650001	1.85995		#N/A	#N/A
HCON_00149900	HCON_00149900	33.2623	33.1777	33.1607	33.1693	33.1307	33.1457	33.2066	33.1665	33.1504	33.2191	33.1817	33.2415	-0.0301256	0.475566		0.00567532	0.0651818		0.0358009	0.661593		K17751	MYH6_7; myosin heavy chain 6/7
HCON_00084640	HCON_00084640	23.7246	23.2217	23.5596	23.707	23.4784	23.35	23.5993	23.6899	23.5222	23.8045	23.4806	23.2943	-0.0238256	0.0611971		-0.0278254	0.0628482		-0.00399971	0.0104546		#N/A	#N/A
HCON_00079550	HCON_00079550	NaN	NaN	21.423	21.8826	21.9402	NaN	21.6214	NaN	21.753	21.4928	NaN	21.7903	0.128	0.339013		0.0258994	0.0619468		-0.102101	0.395334		#N/A	#N/A
HCON_00046010	HCON_00046010	22.5562	22.7758	22.626	23.2076	22.4385	22.8148	22.826	22.5855	23.1365	NaN	22.6868	22.6458	-0.1252	0.302608		0.0316248	0.0610382		0.156825	0.491243		#N/A	#N/A
HCON_00101310	HCON_00101310	26.9215	26.9497	26.7556	26.6976	26.8582	26.7049	26.764	26.8442	26.8946	26.7608	26.7971	26.9217	-0.0382743	0.213695		0.0124502	0.0606257		0.0507245	0.429382		#N/A	#N/A
HCON_00086410	HCON_00086410	23.0296	23.2429	22.853	22.9992	23.252	23.4021	23.2068	23.3034	22.9235	23.1944	22.9877	23.0853	0.2599	1.5438		0.0165496	0.058608		-0.24335	1.81556		#N/A	#N/A
HCON_00076690	HCON_00076690	24.0032	23.5819	23.7129	23.9242	23.4623	23.5138	23.7658	23.8087	23.4758	23.9081	23.8082	23.9398	-0.1679	0.611236		-0.0225749	0.0554541		0.145325	0.479685		#N/A	#N/A
HCON_00119120	HCON_00119120	28.2177	28.189	28.2053	28.2871	28.3832	28.3397	28.2892	28.1858	28.4293	28.085	28.3111	28.1252	0.0747008	0.77465		0.0128756	0.0542812		-0.0618253	0.281554		K01899	LSC1; succinyl-CoA synthetase alpha subunit [EC:6.2.1.4 6.2.1.5]
HCON_00018710	HCON_00018710	24.6074	24.9389	24.9188	24.8784	25.0564	24.9635	24.8585	24.9813	25.1665	24.5884	24.9929	24.6897	0.129049	0.721608		0.0234995	0.0535581		-0.10555	0.319981		#N/A	#N/A
HCON_00167340	HCON_00167340	24.2651	24.3158	24.2676	24.1155	24.0807	23.8026	24.4958	24.2489	24.2621	24.3899	24.1536	24.1992	-0.0839996	0.221482		0.0102005	0.0533724		0.0942001	0.248506		#N/A	#N/A
HCON_00023220	HCON_00023220	23.4672	23.6266	23.0627	22.9269	23.6309	23.2959	23.4886	23.5769	23.845	23.1371	23.2292	23.0204	0.227225	0.59318		0.0370746	0.0527172		-0.19015	0.426693		#N/A	#N/A
HCON_00095290	HCON_00095290	26.0592	26.2507	26.4025	26.4433	26.4366	26.4994	26.4972	26.3888	26.2512	26.3711	26.289	26.2958	0.166574	0.931788		0.0128493	0.0496956		-0.153725	2.24779		K02267	COX6B; cytochrome c oxidase subunit 6b
HCON_00111490	HCON_00111490	23.5644	23.4512	NaN	23.6131	23.5877	NaN	23.3625	NaN	23.5018	23.6224	23.3133	23.794	-0.0678005	0.408043		0.0149751	0.0491475		0.0827756	0.286486		K04571	SSR4; translocon-associated protein subunit delta
HCON_00189690	HCON_00189690	23.4363	23.1887	22.8425	23.0733	23.2994	23.2403	23.119	22.7742	23.1344	22.9472	22.8782	23.4838	-0.0269752	0.0557853		-0.0242996	0.0462796		0.00267553	0.00498606		K03935	NDUFS2; NADH dehydrogenase (ubiquinone) Fe-S protein 2 [EC:7.1.1.2 1.6.99.3]
HCON_00064430	HCON_00064430	24.3171	24.6718	24.8702	24.8234	24.6542	24.7624	24.835	24.7737	24.7189	24.5622	24.6819	24.6538	0.0856996	0.27047		-0.0164251	0.0441716		-0.102125	1.05215		K04097	HPGDS; prostaglandin-H2 D-isomerase / glutathione transferase [EC:5.3.99.2 2.5.1.18]
HCON_00010160	HCON_00010160	22.324	22.2499	NaN	NaN	22.4224	22.6216	NaN	NaN	21.2765	22.3832	23.1691	22.5089	0.235049	2.06306		0.0474749	0.0420039		-0.187574	0.185064		#N/A	#N/A
HCON_00054420	HCON_00054420;HCON_00054380;HCON_00054370;HCON_00026200;HCON_00054460	30.9418	30.6376	31.2902	31.382	31.1048	31.4056	31.1838	31.1922	31.1108	30.9218	31.3619	30.7544	0.1587	0.379361		-0.0256743	0.0415702		-0.184374	0.598669		#N/A	#N/A
HCON_00009650	HCON_00009650	NaN	NaN	22.2996	22.0778	22.9937	22.9966	22.284	22.5036	22.3176	22.4075	21.8624	22.2315	0.505774	1.42375		0.0160494	0.0410972		-0.489725	1.19731		#N/A	#N/A
HCON_00012530	HCON_00012530	24.0571	24.0659	24.2165	24.1998	24.234	24.3986	24.0158	24.1402	24.3501	24.2395	24.0447	23.8528	0.0623245	0.284199		-0.0130501	0.0384552		-0.0753746	0.222011		#N/A	#N/A
HCON_00150640	HCON_00150640.6;HCON_00150640.5;HCON_00150640.3;HCON_00150640.1;HCON_00150640.2;HCON_00150640.7;HCON_00150640.4;HCON_00150640.8;HCON_00167290	23.0741	23.5798	23.1942	23.3877	23.3968	23.2745	23.2495	23.4092	23.2706	23.1285	23.4419	23.3382	0.02355	0.0711551		-0.0141501	0.0379995		-0.0377002	0.191243		#N/A	#N/A
HCON_00111520	HCON_00111520	21.4557	21.5125	NaN	21.2755	22.0605	21.6338	21.4762	21.515	21.5673	21.5258	21.4571	21.1531	0.2568	0.909943		0.01125	0.0365515		-0.24555	0.735664		#N/A	#N/A
HCON_00075870	HCON_00075870	22.6594	22.6428	22.4978	22.5894	23.0036	22.3124	22.1321	22.1617	22.3794	22.5654	22.7373	22.7464	-0.194901	0.415966		0.00977516	0.0359805		0.204676	0.406975		#N/A	#N/A
HCON_00158480	HCON_00158480;HCON_00048620	29.2248	29.1497	29.2046	29.2045	29.2699	29.1901	29.1902	29.1968	29.2001	29.326	29.0325	29.1998	0.0158501	0.256905		-0.00629997	0.0349002		-0.02215	0.131804		#N/A	#N/A
HCON_00068310	HCON_00068310	NaN	22.805	22.4933	22.6614	23.0504	23.3893	22.9599	22.9717	22.258	22.4998	22.8512	22.9366	0.4396	1.98877		-0.0168252	0.0341481		-0.456425	1.29653		#N/A	#N/A
HCON_00017980	HCON_00017980	23.8302	23.972	24.2963	24.2166	24.2024	24.0691	23.8088	24.1853	24.312	24.1151	24.09	23.7347	-0.0123754	0.0301617		-0.0158253	0.0338106		-0.00344992	0.00768133		#N/A	#N/A
HCON_00063160	HCON_00063160	22.3527	NaN	22.2489	22.8741	NaN	22.5059	NaN	NaN	22.481	22.5292	NaN	NaN	NaN	0		0.0132008	0.0330915		NaN	0		K03959	NDUFB3; NADH dehydrogenase (ubiquinone) 1 beta subcomplex subunit 3
HCON_00054740	HCON_00054740	22.8627	NaN	23.0664	23.5173	23.0139	23.0805	23.0163	22.9591	23.3123	23.1025	23.1445	22.9794	-0.13135	0.418918		-0.0141244	0.0317544		0.117225	0.795636		#N/A	#N/A
HCON_00027230	HCON_00027230	26.1509	26.0652	25.6959	25.7953	25.6888	25.9898	25.9491	25.8899	26.0185	25.8203	25.7982	26.1175	-0.0474248	0.141694		0.0117998	0.030509		0.0592246	0.233813		K17279	REEP5_6; receptor expression-enhancing protein 5/6
HCON_00076930	HCON_00076930	23.2468	23.8379	23.4448	23.5335	23.4273	23.3977	23.2778	23.5286	23.7544	23.6867	23.069	23.6229	-0.1079	0.347396		0.0175004	0.0301443		0.125401	0.321593		K10429	#N/A
HCON_00101920	HCON_00101920	23.1116	23.9787	23.6683	23.5295	23.7419	23.6299	23.6264	23.5873	23.4291	23.6378	23.7924	23.4966	0.0743494	0.155781		0.0169497	0.0295242		-0.0573997	0.271986		K01488	add; adenosine deaminase [EC:3.5.4.4]
HCON_00187740	HCON_00187740	23.9888	23.9841	23.8254	23.6367	23.6786	23.6141	23.7045	23.6933	23.7085	23.8633	23.6604	24.1556	-0.186125	1.13877		-0.0117998	0.0290925		0.174325	0.756336		#N/A	#N/A
HCON_00146290	HCON_00146290	25.928	25.1683	25.8397	26.0473	25.9549	25.9327	25.5061	25.7488	25.5029	25.7713	26.1594	25.4675	0.0397997	0.0634045		-0.0205503	0.0277526		-0.0603499	0.117855		#N/A	#N/A
HCON_00039160	HCON_00039160	23.6967	23.3273	22.7601	23.2101	23.3028	23.2527	23.5182	23.2287	23.1795	23.416	23.1401	23.3242	0.0770507	0.143476		0.0164008	0.0276365		-0.0606499	0.27234		#N/A	#N/A
HCON_00057940	HCON_00057940	23.258	23.327	23.3717	23.532	23.3367	23.1818	23.1502	23.3111	23.2257	23.2862	23.5851	23.3612	-0.127224	0.860089		-0.00762463	0.0267005		0.1196	0.623946		#N/A	#N/A
HCON_00059810	HCON_00059810	25.5551	26.0761	26.1868	25.6298	26.2386	26.2303	25.9217	25.8212	25.9152	25.6398	26.1006	25.7336	0.191	0.449573		-0.0146503	0.0266762		-0.20565	0.671426		#N/A	#N/A
HCON_00083960	HCON_00083960	25.1734	25.3383	25.5606	25.4398	25.5905	25.4718	25.392	25.5842	25.4598	25.4089	25.1939	25.4819	0.131599	0.668251		0.00809908	0.0263612		-0.1235	0.74512		#N/A	#N/A
HCON_00053200	HCON_00053200	26.9686	27.0481	26.7992	26.934	26.9031	26.9287	26.9642	26.8964	26.9822	26.9292	26.8905	26.9649	-0.0143752	0.0971859		0.00422478	0.0259234		0.0186	0.307263		#N/A	#N/A
HCON_00023730	HCON_00023730	25.1674	25.5894	25.3206	25.4056	25.519	25.3935	25.33	25.4305	25.5163	25.3075	25.2064	25.4209	0.0474997	0.193943		-0.00797462	0.0245833		-0.0554743	0.297506		K03966	NDUFB10; NADH dehydrogenase (ubiquinone) 1 beta subcomplex subunit 10
HCON_00091790	HCON_00091790	25.4414	25.4779	25.5204	25.6835	25.6747	25.4402	25.5964	25.4989	25.4953	25.4408	25.5977	25.5711	0.02175	0.107855		-0.00457478	0.0243013		-0.0263247	0.1606		K15100	SLC25A1; solute carrier family 25 (mitochondrial citrate transporter), member 1
HCON_00104180	HCON_00104180	27.5633	27.3813	27.5237	27.4075	27.3593	27.2972	27.3665	27.2409	27.4492	27.5931	27.4739	27.3419	-0.152975	1.55386		-0.00442505	0.0222208		0.14855	1.3333		#N/A	#N/A
HCON_00096110	HCON_00096110	22.1687	22.2004	NaN	NaN	21.7164	22.1708	NaN	NaN	21.9627	22.3521	22.2234	NaN	-0.24095	0.933315		-0.00514936	0.0215095		0.2358	0.752025		#N/A	#N/A
HCON_00104900	HCON_00104900	23.6494	23.714	23.4909	23.8957	23.6297	23.7257	23.5742	23.7984	23.4118	23.434	23.9466	23.9151	-0.00550032	0.019168		-0.0106254	0.0213982		-0.00512505	0.0111258		#N/A	#N/A
HCON_00072440	HCON_00072440.2;HCON_00072440.1;HCON_00072440.3;HCON_00072440.5;HCON_00072440.4	22.6357	NaN	23.5262	NaN	23.2184	23.4573	22.7463	23.3655	23.0771	23.6383	22.8517	22.6749	0.115925	0.146237		-0.0204496	0.0209859		-0.136374	0.206316		#N/A	#N/A
HCON_00071480	HCON_00071480	29.7341	29.6998	29.6407	29.6319	29.5951	29.5906	29.6175	29.6004	29.7727	29.7849	29.5153	29.6481	-0.0757251	1.63059		0.00362492	0.0181862		0.07935	0.590134		#N/A	#N/A
HCON_00026550	HCON_00026550	24.5459	24.2566	24.5641	24.3023	24.3178	24.2358	24.2501	24.1771	24.6063	24.6558	24.1506	24.2821	-0.172025	1.04533		0.00647545	0.0149004		0.178501	0.682465		#N/A	#N/A
HCON_00093820	HCON_00093820	NaN	NaN	23.8962	24.1483	23.5417	NaN	NaN	23.5182	23.9221	24.4648	23.9564	23.7164	-0.4923	3.28274		-0.00732517	0.0141459		0.484975	1.64564		#N/A	#N/A
HCON_00121570	HCON_00121570	23.9457	23.9909	23.8672	23.6611	24.0926	24.0161	24.2521	24.1758	23.8295	23.7978	23.8258	23.9974	0.267925	1.62374		-0.00360012	0.014139		-0.271525	2.13278		#N/A	#N/A
HCON_00015620	HCON_00015620	25.5721	25.519	25.6914	25.4983	25.5911	25.5762	25.709	25.5459	25.4656	25.5406	25.5567	25.7069	0.0353503	0.257998		-0.0027504	0.0139572		-0.0381007	0.251156		#N/A	#N/A
HCON_00061150	HCON_00061150	24.891	25.084	24.988	25.2628	25.004	24.5926	24.9742	24.8191	25.0116	25.0525	25.2578	24.8869	-0.208976	0.852651		-0.00425053	0.0129706		0.204725	0.843547		K03964	NDUFB8; NADH dehydrogenase (ubiquinone) 1 beta subcomplex subunit 8
HCON_00053990	HCON_00053990	25.1087	25.2446	25.2367	25.3354	25.1717	25.297	25.1565	25.0406	25.0722	25.2572	25.179	25.4293	-0.0648999	0.408171		0.0030756	0.0117086		0.0679755	0.312934		#N/A	#N/A
HCON_00091140	HCON_00091140	22.81	22.2873	22.4134	22.4428	22.9685	22.4458	22.6566	22.4868	22.2224	22.1448	22.6075	22.9537	0.15105	0.407479		-0.00627518	0.00966932		-0.157325	0.297413		#N/A	#N/A
HCON_00046920	HCON_00046920	NaN	22.9647	23.3538	23.5025	23.2106	23.6212	22.9931	23.3852	23.2295	23.0547	23.3355	23.4593	0.0288496	0.0583104		-0.00392532	0.00927916		-0.0327749	0.0742637		#N/A	#N/A
HCON_00033000	HCON_00033000	23.5626	23.1916	22.9705	23.3149	23.1235	22.9226	23.0379	22.9474	23.2601	23.3504	23.3127	23.1291	-0.25205	0.981961		0.00317526	0.00803122		0.255225	2.06328		#N/A	#N/A
HCON_00000260	HCON_00000260	26.9529	27.9321	27.9371	27.9887	27.7064	27.5579	27.7607	27.5943	27.7123	27.7821	27.7056	27.633	-0.0478754	0.0669684		0.00554991	0.00737993		0.0534253	0.420821		K00522	FTH1; ferritin heavy chain [EC:1.16.3.2]
HCON_00146110	HCON_00146110	26.1686	26.2882	26.2493	26.3734	26.4695	26.3305	26.4065	26.4029	26.3537	26.1539	26.3557	26.2214	0.132475	1.3843		0.00129986	0.0066192		-0.131175	1.19941		#N/A	#N/A
HCON_00116270	HCON_00116270.3;HCON_00116270.1;HCON_00116270.2	23.7117	23.6935	23.8452	23.6381	23.5663	23.6047	23.5567	23.5988	23.6384	23.9634	23.4817	23.812	-0.1405	1.66949		0.00174999	0.00516194		0.14225	0.647793		#N/A	#N/A
HCON_00054720	HCON_00054720	25.0938	24.919	25.2754	25.1519	25.0559	24.9589	25.3141	25.1734	25.0279	25.0346	25.2853	25.0875	0.0155506	0.0512068		-0.0012002	0.00419668		-0.0167508	0.0608473		K02140	ATPeFG; F-type H+-transporting ATPase subunit g
HCON_00101060	HCON_00101060	22.7228	22.898	22.9696	23.4131	23.5706	23.37	23.3363	23.3396	23.4381	22.9431	23.0634	22.5482	0.40325	1.37071		-0.00267458	0.0038017		-0.405925	1.10489		#N/A	#N/A
HCON_00035680	HCON_00035680	23.7832	23.9876	24.3122	23.9506	23.7776	23.8776	23.7809	23.9711	24.1598	24.017	23.9562	23.9047	-0.1566	0.621609		0.00102472	0.00276539		0.157625	1.15107		K13239	ECI2; Delta3-Delta2-enoyl-CoA isomerase [EC:5.3.3.8]
HCON_00021410	HCON_00021410	24.0681	24.3986	24.6464	24.5238	24.5821	25.1721	24.8321	24.5892	24.0605	24.7218	24.5125	24.3365	0.38465	1.07218		-0.00139999	0.00249152		-0.38605	1.00889		#N/A	#N/A
HCON_00140620	HCON_00140620	26.8985	27.0151	27.0276	27.0841	27.296	27.184	27.1546	27.2025	27.0697	26.8904	26.988	27.0782	0.20295	2.19682		0.000249863	0.00142058		-0.2027	2.04711		K00658	DLST; 2-oxoglutarate dehydrogenase E2 component (dihydrolipoamide succinyltransferase) [EC:2.3.1.61]
HCON_00057830	HCON_00057830	25.643	25.6873	25.4515	25.5429	25.5422	25.6269	25.2946	25.5012	25.5732	25.6884	25.4107	25.6532	-0.0899501	0.460137		0.000200272	0.000820416		0.0901504	0.427579		#N/A	#N/A
HCON_00061610	HCON_00061610	21.7547	21.8012	21.8522	21.7587	21.2857	21.0554	21.5768	21.3463	NaN	NaN	20.7354	NaN	-0.47565	2.31317		NaN	0		NaN	0		#N/A	#N/A
HCON_00027700	HCON_00027700	22.6762	22.7519	22.5684	22.4806	22.2556	22.2581	22.2076	22.4765	22.2184	NaN	NaN	NaN	-0.319825	2.03537		NaN	0		NaN	0		#N/A	#N/A
HCON_00102210	HCON_00102210	NaN	22.4029	22.1111	22.0191	21.9703	21.9119	21.9292	21.9099	NaN	NaN	NaN	NaN	-0.247375	1.60873		NaN	0		NaN	0		#N/A	#N/A
HCON_00034460	HCON_00034460	21.5659	21.4032	21.1544	21.6252	21.2455	NaN	21.108	NaN	NaN	NaN	NaN	NaN	-0.260425	1.22249		NaN	0		NaN	0		#N/A	#N/A
HCON_00066960	HCON_00066960	21.4291	NaN	21.8827	NaN	21.5601	20.8904	21.5764	NaN	NaN	20.887	NaN	NaN	-0.3887	1.04721		NaN	0		NaN	0		K00898	PDK2_3_4; pyruvate dehydrogenase kinase 2/3/4 [EC:2.7.11.2]
HCON_00153910	HCON_00153910	23.079	NaN	23.1365	23.4	23.2515	23.3325	NaN	23.3503	NaN	NaN	NaN	NaN	0.10625	0.706945		NaN	0		NaN	0		K08835	OXSR1; serine/threonine-protein kinase OSR1/STK39 [EC:2.7.11.1]
HCON_00066010	HCON_00066010	24.546	24.4059	NaN	NaN	24.402	24.5759	24.529	24.7838	NaN	NaN	NaN	NaN	0.0967255	0.495794		NaN	0		NaN	0		K06201	cutC; copper homeostasis protein
HCON_00053960	HCON_00053960	21.9387	22.2433	22.0637	21.8245	22.1982	NaN	22.0298	22.1111	21.6439	NaN	NaN	NaN	0.0954757	0.445259		NaN	0		NaN	0		#N/A	#N/A
HCON_00079360	HCON_00079360	22.9804	22.5968	22.8493	23.3502	22.5158	22.9312	22.8472	NaN	NaN	NaN	22.9717	NaN	-0.17945	0.44455		NaN	0		NaN	0		#N/A	#N/A
HCON_00033420	HCON_00033420	22.9863	NaN	22.7882	22.8515	22.5032	NaN	NaN	23.0125	NaN	NaN	NaN	NaN	-0.117474	0.327036		NaN	0		NaN	0		#N/A	#N/A
HCON_00059510	HCON_00059510	NaN	NaN	21.727	21.6285	21.5234	NaN	21.9591	21.7479	NaN	NaN	NaN	NaN	0.0657253	0.294195		NaN	0		NaN	0		#N/A	#N/A
HCON_00136110	HCON_00136110	20.0757	20.4764	21.094	NaN	NaN	20.8084	20.024	NaN	20.3625	NaN	NaN	NaN	-0.132501	0.165902		NaN	0		NaN	0		K12373	HEXA_B; hexosaminidase [EC:3.2.1.52]
HCON_00055890	HCON_00055890	NaN	NaN	23.9746	23.9149	23.8358	23.8902	24.0338	23.9512	NaN	NaN	NaN	NaN	-0.0169997	0.140536		NaN	0		NaN	0		K04348	#N/A
HCON_00015500	HCON_00015500	NaN	23.4665	24.3651	NaN	NaN	24.1288	23.4282	24.3788	NaN	23.2523	NaN	NaN	0.0627995	0.0682385		NaN	0		NaN	0		#N/A	#N/A
HCON_00007560	HCON_00007560	25.032	24.7673	24.7813	24.777	24.9088	24.5984	25.1191	24.7696	24.4854	NaN	NaN	NaN	0.00957537	0.0256754		NaN	0		NaN	0		#N/A	#N/A
HCON_00123770	HCON_00123770;HCON_00032010	NaN	NaN	22.6934	NaN	23.019	NaN	22.4669	NaN	22.714	22.9588	22.3866	22.712	NaN	0		NaN	0		-0.0500994	0.0922484		#N/A	#N/A
HCON_00158250	HCON_00158250;HCON_00158240	NaN	NaN	NaN	NaN	NaN	NaN	NaN	NaN	21.9688	21.7673	21.4436	NaN	NaN	0		NaN	0		NaN	0		#N/A	#N/A
HCON_00000070	HCON_00000070	NaN	NaN	NaN	NaN	NaN	22.51	22.3922	22.3699	22.6603	22.7136	22.2553	22.8297	NaN	0		NaN	0		0.1907	0.724112		#N/A	#N/A
HCON_00000190	HCON_00000190	NaN	NaN	22.3723	NaN	22.5719	NaN	22.2403	22.5833	22.549	22.2924	NaN	NaN	NaN	0		NaN	0		-0.0444746	0.157016		#N/A	#N/A
HCON_00002620	HCON_00002620	NaN	NaN	NaN	NaN	NaN	NaN	NaN	NaN	22.3213	22.2238	22.0047	22.1344	NaN	0		NaN	0		NaN	0		#N/A	#N/A
HCON_00004450	HCON_00004450	NaN	NaN	NaN	21.1682	21.9131	22.8412	22.1021	22.1828	NaN	NaN	NaN	21.6077	NaN	0		NaN	0		NaN	0		K05658	ABCB1; ATP-binding cassette, subfamily B (MDR/TAP), member 1 [EC:7.6.2.2]
HCON_00005150	HCON_00005150	20.7507	21.133	21.7432	NaN	21.3639	NaN	NaN	NaN	NaN	21.2955	NaN	NaN	NaN	0		NaN	0		NaN	0		#N/A	#N/A
HCON_00005240	HCON_00005240.1;HCON_00005240.2	NaN	NaN	NaN	NaN	NaN	NaN	21.2855	21.7593	21.7879	NaN	21.3063	21.6867	NaN	0		NaN	0		0.0712252	0.15954		#N/A	#N/A
HCON_00005650	HCON_00005650	NaN	NaN	NaN	22.023	NaN	NaN	NaN	NaN	23.8742	23.6384	23.2106	NaN	NaN	0		NaN	0		NaN	0		#N/A	#N/A
HCON_00007110	HCON_00007110	NaN	NaN	22.4351	NaN	22.2918	NaN	22.3273	22.4096	NaN	NaN	NaN	22.2785	NaN	0		NaN	0		NaN	0		#N/A	#N/A
HCON_00009000	HCON_00009000	NaN	NaN	NaN	NaN	NaN	NaN	NaN	NaN	22.147	22.3988	22.4314	22.3304	NaN	0		NaN	0		NaN	0		#N/A	#N/A
HCON_00011850	HCON_00011850	23.793	24.0659	23.9423	24.4392	NaN	NaN	NaN	NaN	NaN	NaN	NaN	NaN	NaN	0		NaN	0		NaN	0		#N/A	#N/A
HCON_00011860	HCON_00011860	24.3104	24.7761	25.2639	24.6878	NaN	NaN	NaN	NaN	NaN	NaN	NaN	NaN	NaN	0		NaN	0		NaN	0		#N/A	#N/A
HCON_00013360.4	HCON_00013360.4	NaN	NaN	NaN	NaN	NaN	NaN	NaN	NaN	23.961	23.8407	24.0692	24.1312	NaN	0		NaN	0		NaN	0		#N/A	#N/A
HCON_00014280	HCON_00014280	22.6613	NaN	NaN	NaN	22.733	NaN	22.4968	22.7004	NaN	NaN	22.9903	NaN	NaN	0		NaN	0		NaN	0		#N/A	#N/A
HCON_00014630	HCON_00014630	NaN	NaN	NaN	NaN	NaN	NaN	NaN	NaN	21.2254	21.4061	NaN	21.1084	NaN	0		NaN	0		NaN	0		#N/A	#N/A
HCON_00014650	HCON_00014650	NaN	NaN	NaN	NaN	23.313	23.1213	23.3558	23.2784	23.2164	NaN	23.0895	22.6466	NaN	0		NaN	0		-0.28295	1.11664		#N/A	#N/A
HCON_00016240	HCON_00016240	NaN	NaN	NaN	NaN	NaN	22.9737	NaN	NaN	NaN	22.4527	22.9295	22.3219	NaN	0		NaN	0		NaN	0		#N/A	#N/A
HCON_00017060	HCON_00017060	NaN	NaN	NaN	21.7605	22.8876	22.6725	NaN	22.4213	22.3307	23.1683	NaN	NaN	NaN	0		NaN	0		0.089025	0.12865		#N/A	#N/A
HCON_00018980	HCON_00018980	NaN	NaN	23.4007	NaN	23.5787	23.7162	23.4427	23.3167	23.5998	23.5773	23.9252	23.6159	NaN	0		NaN	0		0.165975	0.671696		K05637	LAMA1_2; laminin, alpha 1/2
HCON_00019460	HCON_00019460	NaN	NaN	NaN	NaN	22.7783	22.8661	23.6107	22.5721	23.0016	23.1773	22.8827	22.8243	NaN	0		NaN	0		0.0146751	0.0208449		#N/A	#N/A
HCON_00020910	HCON_00020910	NaN	NaN	NaN	NaN	22.873	22.8456	22.7726	22.7698	NaN	NaN	NaN	NaN	NaN	0		NaN	0		NaN	0		#N/A	#N/A
HCON_00024510	HCON_00024510	21.7205	21.8726	22.0396	NaN	NaN	NaN	NaN	NaN	NaN	NaN	NaN	NaN	NaN	0		NaN	0		NaN	0		#N/A	#N/A
HCON_00024650	HCON_00024650	NaN	NaN	21.0511	NaN	NaN	21.0699	21.0554	NaN	21.5721	21.6722	21.997	21.6502	NaN	0		NaN	0		0.660224	3.38217		#N/A	#N/A
HCON_00024980	HCON_00024980	NaN	NaN	NaN	NaN	NaN	21.3701	21.3514	22.1919	22.4048	21.9695	21.3572	21.6304	NaN	0		NaN	0		0.202675	0.281276		K06233	LRP2; low density lipoprotein-related protein 2
HCON_00025100	HCON_00025100	NaN	NaN	NaN	NaN	24.0835	24.7409	23.6581	23.6174	25.5735	25.8987	24.2478	24.0652	NaN	0		NaN	0		0.921326	0.875127		#N/A	#N/A
HCON_00025360	HCON_00025360	NaN	21.9441	NaN	NaN	21.7178	21.8842	21.8132	NaN	21.9278	NaN	21.6504	NaN	NaN	0		NaN	0		-0.015975	0.065295		#N/A	#N/A
HCON_00025370	HCON_00025370	NaN	NaN	NaN	NaN	NaN	23.8891	24.1224	24.6387	NaN	NaN	NaN	24.3831	NaN	0		NaN	0		NaN	0		K10704	UBE2V; ubiquitin-conjugating enzyme E2 variant
HCON_00025940	HCON_00025940	NaN	NaN	NaN	NaN	22.0529	22.1769	22.1791	22.0731	NaN	22.2493	NaN	21.9476	NaN	0		NaN	0		-0.0220504	0.0856419		#N/A	#N/A
HCON_00027240	HCON_00027240	NaN	NaN	NaN	NaN	NaN	21.9049	NaN	NaN	22.4737	22.2587	22.134	NaN	NaN	0		NaN	0		NaN	0		#N/A	#N/A
HCON_00028340	HCON_00028340.2;HCON_00028340.1	NaN	24.0271	NaN	NaN	NaN	24.0056	NaN	NaN	23.5715	23.9049	NaN	23.5546	NaN	0		NaN	0		NaN	0		#N/A	#N/A
HCON_00028460	HCON_00028460	NaN	NaN	20.3868	NaN	20.3428	NaN	20.5612	20.9004	20.7727	NaN	20.8105	20.2199	NaN	0		NaN	0		-0.000450134	0.000845635		#N/A	#N/A
HCON_00029970	HCON_00029970	NaN	NaN	22.7282	NaN	22.1296	22.0917	22.4727	22.0346	21.9699	22.398	NaN	22.597	NaN	0		NaN	0		0.139475	0.36903		#N/A	#N/A
HCON_00030470	HCON_00030470	NaN	NaN	NaN	NaN	24.6558	24.6282	24.4915	24.2764	25.0433	24.6494	24.5057	24.7288	NaN	0		NaN	0		0.218825	0.753053		#N/A	#N/A
HCON_00031700	HCON_00031700	NaN	NaN	NaN	NaN	23.3952	23.3314	NaN	23.0221	23.8373	24.4862	24.0259	23.5109	NaN	0		NaN	0		0.7155	1.76406		#N/A	#N/A
HCON_00032850	HCON_00032850	NaN	NaN	NaN	NaN	22.7895	23.6228	23.268	22.9579	NaN	NaN	NaN	NaN	NaN	0		NaN	0		NaN	0		K12382	#N/A
HCON_00036440	HCON_00036440	NaN	NaN	NaN	NaN	22.7134	NaN	22.1014	22.3346	23.0383	22.9114	22.0638	22.3851	NaN	0		NaN	0		0.216525	0.359035		#N/A	#N/A
HCON_00036520	HCON_00036520	NaN	NaN	NaN	NaN	22.7978	NaN	NaN	22.7174	22.7747	22.729	23.1092	22.905	NaN	0		NaN	0		0.121875	0.664302		#N/A	#N/A
HCON_00036600	HCON_00036600	NaN	NaN	NaN	NaN	20.5019	NaN	NaN	NaN	20.6483	21.1609	20.8063	NaN	NaN	0		NaN	0		NaN	0		#N/A	#N/A
HCON_00036620	HCON_00036620	NaN	NaN	NaN	NaN	NaN	NaN	NaN	NaN	22.3097	22.1976	NaN	21.7441	NaN	0		NaN	0		NaN	0		#N/A	#N/A
HCON_00037080.1	HCON_00037080.1	NaN	23.1099	23.6137	23.1684	NaN	NaN	23.2198	NaN	NaN	NaN	NaN	NaN	NaN	0		NaN	0		NaN	0		#N/A	#N/A
HCON_00037230	HCON_00037230	22.6006	NaN	NaN	NaN	NaN	22.9045	22.8571	22.6649	23.0727	22.7988	NaN	22.7166	NaN	0		NaN	0		0.0538754	0.236741		#N/A	#N/A
HCON_00038110	HCON_00038110	NaN	NaN	NaN	NaN	22.8203	23.085	22.9334	22.64	22.9026	22.5925	23.1309	23.0206	NaN	0		NaN	0		0.0419755	0.10345		K01745	hutH; histidine ammonia-lyase [EC:4.3.1.3]
HCON_00038770	HCON_00038770.1;HCON_00038770.3;HCON_00038770.2	NaN	NaN	NaN	NaN	NaN	NaN	NaN	NaN	22.0528	22.1395	22.0019	21.8606	NaN	0		NaN	0		NaN	0		#N/A	#N/A
HCON_00039860	HCON_00039860	NaN	21.7149	NaN	NaN	21.6234	21.8102	21.5075	22.3685	22.1703	NaN	NaN	21.4814	NaN	0		NaN	0		-0.0015502	0.00187376		#N/A	#N/A
HCON_00043110	HCON_00043110	NaN	NaN	NaN	NaN	22.9054	22.636	NaN	NaN	23.2691	23.1328	22.3696	22.2605	NaN	0		NaN	0		-0.0126996	0.0159379		K05360	TXNDC12; protein-disulfide reductase (glutathione) [EC:1.8.4.2]
HCON_00044360	HCON_00044360	NaN	NaN	NaN	NaN	20.6415	NaN	20.7727	20.9281	20.9163	20.4632	20.541	20.6612	NaN	0		NaN	0		-0.13535	0.546594		#N/A	#N/A
HCON_00044420	HCON_00044420	NaN	NaN	NaN	NaN	21.9753	22.3441	NaN	21.861	21.811	22.4389	21.6584	21.8738	NaN	0		NaN	0		-0.1146	0.231984		#N/A	#N/A
HCON_00045260	HCON_00045260.2;HCON_00045260.1	NaN	NaN	NaN	22.7323	NaN	NaN	NaN	NaN	22.5598	22.5028	22.6275	22.9023	NaN	0		NaN	0		NaN	0		#N/A	#N/A
HCON_00045270	HCON_00045270	NaN	NaN	NaN	NaN	21.5273	22.0654	21.6246	NaN	20.4622	NaN	21.3431	NaN	NaN	0		NaN	0		-0.83645	1.61286		#N/A	#N/A
HCON_00045380	HCON_00045380	NaN	NaN	NaN	NaN	23.4486	23.5927	22.8281	22.9391	23.3456	NaN	NaN	23.9785	NaN	0		NaN	0		0.459925	0.88753		#N/A	#N/A
HCON_00047900	HCON_00047900.1;HCON_00047900.2	NaN	NaN	NaN	NaN	22.3649	NaN	22.0217	21.654	22.441	22.3887	22.4285	21.8716	NaN	0		NaN	0		0.268925	0.643841		#N/A	#N/A
HCON_00048410	HCON_00048410	NaN	25.1178	NaN	NaN	NaN	24.9839	25.1161	25.4916	25.427	25.5273	25.3302	25.1233	NaN	0		NaN	0		0.15475	0.516605		#N/A	#N/A
HCON_00048600	HCON_00048600	NaN	NaN	NaN	NaN	NaN	NaN	NaN	NaN	23.6012	23.8631	21.7364	NaN	NaN	0		NaN	0		NaN	0		K03255	#N/A
HCON_00048650	HCON_00048650	NaN	NaN	22.1336	NaN	NaN	22.4496	22.1637	22.3888	22.4105	22.3655	22.8215	22.4303	NaN	0		NaN	0		0.172925	0.683783		#N/A	#N/A
HCON_00050990	HCON_00050990	NaN	NaN	NaN	22.891	NaN	NaN	NaN	22.9365	23.0248	23.055	22.9412	NaN	NaN	0		NaN	0		NaN	0		#N/A	#N/A
HCON_00055410	HCON_00055410	NaN	NaN	NaN	NaN	25.2323	NaN	25.1556	25.1672	NaN	NaN	NaN	NaN	NaN	0		NaN	0		NaN	0		#N/A	#N/A
HCON_00057790	HCON_00057790	NaN	NaN	NaN	23.001	25.7004	25.7375	24.9122	24.8623	26.0712	26.4652	25.2115	25.6014	NaN	0		NaN	0		0.534225	0.71542		#N/A	#N/A
HCON_00057840	HCON_00057840	NaN	NaN	NaN	NaN	21.2164	20.9993	21.2123	21.1987	NaN	21.2971	20.9894	20.767	NaN	0		NaN	0		-0.13885	0.531835		#N/A	#N/A
HCON_00058020	HCON_00058020	NaN	21.7682	NaN	NaN	NaN	22.2512	22.0448	21.8842	21.9758	22.2066	NaN	21.737	NaN	0		NaN	0		-0.0869498	0.29925		#N/A	#N/A
HCON_00059110	HCON_00059110	21.4687	NaN	NaN	NaN	NaN	21.2882	21.1697	21.6497	NaN	NaN	21.2148	NaN	NaN	0		NaN	0		NaN	0		#N/A	#N/A
HCON_00060840	HCON_00060840	NaN	NaN	23.3888	NaN	23.7358	NaN	23.2364	23.44	23.0855	NaN	23.5818	23.4874	NaN	0		NaN	0		-0.085825	0.233139		#N/A	#N/A
HCON_00061580	HCON_00061580	NaN	NaN	NaN	NaN	23.7767	23.4275	23.4625	23.536	24.1117	NaN	23.1983	23.3924	NaN	0		NaN	0		0.0168004	0.0271943		#N/A	#N/A
HCON_00063230	HCON_00063230	NaN	NaN	NaN	NaN	NaN	NaN	NaN	NaN	22.6066	22.7448	21.6032	NaN	NaN	0		NaN	0		NaN	0		K13026	#N/A
HCON_00064120	HCON_00064120	NaN	NaN	22.034	NaN	23.4539	23.0481	22.5319	22.68	24.0563	24.0247	23.2415	23.1885	NaN	0		NaN	0		0.699275	1.16504		#N/A	#N/A
HCON_00064230	HCON_00064230	NaN	NaN	NaN	NaN	NaN	22.1308	22.2971	22.2984	21.8827	21.6689	NaN	NaN	NaN	0		NaN	0		-0.4663	3.15321		K15622	#N/A
HCON_00065630	HCON_00065630	NaN	NaN	NaN	NaN	23.4352	24.2881	NaN	23.1158	24.3434	24.7752	23.235	22.6947	NaN	0		NaN	0		0.14905	0.101122		#N/A	#N/A
HCON_00065890	HCON_00065890	NaN	20.7976	NaN	NaN	NaN	NaN	NaN	21.1406	21.5743	21.1469	21.2286	NaN	NaN	0		NaN	0		NaN	0		#N/A	#N/A
HCON_00068180	HCON_00068180	NaN	NaN	NaN	NaN	NaN	NaN	NaN	21.6891	22.5907	22.1326	NaN	21.9886	NaN	0		NaN	0		NaN	0		#N/A	#N/A
HCON_00068260	HCON_00068260	NaN	NaN	NaN	NaN	NaN	22.8486	NaN	NaN	23.2985	23.185	22.8486	22.4617	NaN	0		NaN	0		NaN	0		K09582	PDIA4; protein disulfide-isomerase A4 [EC:5.3.4.1]
HCON_00070970	HCON_00070970	NaN	NaN	NaN	NaN	23.0898	23.2033	23.3359	23.2446	23.8189	NaN	23.6512	23.4543	NaN	0		NaN	0		0.423075	2.4712		#N/A	#N/A
HCON_00071310	HCON_00071310.3;HCON_00071310.2;HCON_00071310.1	NaN	NaN	22.4095	NaN	NaN	NaN	22.1706	NaN	22.4281	22.8575	NaN	22.3293	NaN	0		NaN	0		NaN	0		#N/A	#N/A
HCON_00072740	HCON_00072740	NaN	NaN	NaN	NaN	22.9796	NaN	22.7787	22.8663	23.0065	22.9981	22.7993	NaN	NaN	0		NaN	0		0.0597496	0.419831		#N/A	#N/A
HCON_00073810	HCON_00073810	NaN	NaN	NaN	22.083	22.2474	22.49	22.3755	22.7422	22.9962	22.267	22.9603	22.7203	NaN	0		NaN	0		0.272175	0.660286		#N/A	#N/A
HCON_00074270	HCON_00074270	NaN	NaN	NaN	NaN	22.1675	21.7902	21.7115	NaN	21.8217	NaN	21.8792	NaN	NaN	0		NaN	0		-0.0392752	0.14844		#N/A	#N/A
HCON_00074520	HCON_00074520.2;HCON_00074520.1	NaN	NaN	NaN	NaN	NaN	NaN	NaN	NaN	22.6511	23.598	22.4358	22.4054	NaN	0		NaN	0		NaN	0		#N/A	#N/A
HCON_00074920	HCON_00074920;HCON_00074910;HCON_00074930	NaN	NaN	NaN	NaN	22.9021	23.0133	22.2739	22.4301	23.003	22.9914	22.7768	22.7805	NaN	0		NaN	0		0.233076	0.5754		#N/A	#N/A
HCON_00076600	HCON_00076600;HCON_00076580	NaN	NaN	NaN	NaN	22.9175	22.9058	22.7635	22.9834	NaN	NaN	NaN	NaN	NaN	0		NaN	0		NaN	0		#N/A	#N/A
HCON_00077770	HCON_00077770	NaN	21.7896	NaN	NaN	NaN	NaN	NaN	NaN	22.482	22.5305	22.1898	22.31	NaN	0		NaN	0		NaN	0		#N/A	#N/A
HCON_00079860	HCON_00079860	NaN	NaN	NaN	22.2293	NaN	22.7337	22.433	22.3959	22.2133	22.2635	22.2707	NaN	NaN	0		NaN	0		-0.2717	1.91427		#N/A	#N/A
HCON_00080180	HCON_00080180	NaN	NaN	NaN	NaN	NaN	NaN	21.4176	NaN	21.8532	21.3235	21.3531	21.6027	NaN	0		NaN	0		NaN	0		#N/A	#N/A
HCON_00080840	HCON_00080840	NaN	NaN	NaN	NaN	NaN	22.7253	22.4077	NaN	22.7059	22.6939	NaN	22.636	NaN	0		NaN	0		0.1121	0.563557		#N/A	#N/A
HCON_00083430	HCON_00083430;HCON_00082350	NaN	NaN	NaN	NaN	26.101	26.2231	25.3429	25.1689	27.1464	27.3487	26.4508	26.3496	NaN	0		NaN	0		1.1149	1.65621		#N/A	#N/A
HCON_00084760	HCON_00084760	NaN	23.654	27.892	27.53	NaN	NaN	NaN	NaN	NaN	NaN	22.8159	NaN	NaN	0		NaN	0		NaN	0		#N/A	#N/A
HCON_00085320	HCON_00085320	NaN	22.7817	NaN	NaN	22.8217	22.9203	22.7842	22.9881	NaN	23.5222	23.0888	23.1057	NaN	0		NaN	0		0.360325	1.7644		#N/A	#N/A
HCON_00089980	HCON_00089980	NaN	NaN	NaN	NaN	23.1353	21.9691	22.3487	22.0443	NaN	NaN	NaN	NaN	NaN	0		NaN	0		NaN	0		K01047	#N/A	ttr-36	TransThyretin-Related family domain; ttr-36 is predicted to encode a protein with the following domains: Transthyretin-like and Transthyretin-like superfamily.
HCON_00090450	HCON_00090450	NaN	NaN	22.6329	NaN	23.2664	23.6439	23.5992	22.9929	23.2795	24.3162	NaN	NaN	NaN	0		NaN	0		0.42225	0.592389		#N/A	#N/A
HCON_00091120	HCON_00091120	NaN	NaN	NaN	NaN	23.0329	23.062	NaN	NaN	24.1764	24.2785	23.3934	23.2967	NaN	0		NaN	0		0.7388	1.55227		K08023	#N/A
HCON_00092780	HCON_00092780	NaN	NaN	NaN	NaN	26.856	26.9641	25.7779	25.9504	27.7157	27.4983	26.8048	27.0937	NaN	0		NaN	0		0.891025	1.2914		#N/A	#N/A
HCON_00093250	HCON_00093250	NaN	NaN	21.2402	NaN	19.7284	21.0739	20.7257	20.7172	20.7213	22.153	21.4281	21.4302	NaN	0		NaN	0		0.87185	1.10532		K09649	#N/A
HCON_00094150	HCON_00094150	NaN	NaN	NaN	NaN	24.8857	24.8438	24.6854	24.6984	25.3739	25.3845	25.1074	25.1812	NaN	0		NaN	0		0.483425	2.86776		#N/A	#N/A
HCON_00094660	HCON_00094660	NaN	22.3426	22.3201	22.4769	NaN	NaN	NaN	NaN	NaN	NaN	NaN	NaN	NaN	0		NaN	0		NaN	0		#N/A	#N/A
HCON_00095710	HCON_00095710	22.7864	NaN	NaN	NaN	22.4703	22.5068	22.4185	22.56	NaN	22.2591	NaN	NaN	NaN	0		NaN	0		NaN	0		#N/A	#N/A
HCON_00096710	HCON_00096710	NaN	NaN	NaN	NaN	24.7573	25.271	25.501	24.4753	25.2709	25.6788	24.448	24.7867	NaN	0		NaN	0		0.0449505	0.0437958		#N/A	#N/A
HCON_00096750	HCON_00096750	NaN	NaN	NaN	NaN	22.0275	22.0664	22.1246	21.9336	NaN	21.99	NaN	NaN	NaN	0		NaN	0		NaN	0		#N/A	#N/A
HCON_00097380	HCON_00097380	NaN	NaN	NaN	NaN	23.5847	NaN	NaN	NaN	23.0942	23.8974	NaN	23.6041	NaN	0		NaN	0		NaN	0		#N/A	#N/A
HCON_00099020	HCON_00099020	NaN	NaN	23.2471	NaN	23.3885	23.4148	23.3968	NaN	NaN	24.604	NaN	NaN	NaN	0		NaN	0		NaN	0		#N/A	#N/A
HCON_00103960	HCON_00103960	NaN	NaN	NaN	NaN	23.8061	23.8591	23.9873	23.7369	NaN	NaN	NaN	NaN	NaN	0		NaN	0		NaN	0		#N/A	#N/A
HCON_00104200	HCON_00104200	22.4365	22.92	22.4365	22.4406	NaN	NaN	NaN	NaN	NaN	NaN	NaN	NaN	NaN	0		NaN	0		NaN	0		K14156	CHK; choline/ethanolamine kinase [EC:2.7.1.32 2.7.1.82]	cka-1	cka-1 encodes an isoform of choline kinase whose activity has been verified in vitro, and that has a strong preference for choline over ethanolamine; CKA-1 and CKA-2 comprise a related group ('A') of choline kinases.
HCON_00105720	HCON_00105720;HCON_00105810	NaN	NaN	NaN	22.3678	24.0008	24.0799	24.1605	23.9384	23.1218	23.2631	NaN	NaN	NaN	0		NaN	0		-0.85245	4.98979		#N/A	#N/A
HCON_00106520	HCON_00106520	NaN	NaN	NaN	NaN	21.4088	NaN	NaN	NaN	21.9635	NaN	21.7644	22.0825	NaN	0		NaN	0		NaN	0		#N/A	#N/A
HCON_00107530	HCON_00107530	NaN	22.3428	NaN	NaN	22.4593	22.5893	NaN	22.0765	21.8145	21.6605	22.0103	21.9029	NaN	0		NaN	0		-0.527975	2.15378		#N/A	#N/A
HCON_00108460	HCON_00108460	23.0137	NaN	NaN	NaN	23.5356	23.6546	23.3661	23.5913	23.8244	23.658	24.0533	23.5117	NaN	0		NaN	0		0.22495	0.858419		#N/A	#N/A
HCON_00110140	HCON_00110140	NaN	NaN	NaN	NaN	NaN	NaN	NaN	NaN	23.3531	23.2595	23.0472	22.6636	NaN	0		NaN	0		NaN	0		K01389	#N/A
HCON_00111020	HCON_00111020	NaN	NaN	NaN	NaN	23.3973	23.5034	23.2039	22.8559	23.738	23.8495	23.6572	23.9934	NaN	0		NaN	0		0.5694	1.92437		K14007	SEC24; protein transport protein SEC24
HCON_00111930	HCON_00111930	21.5929	NaN	NaN	NaN	NaN	NaN	21.571	21.7961	21.494	22.3004	21.921	21.7834	NaN	0		NaN	0		0.19115	0.483774		#N/A	#N/A
HCON_00113720	HCON_00113720	NaN	NaN	NaN	NaN	21.7509	22.0264	NaN	NaN	21.5831	22.1858	21.8745	21.765	NaN	0		NaN	0		-0.03655	0.0889299		#N/A	#N/A
HCON_00114740	HCON_00114740	23.9514	NaN	23.7412	23.8522	NaN	NaN	NaN	NaN	NaN	NaN	24.1632	NaN	NaN	0		NaN	0		NaN	0		#N/A	#N/A
HCON_00115730	HCON_00115730	22.3677	NaN	NaN	NaN	22.6029	22.5847	22.6139	23.2165	22.6565	NaN	22.7744	22.6597	NaN	0		NaN	0		-0.0576243	0.139408		#N/A	#N/A
HCON_00116180	HCON_00116180.5;HCON_00116180.3;HCON_00116180.2;HCON_00116180.4;HCON_00116180.1	22.6447	22.3395	22.3983	NaN	NaN	NaN	NaN	NaN	NaN	NaN	NaN	NaN	NaN	0		NaN	0		NaN	0		#N/A	#N/A
HCON_00116420	HCON_00116420	NaN	NaN	NaN	NaN	NaN	NaN	NaN	NaN	23.8903	24.2179	23.3562	NaN	NaN	0		NaN	0		NaN	0		#N/A	#N/A
HCON_00119540	HCON_00119540	NaN	NaN	NaN	NaN	NaN	NaN	NaN	NaN	23.5139	23.5788	23.1834	23.1916	NaN	0		NaN	0		NaN	0		#N/A	#N/A
HCON_00119730	HCON_00119730	NaN	NaN	NaN	NaN	22.1516	22.8279	22.9526	NaN	NaN	NaN	NaN	NaN	NaN	0		NaN	0		NaN	0		#N/A	#N/A
HCON_00122430	HCON_00122430	NaN	NaN	21.0534	NaN	21.3088	21.2898	21.409	NaN	20.8249	NaN	NaN	NaN	NaN	0		NaN	0		NaN	0		#N/A	#N/A
HCON_00122840	HCON_00122840.2;HCON_00122840.1	NaN	NaN	NaN	NaN	22.4043	22.292	22.4316	21.9015	22.8784	23.0099	22.5138	23.3511	NaN	0		NaN	0		0.68095	1.73743		#N/A	#N/A
HCON_00123650	HCON_00123650	NaN	NaN	NaN	NaN	NaN	NaN	NaN	NaN	21.9128	21.8637	21.6194	21.7501	NaN	0		NaN	0		NaN	0		K05849	SLC8A; solute carrier family 8 (sodium/calcium exchanger)
HCON_00124090	HCON_00124090	NaN	NaN	NaN	20.3538	NaN	20.5698	20.4526	NaN	20.4395	20.2124	20.3784	20.2831	NaN	0		NaN	0		-0.182849	1.62898		#N/A	#N/A
HCON_00124370	HCON_00124370;HCON_00053030	NaN	NaN	NaN	NaN	22.1616	22.4168	22.505	21.6224	23.2125	22.7942	22.6635	22.9665	NaN	0		NaN	0		0.732725	1.71315		#N/A	#N/A
HCON_00127480	HCON_00127480	NaN	NaN	NaN	NaN	22.9431	22.9645	21.0303	21.2167	23.3798	23.8408	22.2706	22.4068	NaN	0		NaN	0		0.93585	0.696475		K05360	TXNDC12; protein-disulfide reductase (glutathione) [EC:1.8.4.2]
HCON_00127520	HCON_00127520	NaN	21.8693	NaN	NaN	21.7927	NaN	21.4949	21.7192	NaN	21.7261	21.5844	NaN	NaN	0		NaN	0		-0.0136743	0.064468		#N/A	#N/A
HCON_00130870	HCON_00130870	22.4872	NaN	NaN	NaN	21.61	21.9646	21.0451	NaN	NaN	NaN	NaN	NaN	NaN	0		NaN	0		NaN	0		#N/A	#N/A
HCON_00131190	HCON_00131190	NaN	24.0411	NaN	NaN	24.2588	24.1075	23.6147	23.5587	24.6003	24.4333	24.3676	24.025	NaN	0		NaN	0		0.471624	1.16314		#N/A	#N/A
HCON_00133420	HCON_00133420	22.7255	NaN	NaN	NaN	23.0245	23.1967	NaN	23.0167	23.6299	23.4004	NaN	NaN	NaN	0		NaN	0		0.43585	2.84938		K13514	LPGAT1; lysophosphatidylglycerol acyltransferase 1 [EC:2.3.1.-]
HCON_00133480	HCON_00133480	NaN	NaN	NaN	NaN	22.4424	NaN	NaN	NaN	22.6335	22.3699	22.4588	NaN	NaN	0		NaN	0		NaN	0		K02355	fusA; elongation factor G
HCON_00133870	HCON_00133870	21.2347	NaN	21.2476	21.3548	NaN	NaN	NaN	20.9151	NaN	NaN	NaN	NaN	NaN	0		NaN	0		NaN	0		K16302	#N/A
HCON_00134350	HCON_00134350	23.2427	NaN	NaN	NaN	22.9668	22.9083	NaN	NaN	NaN	22.9298	23.1403	23.1973	NaN	0		NaN	0		0.151575	1.34893		K21894	CYGB; cytoglobin
HCON_00134370	HCON_00134370	NaN	NaN	NaN	NaN	24.4833	24.2891	23.9065	23.7943	25.0904	25.1878	24.6358	24.4145	NaN	0		NaN	0		0.713825	1.57315		#N/A	#N/A
HCON_00137330	HCON_00137330	NaN	NaN	NaN	NaN	NaN	NaN	23.4171	NaN	22.982	23.0623	23.1947	23.1418	NaN	0		NaN	0		NaN	0		#N/A	#N/A
HCON_00139410	HCON_00139410	NaN	NaN	22.9043	NaN	NaN	22.5882	22.2956	22.4237	22.625	NaN	NaN	NaN	NaN	0		NaN	0		NaN	0		K20478	#N/A
HCON_00140830	HCON_00140830	NaN	NaN	NaN	24.2944	23.8817	23.631	24.1095	23.8821	23.7018	23.3773	23.9845	23.6826	NaN	0		NaN	0		-0.189525	0.560152		#N/A	#N/A
HCON_00142320	HCON_00142320.1;HCON_00142320.2	NaN	NaN	NaN	NaN	20.6426	21.2138	20.9825	21.3859	20.5953	NaN	NaN	NaN	NaN	0		NaN	0		NaN	0		#N/A	#N/A
HCON_00143140	HCON_00143140	23.1578	23.1096	22.9817	23.3366	NaN	NaN	NaN	NaN	NaN	NaN	NaN	NaN	NaN	0		NaN	0		NaN	0		#N/A	#N/A
HCON_00145300	HCON_00145300	NaN	NaN	NaN	NaN	NaN	NaN	23.1794	NaN	NaN	23.8611	23.597	23.7597	NaN	0		NaN	0		NaN	0		#N/A	#N/A
HCON_00145350	HCON_00145350	NaN	NaN	NaN	NaN	21.9511	NaN	21.3257	21.5111	NaN	NaN	NaN	NaN	NaN	0		NaN	0		NaN	0		#N/A	#N/A
HCON_00145540	HCON_00145540	NaN	NaN	NaN	NaN	NaN	NaN	NaN	NaN	NaN	22.9115	23.1887	22.8339	NaN	0		NaN	0		NaN	0		#N/A	#N/A
HCON_00152610	HCON_00152610	NaN	NaN	NaN	NaN	21.9267	22.1994	22.3096	22.2639	22.7607	22.6357	22.3533	22.8478	NaN	0		NaN	0		0.474474	1.86174		#N/A	#N/A
HCON_00153650	HCON_00153650	NaN	23.3003	NaN	NaN	23.5329	23.4333	23.218	23.1699	23.7832	23.9952	23.5918	23.2894	NaN	0		NaN	0		0.326375	0.965886		K20352	TMED10; p24 family protein delta-1
HCON_00153920	HCON_00153920	22.4318	22.3315	22.2074	NaN	NaN	NaN	NaN	NaN	NaN	NaN	22.1346	NaN	NaN	0		NaN	0		NaN	0		#N/A	#N/A
HCON_00154420	HCON_00154420	NaN	NaN	NaN	NaN	NaN	NaN	NaN	22.6793	23.0761	23.1465	22.2581	22.5327	NaN	0		NaN	0		NaN	0		#N/A	#N/A
HCON_00154990	HCON_00154990	NaN	NaN	NaN	NaN	23.1932	23.0881	23.206	23.184	NaN	NaN	NaN	NaN	NaN	0		NaN	0		NaN	0		K06846	#N/A
HCON_00156170	HCON_00156170	NaN	NaN	NaN	NaN	26.2568	26.3924	25.3815	25.6809	27.0593	27.2583	26.3773	26.4896	NaN	0		NaN	0		0.868225	1.45206		K14557	#N/A
HCON_00157030	HCON_00157030	NaN	NaN	NaN	NaN	NaN	NaN	NaN	NaN	21.0148	NaN	20.8042	21.4717	NaN	0		NaN	0		NaN	0		K09575	FKBP9_10; FK506-binding protein 9/10 [EC:5.2.1.8]
HCON_00161870	HCON_00161870	NaN	NaN	NaN	NaN	NaN	22.436	NaN	NaN	NaN	25.0905	22.8542	22.6692	NaN	0		NaN	0		NaN	0		#N/A	#N/A
HCON_00164160	HCON_00164160	NaN	NaN	NaN	NaN	22.1039	22.2653	NaN	22.3772	NaN	NaN	NaN	NaN	NaN	0		NaN	0		NaN	0		#N/A	#N/A
HCON_00165350	HCON_00165350.2;HCON_00165350.1;HCON_00165350.3	NaN	NaN	NaN	NaN	21.1454	NaN	21.0427	20.8904	NaN	NaN	NaN	NaN	NaN	0		NaN	0		NaN	0		#N/A	#N/A
HCON_00166060	HCON_00166060	NaN	NaN	NaN	NaN	26.7041	26.5568	26.1105	25.8668	26.8893	27.0333	26.8037	26.9423	NaN	0		NaN	0		0.6076	1.6405		#N/A	#N/A
HCON_00168410	HCON_00168410	21.53	NaN	NaN	NaN	NaN	21.3938	NaN	20.9628	20.9654	21.0165	20.8384	NaN	NaN	0		NaN	0		-0.2382	0.933837		#N/A	#N/A
HCON_00186610.3	HCON_00186610.3	NaN	NaN	NaN	24.0259	22.8864	NaN	23.0888	23.4907	NaN	NaN	NaN	NaN	NaN	0		NaN	0		NaN	0		K16469	#N/A
HCON_00188520	HCON_00188520	NaN	NaN	NaN	NaN	22.8101	22.8214	22.9612	22.9493	NaN	NaN	NaN	NaN	NaN	0		NaN	0		NaN	0		#N/A	#N/A
HCON_00188850	HCON_00188850	NaN	19.8482	NaN	NaN	20.1362	NaN	20.0632	NaN	NaN	20.3941	20.0137	19.7114	NaN	0		NaN	0		-0.0599751	0.163733		#N/A	#N/A
HCON_00189900	HCON_00189900	NaN	NaN	NaN	NaN	NaN	21.8517	NaN	NaN	23.2078	23.8369	21.7964	22.2326	NaN	0		NaN	0		NaN	0		K03098	#N/A
HCON_00190470	HCON_00190470	NaN	NaN	NaN	22.7601	23.0586	NaN	23.0652	NaN	23.1299	22.8694	23.3012	22.9616	NaN	0		NaN	0		0.00362492	0.0128283		#N/A	#N/A
HCON_00191370	HCON_00191370.2	NaN	NaN	NaN	NaN	NaN	23.2686	22.5853	NaN	23.3915	22.8336	NaN	23.1022	NaN	0		NaN	0		0.182149	0.342577		#N/A	#N/A
HCON_00193740	HCON_00193740	NaN	NaN	NaN	NaN	21.7916	21.488	21.0656	21.1882	21.8265	21.855	21.6716	22.0121	NaN	0		NaN	0		0.45795	1.38521		#N/A	#N/A
HCON_00194280	HCON_00194280.2;HCON_00194280.3;HCON_00194280.1	NaN	NaN	NaN	22.7271	22.7687	22.7619	22.7629	22.6619	23.1429	23.469	23.0386	22.8941	NaN	0		NaN	0		0.397301	1.72162		#N/A	#N/A
Note:	Significant upregulation (FC ≥ 1.5; FDR < 0.01)
	Significant downregulation (FC ≥ 1.5; FDR < 0.01)
