# Supplementary material for: Dafachronic acid promotes larval development in Haemonchus contortus by modulating dauer signalling and lipid metabolism
Source: PLoS Pathog. 2019 Jul 23;15(7):e1007960. doi: 10.1371/journal.ppat.1007960 (PMC6677322; doi:10.1371/journal.ppat.1007960)
Supplement: S4 Table — (XLSX) [file ppat.1007960.s004.xlsx]

## Sheet: Lipidomic analysis
S4 Table. Effect of (25S)-Δ7-DA on lipid abundance during the developmental (larval) transition of Haemonchus contortus in vitro
LipidIon	log2 transformed relative abundance												logFC (control24/0)	-LOG(P-value)	logFC (DA24/control0)	-LOG(P-value)	logFC (DA24/control24)	-LOG(P-value)
	Control_0.1	Control_0.2	Control_0.3	Control_0.4	Control_24.1	Control_24.2	Control_24.3	Control_24.4	DA_24.1	DA_24.2	DA_24.3	DA_24.4
PC(11:0_18:1)+H	21.2535	21.4476	21.502	21.8651	23.1332	23.2961	23.2821	23.2821	23.8576	23.7389	23.9672	23.9225	1.73131	4.89023	2.3375	4.55523	0.606193	3.42437
PC(14:0_20:5)+H	21.6497	21.5545	21.5777	22.3211	23.2492	23.5285	23.632	23.654	24.239	24.1332	24.3511	24.3101	1.74017	3.83241	2.46535	3.97935	0.725175	2.71524
PC(15:0_20:4)+H	28.0296	27.9869	28.1556	29.094	29.4012	29.4995	29.5259	29.6005	30.1724	30.0864	30.2979	30.2647	1.19028	2.3842	1.86905	2.7196	0.678775	3.67949
PC(16:0_17:0)+H	26.2499	26.5478	26.7129	26.7517	28.2123	27.8741	28.4746	28.4113	28.8916	29.0401	29.2512	29.0427	1.67751	4.10652	2.49539	4.69481	0.817875	2.19
LPC(15:0)+H	24.0772	24.1095	24.1795	24.5345	24.5926	24.8904	24.7995	24.9977	25.4457	25.5105	25.6125	25.5783	0.594872	2.32949	1.29771	3.74719	0.702842	2.86572
PG(18:0_20:3)-H	23.2961	23.4676	23.4425	23.9495	20.9243	21.002	20.9951	21.2185	21.7995	21.6497	21.6671	21.743	-2.50399	5.43684	-1.83354	3.89349	0.67045	3.27713
PG(18:2_18:2)-H	24.0443	24.1795	24.3444	24.7024	21.1886	21.4726	21.5069	21.5961	22.0258	21.9951	22.1238	22.1174	-2.8766	5.60671	-2.26942	4.35828	0.607187	2.5878
PI(15:0_20:4)-H	21.7471	21.8651	21.9777	22.3484	22.5165	22.7035	22.7327	22.8423	23.391	23.3645	23.5045	23.5045	0.714152	2.55373	1.43539	3.56741	0.721242	3.36181
PI(20:4_20:4)-H	22.2933	22.417	22.5662	22.9829	22.6649	22.8404	22.8576	22.9459	23.417	23.417	23.6209	23.6209	0.262341	0.810182	0.920095	2.36199	0.657754	3.12701
PI(26:0_20:4)-H	21.4221	21.3857	21.7013	21.9316	21.9672	21.8764	22.0951	21.8152	22.848	22.8746	23.3239	23.2535	0.328271	1.22165	1.4053	3.05267	1.07703	3.11744
PS(19:0_20:3)-H	26.3943	26.5898	26.7517	27.1015	26.2768	26.4282	26.5478	26.6595	27.0711	26.9088	27.2262	27.2353	-0.231271	0.648957	0.359394	0.914573	0.590665	2.30176
LPE(18:2e)-H	25.2926	25.3511	25.4105	25.8361	24.8385	25.1795	24.989	25.1332	25.8191	25.6838	25.7182	25.8385	-0.437539	1.62258	0.267764	0.871545	0.705303	3.1076
DG(15:0_18:1)+Na	21.1581	21.6096	21.7512	19.856	23.1519	23.1158	23.1886	23.4298	23.7492	23.9134	24.0691	24.3444	2.12779	2.55175	2.81681	2.55051	0.689025	2.74564
DG(18:1_18:2)+NH4	26.4923	26.3762	26.5507	26.8974	26.5522	26.7895	26.7129	26.8504	27.3324	27.141	27.4707	27.3239	0.147143	0.524872	0.735609	2.29176	0.588466	2.50428
DG(20:3_17:0)+NH4	24.4298	24.5045	24.6811	24.9716	25.1565	25.4202	25.3031	25.317	25.8336	25.8264	26.0505	25.8093	0.652477	2.58442	1.25677	3.33207	0.604295	2.97882
TG(15:0_10:0_12:0)+NH4	22.0918	21.8073	22.1079	22.1457	24.019	24.5404	24.5926	24.5812	25.2463	25.2535	25.6292	25.4394	2.39511	5.26992	3.33814	5.61324	0.943024	2.32394
TG(15:0_10:0_13:0)+NH4	24.0609	23.867	24.5463	24.4362	24.4551	25.0894	25.1095	25.0567	25.6811	25.7796	26.2426	25.9738	0.700103	1.68956	1.67351	3.05258	0.973411	2.0365
TG(15:0_10:0_18:2)+NH4	23.848	23.0207	24.275	24.217	24.0609	24.7441	24.7796	24.5812	25.4362	25.4266	25.8504	25.6375	0.701237	1.09676	1.7309	2.30707	1.02966	2.19658
CL(75:3)-H	24.239	24.4041	24.7543	25.1488	22.8249	23.1472	23.0476	23.1916	22.7369	22.4626	22.5869	23.2679	-1.58369	3.46463	-2.04107	3.36721	-0.45737	1.94304
CL(77:3)-H	25.6971	26.0422	26.2243	26.3712	23.7594	24.1015	24.3376	24.0691	23.7695	23.7492	23.7286	23.6757	-2.01683	4.41613	-2.33461	4.4064	-0.317784	1.13319
CL(77:5)-H	25.4645	25.6998	25.6096	25.767	23.2185	23.2679	23.0476	23.2229	23.1332	23.019	22.8727	23.1642	-2.44603	7.04463	-2.62692	5.82919	-0.180892	1.05861
LPC(18:2)+H	27.1604	27.1015	27.1015	27.3578	25.6237	25.9248	25.654	25.6649	26.2335	26.1507	26.1565	26.1371	-1.46345	5.39032	-1.00004	4.36369	0.463413	2.53566
LPE(18:2)-H	25.4362	25.5285	25.6012	25.9338	23.4041	23.7077	23.7492	23.7492	23.8858	23.9316	23.976	24.141	-1.97239	5.15775	-1.69382	4.32253	0.278571	1.39798
LPE(20:3)-H	24.2317	24.1871	23.7182	24.7895	22.3619	22.6186	22.6231	22.6497	22.9079	22.9334	23.0105	23.0625	-1.66831	3.4633	-1.28101	2.35434	0.387297	2.23922
LPE(20:4)-H	24.1871	24.2463	24.3712	24.7594	22.5777	22.8651	22.9171	22.9951	23.3239	23.3376	23.4041	23.5404	-1.55223	4.19963	-1.03581	2.96293	0.516415	2.27627
LPG(18:2)-H	23.1143	23.0805	23.2405	23.6649	20.2877	20.3752	20.417	20.7389	20.895	20.9098	20.7553	20.9243	-2.82033	5.56513	-2.42166	4.58504	0.398673	1.63223
LPG(20:4)-H	23.632	23.6096	23.7077	24.0609	20.2185	20.2877	20.3101	20.5356	20.4676	20.6364	20.4676	20.6186	-3.41457	6.79027	-3.22865	5.6597	0.185923	0.97994
PA(41:5)-H	23.8764	23.9225	24.3101	24.7077	21.6186	21.632	22.1856	22.1734	22.1111	21.9171	22.4775	22.5356	-2.30177	4.01926	-2.03561	3.20548	0.266161	0.513029
PC(18:2e_20:5)+H	26.8974	26.8142	27.0401	27.1507	24.8191	24.8288	24.7234	24.5926	24.5983	24.5926	24.5696	24.6971	-2.23462	6.47497	-2.38873	5.8789	-0.154112	1.18803
PC(18:3e_20:5)+H	25.8717	25.8741	26.141	26.1075	23.7895	23.7895	23.6649	23.9406	23.8764	23.7389	23.8191	23.9495	-2.20244	6.45303	-2.1871	5.59947	0.015337	0.0730301
PC(42:11)+H	28.5352	28.3367	28.3494	28.8264	27.6389	27.6998	27.604	27.6798	27.8623	27.7195	27.6865	27.6181	-0.856318	3.49504	-0.75585	2.49768	0.100469	0.959328
PE(16:0_20:4)+H	27.8858	27.8916	28.0453	28.4154	26.4953	26.604	26.6181	26.632	26.7771	26.726	26.8741	26.9088	-1.47216	4.58377	-1.26713	3.39898	0.205024	1.96798
PE(17:1_18:1)-H	30.341	30.4919	30.5296	30.933	29.5033	29.632	29.632	29.7988	29.7565	29.6475	29.8974	29.9117	-0.932319	3.25267	-0.806728	2.38621	0.125591	0.62303
PE(18:0_18:3)-H	30.4032	30.5109	30.5844	30.9746	29.341	29.4473	29.4765	29.5969	29.7096	29.5536	29.7549	29.805	-1.15287	3.8473	-0.94555	2.75538	0.207318	1.30363
PE(18:0p_18:3)+H	28.3023	28.2445	28.5754	28.7549	27.2625	27.5014	27.5014	27.604	27.6389	27.6458	27.9428	27.9372	-1.00193	3.4301	-0.726754	2.16253	0.275181	1.15398
PE(18:1_18:1)-H	31.8792	32.0769	32.1783	32.5109	31.0349	31.1052	31.1783	31.3776	31.3088	31.2479	31.4727	31.3672	-0.987308	3.2086	-0.818217	2.36	0.169091	0.783276
PE(18:1e_20:2)-H	29.6865	29.8035	29.94	30.3724	28.2714	28.4862	28.7129	28.6595	28.7031	28.5754	28.7833	28.8653	-1.41809	3.65563	-1.26332	2.99481	0.154768	0.550547
PE(18:1e_20:3)-H	32.4359	32.6944	32.8901	33.2619	30.9746	31.1604	31.362	31.3033	31.362	31.3196	31.5109	31.4678	-1.62049	3.79266	-1.42308	2.95816	0.19741	0.850375
PE(18:1e_20:4)-H	32.2563	32.3905	32.5085	32.8992	30.4532	30.6713	30.6022	30.8004	30.7927	30.6713	30.8974	30.9746	-1.88184	4.70222	-1.7265	3.76666	0.155336	0.729139
PE(18:2e_20:4)-H	28.3066	28.4785	28.5128	28.9344	26.2096	26.3926	26.4234	26.4984	26.6865	26.5105	26.7517	26.8142	-2.17706	5.22953	-1.90849	4.02339	0.268571	1.44459
PE(18:3e_20:4)-H	22.9225	22.9916	23.0071	23.5285	20.6006	20.7955	20.8576	20.9388	21.0886	21.1206	21.2821	21.4118	-2.31433	5.20681	-1.94868	4.01679	0.365651	1.85257
PE(19:0_20:3)+H	33.3033	33.3303	33.4702	33.7252	32.3879	32.6264	32.6329	32.6964	32.7593	32.8385	32.995	33.0958	-0.871367	3.50034	-0.593023	2.24602	0.278344	1.42609
PE(20:4e_19:1)-H	28.3745	28.579	28.8142	29.1189	26.6865	26.8858	27.0813	27.0084	27.1795	27.0813	27.2803	27.2891	-1.80619	4.22075	-1.5413	3.27925	0.264889	1.18126
PE(22:3_20:4)-H	25.4614	25.6292	25.6458	26.002	24.8764	24.9134	24.9271	25.2133	24.9495	24.8528	25.0359	25.0691	-0.702056	2.65307	-0.738529	2.46553	-0.0364723	0.133597
PE(22:4_20:4)-H	24.6918	24.8904	24.8811	25.2856	23.9495	24.0526	23.9225	24.1565	24.1174	24.1253	24.1871	24.275	-0.916943	3.28947	-0.793944	2.50827	0.122999	0.91931
PG(16:0_18:2)-H	23.1472	23.1658	23.3511	23.7182	20.6714	20.7955	20.7715	20.8651	21.1457	21.1457	21.3101	21.4324	-2.56967	5.80311	-2.14508	4.34076	0.42459	2.87116
PG(17:0_18:1)-H	23.1719	23.2679	23.4041	23.8576	22.2905	22.4324	22.4375	22.5869	22.6671	22.6186	22.7695	22.8171	-0.988521	3.03495	-0.740263	2.00215	0.248258	1.55935
PG(17:0_18:2)-H	24.1795	24.2679	24.3778	24.8142	21.2125	21.3376	21.3645	21.4676	21.7265	21.6843	21.8614	21.8802	-3.06429	6.04469	-2.65245	4.67627	0.411834	2.52621
PG(18:1_18:1)-H	25.5812	25.5492	25.9383	26.346	23.9933	24.1795	24.4551	24.6918	24.3975	24.3376	24.7594	24.7945	-1.52375	3.13231	-1.35553	2.56614	0.168224	0.333243
PG(18:1_18:2)-H	25.9847	26.019	26.1908	26.5754	23.3511	23.5404	23.5638	23.7077	23.9584	23.8858	24.0105	24.1488	-2.65175	5.61104	-2.24094	4.43708	0.410802	2.18408
PG(18:1_20:4)-H	26.4362	26.4441	26.6181	27.1015	23.0999	23.1765	23.2535	23.417	23.3778	23.3778	23.5285	23.6209	-3.41326	5.99903	-3.22191	4.88912	0.191341	1.05424
PG(18:2_20:4)-H	24.8764	24.989	25.1293	25.558	21.1206	21.3045	21.4221	21.4874	21.5117	21.3857	21.632	21.632	-3.80452	6.29083	-3.62836	5.18162	0.176161	0.751028
PG(19:1_20:4)-H	22.7955	22.6628	23.0838	23.5165	15.7287	18.562	17.4004	14.3021	14.2659	15.8965	17.0743	17.2137	-6.51636	3.31605	-7.26906	3.79578	-0.7527	0.231031
PG(20:3_20:4)-H	22.7533	22.8969	23.0526	23.4041	19.0479	19.1556	19.1556	19.3602	19.1922	18.9545	19.1777	19.2066	-3.84685	6.56165	-3.91859	5.4503	-0.0717367	0.294632
PG(34:0)-H	27.4862	27.6595	27.5682	28.1164	23.4425	25.3545	23.6431	23.5869	19.8191	23.2821	19.4108	20.3101	-3.70082	3.63964	-6.87025	2.92085	-3.16943	1.388
PI(18:0_18:0)-H	27.8858	27.965	28.1652	28.4668	27.141	27.2714	27.4073	27.524	27.4314	27.2625	27.5315	27.5463	-0.784755	2.65439	-0.712238	2.10126	0.0725177	0.247093
PS(17:0_20:4)-H	25.8858	25.9361	26.1833	26.604	24.6811	24.867	24.9539	25.1527	25.0772	25.0567	25.2856	25.2856	-1.23859	3.19433	-1.01242	2.3777	0.226171	0.839154
PS(18:0_20:4)-H	22.9495	22.8802	23.1015	23.3778	21.9388	22.1581	21.953	22.3045	22.2877	22.0658	22.4041	22.7013	-0.988641	3.37807	-0.824725	2.50684	0.163917	0.565141
PS(19:0_20:4)-H	25.7389	25.7871	24.9672	24.2243	25.7129	25.6757	20.5823	21.1395	20.4375	21.265	22.2792	26.204	-1.90177	0.625218	-3.85215	2.78812	-1.95038	0.512777
PS(20:0_20:2)-H	30.5664	30.6458	30.8309	31.1724	29.6578	29.7292	29.8945	29.9539	29.9814	29.7565	30.196	30.1361	-0.995015	3.22387	-0.825885	2.11743	0.16913	0.580277
PS(20:0_20:3)-H	28.4274	28.4823	28.6424	28.9814	27.0084	27.1115	27.1795	27.2803	27.4707	27.2803	27.5609	27.4785	-1.48847	4.44058	-1.19607	3.13333	0.292403	1.5316
PS(20:3_20:4)-H	25.2856	25.4457	25.4425	25.7871	24.5754	24.5638	24.632	24.7338	24.8191	24.6375	24.8717	24.7846	-0.863962	3.58989	-0.714094	2.44398	0.149868	0.990132
SM(d35:1)+H	25.5374	25.3545	25.5463	25.9134	23.6757	24.0609	23.9134	24.2021	23.6971	23.895	23.8191	23.895	-1.62487	4.23861	-1.78415	4.17645	-0.159279	0.506559
SM(d40:4)+H	26.7771	26.8858	27.0505	27.1015	25.5812	25.6431	25.6513	25.7389	25.4645	25.5812	25.6918	25.8552	-1.30009	5.41471	-1.37455	4.35179	-0.0744572	0.498957
SM(d41:3)+H	27.0813	26.965	27.1984	27.189	25.7286	26.1738	26.0484	26.0275	26.0275	26.0041	26.1469	25.9111	-1.11383	4.28938	-1.04892	4.48711	0.0649104	0.218392
SM(d41:4)+H	28.7864	28.7162	29.0243	29.0479	27.5682	27.7581	27.8142	27.8682	27.6865	27.726	27.8445	27.9705	-1.14154	4.41932	-1.14142	3.91017	0.00011762	0.000446549
SM(d42:3)+H	27.2625	26.8623	27.4154	27.2714	25.5195	26.217	26.2426	26.0833	25.6431	25.8694	26.2553	25.9628	-1.18728	2.91802	-1.28032	2.80968	-0.0930398	0.139834
SM(d42:4)+H	28.8324	28.5826	28.9705	28.906	27.7645	28.4113	28.2803	28.1164	28.1263	28.189	28.267	28.1604	-0.679745	2.22283	-0.628801	2.71034	0.0509439	0.110585
SM(d43:5)+H	26.4041	26.0629	26.632	26.4707	25.1757	25.8409	25.7846	25.6375	25.3066	25.5522	25.8788	25.6153	-0.782758	2.17861	-0.813249	2.02951	-0.0304912	0.0467449
SM(t40:4)+H	27.4073	27.3828	27.4629	27.4862	26.5135	26.7771	26.7389	26.6595	26.5725	26.6181	26.632	26.8264	-0.762549	4.71267	-0.82726	5.78498	-0.0647113	0.396421
SM(t41:4)+H	30.4032	30.4823	30.6713	30.7292	29.5682	29.6981	29.6798	29.8249	29.6268	29.6075	29.7549	29.9259	-0.878804	4.09153	-0.908449	3.58944	-0.0296445	0.153366
SM(t42:4)+H	30.1724	30.2077	30.4334	30.4629	29.2123	29.5203	29.5426	29.4727	29.3239	29.3787	29.5184	29.6372	-0.882132	3.76286	-0.912119	3.5512	-0.0299878	0.107077
TG(15:0_16:0_17:0)+NH4	29.5987	29.5426	29.8916	29.537	28.673	29.019	28.5052	28.8081	28.7895	29.1263	29.1507	29.2422	-0.891131	3.19418	-0.620269	2.17368	0.270862	0.812498
TG(18:0_20:3_20:4)+NH4	28.391	28.3828	28.8142	28.5389	27.1015	27.9428	27.5315	28.1164	27.7389	28.1312	27.8682	28.17	-0.858669	1.87214	-0.618932	2.00079	0.239737	0.357979
TG(18:1e_18:1_22:6)+H	26.976	27.0711	27.189	26.7517	25.5898	26.3844	25.7389	26.6595	26.1507	26.3204	26.1449	26.4378	-0.903791	1.79769	-0.79158	2.9246	0.112211	0.137199
TG(18:1e_20:4_20:4)+H	25.824	25.8811	26.0813	25.5075	24.2096	25.0233	24.1642	25.2021	24.7645	24.9361	24.6096	24.9716	-1.17368	2.13748	-1.05341	2.9	0.120269	0.136915
TG(20:3_20:4_20:4)+NH4	26.4629	26.3376	27.0084	26.9316	24.6811	25.7155	25.3712	25.6513	25.3204	25.7234	25.848	25.8167	-1.33033	2.42864	-1.05449	2.16235	0.275839	0.382499
TG(20:3e_19:1_20:4)+H	24.7182	24.9043	25.1293	24.6431	23.5285	24.2243	23.7182	24.6918	24.0359	24.2096	23.9134	24.1871	-0.807989	1.53434	-0.795731	2.53491	0.0122582	0.0128844
TG(20:4_20:4_20:4)+NH4	25.4831	25.433	26.1757	25.9825	23.632	24.6486	24.275	24.4738	24.3101	24.7129	24.8528	24.8858	-1.51123	2.7139	-1.1433	2.17593	0.367931	0.570708
TG(30:0_17:0_20:4)+H	23.7182	23.8576	23.8858	23.7286	22.8288	22.6475	22.3403	22.6757	23.0509	23.1901	23.2679	23.2821	-1.17445	4.37516	-0.627898	3.43493	0.546551	2.04335
AcCa(15:0)+H	24.8288	24.5983	24.6757	24.8764	25.8834	26.0752	25.976	26.0296	25.5696	25.4953	25.4202	25.3204	1.24623	5.45409	0.750241	3.51113	-0.495988	3.35167
AcCa(16:0)+H	24.0854	23.9672	24.0275	24.239	25.3511	25.654	25.4488	25.5812	25.6125	25.5783	25.5433	25.5315	1.42903	5.42369	1.49827	5.35444	0.0692391	0.361218
AcCa(17:0)+H	24.2679	24.2243	24.217	24.4298	25.8191	26.1174	25.9134	26.0148	25.8409	25.8528	25.8741	25.8019	1.68144	6.0815	1.57117	5.84423	-0.110264	0.679252
AcCa(18:0)+H	24.4614	24.4362	24.4862	24.8385	25.4831	25.6649	25.7415	25.7594	25.8385	25.7312	26.002	25.9428	1.10667	4.16509	1.30165	3.76764	0.194975	0.968214
AcCa(19:0)+H	22.5356	22.5708	22.7098	22.9985	23.3376	23.5754	23.632	23.7389	23.5869	23.5754	23.6757	23.7492	0.867295	3.16955	0.909007	3.07768	0.0417121	0.152083
Cer(d15:1_15:0)-H	23.2821	23.3645	23.5165	23.9406	24.3239	24.4984	24.6096	24.6096	24.4362	24.3778	24.4298	24.5404	0.984467	3.05489	0.88869	2.42612	-0.0957767	0.534806
Cer(d16:1_21:0+O)-H	22.9024	22.8327	22.9171	23.48	23.7796	24.0526	24.0443	24.1565	24.2096	24.0691	24.3578	24.3031	0.975195	2.91007	1.17911	2.791	0.203915	0.840395
Cer(d16:1_22:0+O)-H	26.3877	26.5609	26.8504	27.1115	27.4862	27.7895	27.9146	27.8858	28.0137	28.0296	28.2625	28.141	1.04137	2.84374	1.3743	2.99589	0.332926	1.25491
Cer(d17:0_23:0)+CH3COO	26.4041	26.3101	26.4583	26.8974	26.9088	27.2445	27.391	27.2077	27.2353	26.7895	27.4938	27.3662	0.67056	2.18003	0.655465	1.43923	-0.0150952	0.0243945
Cer(d17:0_24:0)+CH3COO	26.3256	26.3324	26.4723	26.8504	27.0296	27.2803	27.6595	27.2714	27.341	26.9977	27.6865	27.4073	0.815012	2.40962	0.846502	1.91097	0.0314902	0.0482122
Cer(d17:0_25:0)+CH3COO	24.9628	24.9672	25.1015	25.4676	25.673	26.0212	26.4154	26.002	25.9912	25.48	26.228	25.9977	0.903109	2.47119	0.774965	1.6871	-0.128144	0.193777
Cer(d17:1_21:1)+H	25.3943	25.3545	25.5812	25.6431	26.0254	26.1776	26.2262	26.2607	26.3427	26.1871	26.4583	26.518	0.679216	3.62315	0.83608	3.27884	0.156864	0.848715
Cer(d17:1_22:0)-H	24.7492	24.7492	25.0148	25.3612	25.8457	26.1155	26.3031	26.1984	26.239	25.9088	26.4908	26.4282	1.14706	3.21951	1.24428	2.60131	0.0972191	0.209791
Cer(d17:1_22:0+O)-H	28.5862	28.7096	28.9344	29.3044	29.6268	29.9117	30.0609	30.0864	30.1483	30.0217	30.4532	30.3088	1.03777	2.80743	1.32405	2.78315	0.286285	0.846863
Cer(d17:1_22:1)+H	27.8264	27.7708	27.9814	28.217	28.6798	29.0505	29.0243	29.1288	29.1866	29.1652	29.3951	29.4823	1.02196	3.45561	1.30007	3.71773	0.278113	1.04385
Cer(d17:1_23:0)-H	24.7441	24.6649	24.8336	25.2499	25.8881	26.1604	26.3307	26.1488	26.2944	25.9694	26.506	26.4089	1.25887	3.66567	1.38346	2.99456	0.124581	0.305143
Cer(d17:1_25:0)-H	23.2405	23.2821	23.1719	23.6757	24.5285	24.8576	25.1871	24.7796	24.9672	24.4041	25.1719	24.9271	1.49564	3.82486	1.50518	2.86767	0.00953356	0.0127325
Cer(d17:1_26:0)-H	22.2214	22.4349	22.5592	23.0071	23.2679	23.7182	24.0105	23.8288	23.7182	23.1976	23.867	23.7286	1.15069	2.61983	1.03862	1.98719	-0.11207	0.170147
Cer(d17:1_26:0+O)+H	24.2535	23.8576	24.4676	24.275	24.7543	25.4394	25.391	25.2607	25.0813	25.0567	25.5551	25.2643	0.997923	2.57879	1.01763	2.38829	0.0197026	0.0291621
Cer(d18:2_24:2)+H	25.0233	25.019	25.1565	24.9977	25.5725	26.0526	25.9271	25.965	25.9781	26.0169	26.217	25.7995	0.830169	3.51674	1.02155	4.40868	0.191384	0.641667
Cer(d19:2_21:0+O)-H	23.654	23.5522	23.8288	24.2243	24.5225	24.7338	24.8576	24.7846	24.8904	24.8997	25.2058	25.1253	0.90977	2.83118	1.1838	2.75277	0.274027	1.1316
Cer(d19:2_22:0+O)-H	25.4488	25.4234	25.6458	26.019	26.6181	26.8385	27.0401	26.9977	27.0813	26.9088	27.4073	27.1604	1.23929	3.50444	1.49821	3.13838	0.258919	0.742837
Cer(d19:2_22:1)+H	25.0526	24.9716	25.2499	25.2058	25.7208	26.2607	26.1965	26.2732	26.4089	26.346	26.5696	26.4378	0.992816	3.29007	1.32157	4.46164	0.328749	0.983863
Cer(d19:2_23:1)+H	25.0894	24.8336	25.2426	25.1015	25.5285	26.1585	26.2002	26.1507	26.1965	26.189	26.5536	26.3222	0.942685	2.68886	1.24622	3.49075	0.303537	0.662813
Cer(d19:2_25:0)-H	21.3962	21.654	21.6757	22.2243	23.2434	23.6431	24.019	23.7077	23.8191	23.3101	24.0105	23.8385	1.91569	3.72523	1.97564	3.12417	0.0599486	0.0835803
Cer(d19:2_26:0+O)-H	23.5165	23.654	23.7695	24.2961	24.895	25.3239	25.6891	25.4457	25.5195	24.976	25.7182	25.6068	1.52938	3.17328	1.5955	2.67546	0.0661176	0.0880303
Cer(d19:2_26:1)+H	23.4425	22.8519	23.5638	23.417	23.7895	24.7745	24.6153	24.6264	24.3645	24.4488	24.8717	24.5285	1.13265	2.21084	1.2429	2.53829	0.11025	0.140118
Cer(d39:0+O)-H	23.6757	23.6209	23.7995	24.2021	24.5165	24.7995	24.9803	24.8142	24.9495	24.8576	25.2961	25.2926	0.953094	2.96046	1.20986	2.83626	0.256766	0.773777
Cer(d40:0+O)-H	23.895	23.8385	24.0772	24.3778	25.2643	25.5105	25.7024	25.5551	25.726	25.4831	25.9977	25.7594	1.46092	4.14317	1.68843	3.52239	0.227509	0.647373
Cer(d45:1+O)-H	21.7389	21.7348	21.8576	22.3699	23.3376	23.7182	24.0691	23.7995	23.8093	23.3101	24.0105	23.9495	1.80578	3.82576	1.78468	3.08145	-0.0210953	0.0287573
Cer(m17:1_23:1)+H	25.4202	25.4707	25.7389	25.7129	25.8834	26.3066	26.3273	26.3014	26.1546	26.239	26.4186	26.4154	0.618988	2.4281	0.685037	2.69215	0.0660486	0.17866
Cer(t17:0_22:0+O)+H	26.5029	26.3444	26.6998	26.8741	27.2445	27.4154	27.509	27.524	27.3992	27.3828	27.6389	27.6865	0.817933	3.08836	0.868345	2.6253	0.0504127	0.190606
Cer(t17:0_23:0+O)+H	26.8019	26.6595	26.9869	27.0296	27.2891	27.611	27.6865	27.6458	27.5898	27.5014	27.7771	27.8324	0.688642	2.82394	0.753287	2.78874	0.0646453	0.198439
Cer(t17:0_25:0+O)+H	27.3578	27.2445	27.5969	27.6595	27.8741	28.3196	28.3992	28.4551	28.1065	28.1312	28.4032	28.3828	0.797323	2.54178	0.74899	2.50486	-0.048333	0.100138
Cer(t17:0_26:0+O)+H	27.2262	27.1214	27.4862	27.2891	27.7771	28.4512	28.4154	28.4394	28.217	28.1312	28.4976	28.2803	0.990038	2.79853	1.00123	3.23548	0.011192	0.0174382
Cer(t17:0_26:1)-H	26.3595	26.3975	26.4984	26.9316	27.6389	27.9977	28.3239	28.0084	28.1984	27.6458	28.3992	28.1556	1.44546	3.54448	1.53436	2.82189	0.0889002	0.13222
Cer(t17:1_23:0)-H	27.7771	27.7708	27.9923	28.3367	28.9677	29.258	29.4032	29.3303	29.4314	29.1115	29.7031	29.6233	1.27062	3.62048	1.44611	2.98095	0.175492	0.420497
Cer(t18:0_24:0)-H	22.9261	22.8385	23.0674	23.3376	25.0526	25.3645	25.7492	25.3273	25.5195	25.0317	25.8361	25.5783	2.33101	4.88312	2.42003	3.83307	0.0890253	0.127856
Cer(t18:0_25:0)-H	21.8538	21.8839	22.1704	22.5823	23.9933	24.3578	24.7695	24.4425	24.5983	24.2243	24.8858	24.7695	2.26822	4.17722	2.44689	3.67112	0.178675	0.298677
Cer(t18:1_24:0)-H	26.8142	26.8142	26.9203	27.341	28.0137	28.2714	28.6964	28.3153	28.5826	28.2308	28.8799	28.5826	1.3518	3.43016	1.59204	3.14151	0.240232	0.466017
Cer(t18:1_24:0+O)-H	25.0401	24.9584	25.1984	25.5812	25.654	25.8741	26.1174	25.9517	25.9738	25.7492	26.2335	26.0914	0.704817	2.23828	0.790997	1.95731	0.0861797	0.207409
Cer(t18:1_24:1)+CH3COO	21.4972	21.3857	21.8423	22.1332	22.5731	22.8708	23.2821	22.976	23.1612	22.9061	23.5404	23.3101	1.21088	2.7781	1.48794	2.69136	0.277059	0.544249
Cer(t18:1_26:0)-H	23.4298	23.6757	23.6865	24.1946	25.0691	25.4202	25.7389	25.5195	25.5135	25.0359	25.7024	25.5783	1.69028	3.6745	1.67062	2.92703	-0.0196597	0.0285741
Cer(t20:1_24:1)+CH3COO	21.0691	21.2707	21.4118	21.7553	22.6141	22.9024	23.3511	22.9795	23.217	22.6119	23.3376	23.2036	1.58505	3.55755	1.67874	2.92369	0.0936931	0.134814
Cer(t20:1_26:5)+CH3COO	24.1332	24.0609	24.2096	24.5463	24.6153	24.8336	25.0401	24.8576	24.824	24.3778	25.0691	24.9406	0.599171	2.3105	0.519481	1.2396	-0.07969	0.152332
CL(13:0_22:4_18:2_18:2)-H	22.2736	22.2185	22.4923	22.8651	24.4614	24.4738	24.848	24.5869	24.6595	24.1015	24.8717	24.6865	2.13019	4.77227	2.08188	3.3172	-0.0483065	0.0785456
CL(17:1_18:2_20:3_18:2)-H	24.3444	24.3844	24.5812	25.0854	25.9293	25.9628	26.6458	26.1135	26.2408	25.6971	26.3578	26.3359	1.56401	3.22815	1.49975	2.62974	-0.06426	0.0890918
CL(17:1_20:3_18:2_20:3)-H	23.5165	23.6431	23.7389	24.2096	24.6153	24.8093	25.341	24.7945	24.945	24.3578	24.9672	24.9847	1.113	2.65854	0.979668	1.98777	-0.133328	0.21049
CL(17:1_20:4_18:2_20:3)-H	21.9672	21.9459	22.3266	22.85	24.3511	24.3645	24.9847	24.5105	24.5926	24.1565	24.895	24.7077	2.28028	3.93042	2.27564	3.14762	-0.00463549	0.00613143
CL(17:1_22:6_18:2_20:3)-H	22.0258	22.1642	22.3348	22.7816	23.2096	23.391	23.867	23.3511	23.5045	22.9079	23.4676	23.4551	1.12806	2.68789	0.966727	1.90993	-0.161335	0.283321
CL(18:2_15:0_18:2_18:2)-H	21.4825	21.4476	21.7056	22.2155	23.6431	23.5754	24.1565	23.7182	23.7895	23.5404	24.1253	23.9043	2.06052	4.07262	2.10565	3.38827	0.045126	0.0765369
CL(18:2_16:1_18:2_18:2)-H	21.7098	21.68	21.9134	22.3988	23.6971	23.7492	24.2463	23.867	23.8576	23.417	24.1795	23.9933	1.96438	4.10471	1.8925	3.04169	-0.0718768	0.11182
CL(18:2_18:1_18:2_18:2)-H	25.2607	25.2535	25.5522	26.0148	27.9814	28.0505	28.5165	28.0864	28.2399	27.8564	28.4976	28.3109	2.63843	4.73557	2.67769	3.80553	0.0392598	0.0653736
CL(18:2_18:1_20:3_18:2)-H	25.9998	25.9977	26.2151	26.7389	28.6355	28.6865	29.3239	28.877	28.9841	28.4668	29.1747	29.094	2.64283	4.53422	2.63736	3.70272	-0.00546583	0.00709113
CL(18:2_18:2_15:0_20:3)-H	24.002	24.0275	24.1871	24.7234	26.0464	26.1115	26.7129	26.2607	26.3256	25.8093	26.53	26.4186	2.04789	4.00232	1.98666	3.15533	-0.0612268	0.0872106
CL(18:2_18:2_18:2_18:2)-H	26.604	26.5754	26.8741	27.3066	29.2891	29.3303	29.8127	29.3578	29.5481	29.1604	29.7723	29.5987	2.60746	4.78876	2.65359	3.89049	0.0461294	0.0790943
CL(18:2_18:2_20:3_18:2)-H	27.3578	27.3662	27.5463	28.0609	29.8785	29.9539	30.5664	30.1239	30.2308	29.7031	30.4032	30.341	2.54787	4.53735	2.52957	3.68499	-0.0183036	0.0244566
CL(18:2_20:3_15:1_20:3)-H	22.5823	22.5237	22.9152	23.3511	24.8142	24.895	25.4394	25.065	25.0894	24.6096	25.4645	25.2643	2.21029	4.08222	2.21142	3.10428	0.00112661	0.00140791
CL(18:2_20:3_18:1_20:3)-H	25.2891	25.3342	25.4923	26.019	27.5754	27.5315	28.3662	27.7064	27.9316	27.4234	28.066	28.003	2.26122	3.92837	2.27335	3.51216	0.0121301	0.0144155
CL(18:2_20:3_18:2_20:3)-H	26.228	26.239	26.4723	27.0296	28.5754	28.5718	29.3641	28.7833	28.94	28.4073	29.094	29.066	2.33144	3.92338	2.32153	3.36397	-0.00991344	0.0117738
CL(18:2_20:3_20:3_20:3)-H	24.4614	24.4738	24.6096	25.1135	26.0813	26.275	26.8974	26.3118	26.4314	25.8069	26.4877	26.5255	1.72678	3.50332	1.57741	2.77513	-0.149377	0.212664
CL(18:2_20:3_20:4_20:3)-H	24.4614	24.4923	24.6703	25.1565	26.452	26.391	27.1214	26.5609	26.6998	26.1585	26.8385	26.7389	1.93619	3.79669	1.87042	3.11337	-0.065769	0.090156
CL(18:2_20:4_20:4_20:4)-H	22.2185	22.2096	22.417	22.9043	24.317	24.3031	24.7995	24.2821	24.4738	24.1015	24.6703	24.5165	1.9881	4.15867	1.9779	3.38569	-0.0101956	0.0168537
CL(18:2_22:6_15:1_20:3)-H	21.7307	21.4874	21.8987	22.0658	23.632	23.7492	24.1095	23.6757	23.9406	23.48	24.0443	23.5522	1.99596	4.72065	2.02597	3.73379	0.0300072	0.0540151
CL(18:2_22:6_18:2_20:3)-H	25.5812	25.6348	25.824	26.329	27.5536	27.4862	28.2077	27.6595	27.7708	27.2535	27.9088	27.8445	1.8845	3.68017	1.80213	3.00477	-0.0823681	0.118734
CL(18:2_22:6_20:3_20:3)-H	23.5522	23.6757	23.7895	24.217	25.0526	25.1908	25.792	25.217	25.3204	24.7338	25.3712	25.3477	1.50451	3.3363	1.3332	2.57012	-0.171308	0.270233
CL(18:3_18:2_16:1_22:6)-H	21.2707	21.2006	21.4425	21.6671	23.3101	23.3511	23.7182	23.5404	23.5045	23.1047	23.7895	23.6757	2.0847	5.23763	2.071	3.7711	-0.0136981	0.0231792
CL(18:3_18:2_18:2_18:2)-H	22.4576	22.3101	22.6865	23.0723	24.8385	24.824	25.2021	25.0233	25.1015	24.6865	25.5135	25.1984	2.34032	4.7785	2.46886	3.50503	0.128545	0.226277
CL(18:3_18:2_20:3_18:2)-H	24.3101	24.3101	24.4984	24.8764	26.6458	26.6998	27.019	26.5565	26.7771	26.509	27.0505	26.8974	2.23154	4.96073	2.28011	3.9889	0.048569	0.0998258
CL(18:3_20:3_18:2_20:3)-H	25.1604	25.1908	25.391	25.8927	27.3992	27.4073	28.0296	27.5609	27.6527	27.17	27.8019	27.7064	2.19051	4.17138	2.13279	3.38968	-0.0577254	0.0876177
CL(18:3_20:4_18:2_20:4)-H	22.4092	22.3565	22.6628	22.9725	24.6811	24.6971	25.019	24.6757	24.9134	24.4488	25.002	24.8811	2.168	4.93765	2.18784	3.75553	0.0198332	0.0391142
CL(20:3_20:3_20:3_20:3)-H	21.343	21.417	21.5545	22.0951	22.6276	22.7955	23.4041	22.8519	22.8346	22.2185	22.8633	22.8913	1.31736	2.82251	1.03638	1.93321	-0.280978	0.47009
CL(20:5_18:2_15:0_20:3)-H	22.882	22.848	22.9847	23.4923	24.4041	24.4676	25.0935	24.558	24.6486	24.0854	24.7895	24.7182	1.57902	3.46232	1.45607	2.65691	-0.122958	0.183761
CL(20:5_18:2_18:2_18:2)-H	25.5135	25.5195	25.7796	26.1565	27.8564	27.8504	28.3066	27.8324	27.9539	27.6389	28.1795	28.0137	2.21917	4.62186	2.18183	3.73117	-0.037344	0.0699447
CL(20:5_18:2_18:2_20:3)-H	26.1293	26.1795	26.341	26.8385	28.3452	28.362	28.9787	28.5426	28.55	28.0137	28.7292	28.6663	2.18508	4.23182	2.05892	3.26515	-0.126158	0.196539
CL(22:4_15:1_22:6_18:2)-H	20.895	21.0756	21.2535	21.5309	22.867	22.9707	23.4298	22.953	23.0641	22.6029	23.1946	23.1441	1.86639	4.25021	1.76511	3.31615	-0.101281	0.184709
CL(22:6_15:0_18:2_20:3)-H	23.1031	23.217	23.391	23.9043	24.5165	24.5404	25.1642	24.6595	24.7543	24.1795	24.8142	24.7492	1.31632	2.88102	1.17884	2.14443	-0.137488	0.221216
CL(73:2)-H	24.1719	24.1174	24.2535	24.7286	25.1371	25.3612	25.4676	25.5225	25.4707	25.1488	25.4831	25.1527	1.05426	3.179	1.04969	2.58489	-0.00457605	0.0112217
CL(73:3)-H	20.9388	21.0625	21.1946	21.0559	24.6153	24.7594	24.9672	25.0691	24.7543	24.7182	25.0691	24.8576	3.78979	7.29175	3.78424	6.37165	-0.00555054	0.0121611
CL(75:5)-H	23.5045	23.7286	23.7594	24.0105	24.2821	24.5404	24.4362	24.6264	24.2021	24.0772	24.3578	24.1946	0.720534	2.88305	0.461655	1.6658	-0.258879	1.17496
CL(77:2)-H	23.5983	23.7286	23.7594	24.1642	24.6918	24.976	25.0275	24.9977	24.918	24.7441	25.1253	24.8528	1.11059	3.58744	1.1165	2.8928	0.00590277	0.0151881
DG(18:0_18:1)+Na	26.7645	26.604	26.7895	26.7129	27.189	27.509	27.2625	27.3578	27.7129	27.6251	27.726	27.611	0.611836	3.57157	0.970257	4.95284	0.358421	2.05899
DG(18:1_20:4)+H	27.0296	26.9539	27.1795	27.4073	27.6865	27.8081	27.8445	27.9203	28.1115	28.0401	28.2216	28.3828	0.67223	3.0334	0.981802	3.25048	0.309572	2.09663
DG(28:1e)+Na	23.867	23.6209	24.217	24.2535	24.8336	25.7796	25.558	25.6237	25.6784	26.0975	26.1585	26.2408	1.45913	2.87652	1.98853	3.57247	0.529401	0.934889
DG(30:1e)+Na	20.8876	20.9024	21.4923	21.5213	23.2679	23.417	23.4551	23.5522	23.7492	23.7492	23.8288	23.7995	2.22212	4.67672	2.57482	4.1919	0.352698	2.31588
DG(32:0e)+Na	26.0629	26.002	26.3877	26.3828	27.524	27.7389	27.8019	27.8203	27.6527	27.7325	27.9923	28.0557	1.51246	4.75144	1.58362	3.89923	0.0711678	0.242933
DG(34:0e)+Na	28.8653	28.8173	29.099	29.1866	30.1724	30.3196	30.4433	30.4433	30.4433	30.4234	30.7129	30.8157	1.35262	4.7495	1.53453	4.09059	0.18191	0.805725
DG(35:0e)+Na	27.3324	27.3324	27.5389	27.6595	28.4746	28.8081	28.7421	28.7988	28.7895	28.8593	29.0057	29.1115	1.2401	4.47585	1.41905	4.31202	0.17895	0.808354
DG(36:0e)+Na	25.391	25.341	25.4892	25.2133	25.7995	26.2262	25.7312	26.452	25.9562	26.1908	26.1015	26.0148	0.693592	2.05508	0.724217	3.34624	0.0306252	0.0502385
DG(38:0e)+Na	24.1174	24.0443	24.1565	23.9316	24.6486	24.9847	24.5926	25.1055	24.7695	24.9716	24.976	24.8288	0.770391	2.90375	0.843235	3.83401	0.0728443	0.176392
DG(39:0e)+Na	23.9672	23.9584	23.9672	23.7492	24.7389	24.945	24.48	24.945	24.6486	24.8997	24.9495	24.7129	0.866762	3.39335	0.922084	3.58611	0.0553223	0.136173
Hex1Cer(d17:1_22:1)+H	28.524	28.4073	28.6898	28.8829	29.158	29.4995	29.5682	29.5772	29.5444	29.5463	29.7613	29.8593	0.824738	2.92252	0.991342	3.11375	0.166604	0.581646
Hex1Cer(d17:1_23:1)+H	27.9031	27.8974	28.17	28.2891	28.726	29.1386	29.0788	29.1361	29.1312	29.1065	29.3599	29.391	0.95498	3.32334	1.13433	3.41806	0.179351	0.616591
Hex1Cer(d17:1_24:1)+H	28.341	28.3828	28.7064	28.7708	29.1164	29.6492	29.7146	29.7292	29.5481	29.5481	29.8653	29.8157	1.00215	2.81004	1.10361	3.04318	0.101459	0.204754
Hex1Cer(d17:1_25:1)+H	27.2535	27.1115	27.509	27.3992	27.9316	28.6181	28.6181	28.6389	28.5352	28.4938	28.8324	28.6285	1.13337	2.95713	1.30219	3.67954	0.168822	0.314638
Hex1Cer(d17:1_26:1)+H	26.9428	26.6181	27.2262	26.9869	27.4862	28.3662	28.003	28.2216	28.0349	28.066	28.4629	28.1556	1.07577	2.47003	1.24446	2.93085	0.16869	0.268932
Hex1Cer(d19:2_22:1)+H	25.5345	25.3612	25.6676	26.0127	26.1155	26.6181	26.524	26.5898	26.4999	26.5225	26.6998	26.6998	0.817851	2.3955	0.930081	2.53835	0.112231	0.315718
Hex1Cer(d19:2_23:1)+H	25.8599	25.7543	26.1075	26.0275	26.5898	27.0914	27.0401	27.1312	27.019	27.0084	27.2979	27.2535	1.02583	3.33324	1.17113	3.65887	0.145297	0.368108
Hex1Cer(d19:2_24:1)+H	26.6865	26.417	26.9088	26.7129	27.2535	27.9484	27.8974	27.8974	27.7708	27.726	28.141	27.8385	1.06784	2.82058	1.19795	3.14119	0.130115	0.230785
Hex1Cer(d19:2_25:1)+H	25.8834	25.3844	26.1391	25.895	26.5075	27.3494	27.3745	27.1984	26.9869	26.9539	27.604	27.2803	1.28195	2.59637	1.3561	2.48244	0.0741502	0.0893764
Hex1Cer(m22:0_18:1)+CH3COO	27.5682	27.5463	27.7064	28.0296	28.6285	28.8858	29.1189	28.9259	28.9088	28.6389	29.2285	28.9677	1.17718	3.64033	1.21281	2.81193	0.0356339	0.0677567
Hex1Cer(m22:1_18:1)+CH3COO	25.8858	25.9203	26.0995	26.3959	26.8974	27.2262	27.4314	27.2353	27.2262	26.8264	27.4629	27.2535	1.12222	3.36563	1.09649	2.48694	-0.0257347	0.0437455
Hex1Cer(t17:0_26:0+O)+H	25.5638	25.4953	26.0105	25.9694	26.0975	26.9316	26.9203	26.9977	26.5667	26.5898	27.1507	26.8623	0.976969	2.08431	1.00932	2.18828	0.0323467	0.0371093
LPC(16:0)+H	25.341	25.1795	25.3511	25.7645	26.3101	26.558	26.3778	26.5448	26.8019	26.6181	26.8142	26.965	1.03867	3.52506	1.33573	3.43366	0.297058	1.66685
LPC(16:1)+H	22.2185	21.9882	22.1301	22.4144	23.391	22.9566	22.7955	23.417	23.5638	23.4923	23.5869	24.002	0.952255	2.73717	1.35991	4.24702	0.407654	1.09656
LPC(17:0)+H	26.1527	26.1965	26.2785	26.632	26.9428	27.1604	27.2077	27.3066	27.4707	27.4314	27.6251	27.611	0.83945	3.12759	1.19414	3.46818	0.354694	1.72866
LPC(18:0)+H	26.0254	26.1814	26.2926	26.5754	27.0609	27.2979	27.1604	27.2535	27.509	27.4314	27.7581	27.7771	0.924448	3.45879	1.29747	3.33336	0.373019	1.81354
LPC(18:0e)+H	24.1642	24.1642	24.3101	24.5983	24.7543	24.8764	24.9361	25.0317	25.3135	25.2926	25.4457	25.433	0.59041	2.6186	1.04141	3.34911	0.450998	2.62486
LPE(16:0)-H	23.0173	23.1734	23.239	23.5754	23.7077	23.976	23.9316	24.0275	24.3778	24.3511	24.3712	24.5045	0.659383	2.52693	1.11542	3.30862	0.456033	2.54996
LPE(18:0e)-H	25.5404	25.7208	25.8694	26.2517	26.8858	27.1015	27.217	27.2714	27.3324	27.391	27.6181	27.6798	1.27336	3.48343	1.60161	3.38052	0.32826	1.33467
LPE(19:0)-H	24.317	24.4614	24.5463	24.895	25.0317	25.2243	25.2133	25.3101	25.4953	25.5075	25.5869	25.6068	0.639923	2.47919	0.974987	2.92598	0.335064	2.22219
LPE(20:0)-H	22.9441	22.9812	23.1658	23.391	24.0443	23.9933	24.002	23.9043	24.5165	24.1565	24.6865	24.2679	0.865433	3.7292	1.33265	3.17065	0.467215	1.741
LPI(18:0)-H	23.7389	23.7594	23.8576	24.002	24.2317	24.4738	24.5463	24.6096	24.9043	24.9584	24.9539	25.1015	0.625899	3.06295	1.09939	4.6457	0.473496	2.30648
LPS(18:1)+H	24.6153	24.391	24.5285	24.9628	25.1135	25.2463	25.3376	25.3877	25.3239	25.3101	25.5075	25.5105	0.646863	2.50433	0.756095	2.35624	0.109232	0.562332
PA(18:0_18:1)-H	23.3101	23.4923	23.5404	23.9847	24.2961	24.4425	24.4614	24.6486	24.7234	24.5754	24.8142	24.7945	0.8803	2.81544	1.12248	2.8189	0.242184	1.17843
PC(15:0_14:0)+H	23.976	23.9672	24.1488	24.604	25.8044	25.9628	26.0505	26.0691	26.512	26.4583	26.632	26.604	1.7977	4.51075	2.36011	4.31543	0.562404	2.96389
PC(15:0_15:0)+H	25.9316	25.8576	25.9406	26.4738	26.632	26.8142	26.8264	26.9088	27.2714	27.2979	27.4073	27.391	0.744483	2.54192	1.27466	3.15437	0.530175	2.99621
PC(15:0_16:0)+H	25.767	25.8044	25.8927	26.1075	27.1312	27.391	27.4234	27.4154	27.7771	27.8264	27.9203	27.9705	1.44736	5.07885	1.94833	5.25201	0.500971	2.58941
PC(16:0_18:1)+H	30.5014	30.4234	30.6544	31.0349	31.4919	31.7252	31.8271	31.8865	31.9746	31.9365	32.2507	32.2924	1.07916	3.26742	1.4004	3.24119	0.321243	1.22806
PC(16:0e_17:0)+H	22.7056	22.5333	23.0805	23.2229	24.141	24.6096	24.654	24.7645	24.7594	24.6811	25.0854	25.0854	1.65674	3.64328	1.9564	3.56097	0.299667	0.741739
PC(16:1e_18:0)+H	27.3745	27.189	27.632	27.6527	28.019	28.5718	28.5682	28.55	28.5536	28.5536	28.9622	28.7864	0.965212	2.81857	1.22779	3.0566	0.262578	0.618412
PC(17:0_17:0)+H	27.0401	26.9977	27.2979	27.4154	28.4154	28.8081	28.7771	28.8385	28.9814	28.9539	29.2935	29.2147	1.52199	4.42331	1.88853	4.24976	0.366541	1.24836
PC(17:0_18:1)+H	31.2869	31.2535	31.5343	31.7573	32.0673	32.2979	32.3436	32.4209	32.4799	32.4871	32.7252	32.7829	0.82442	2.9695	1.10606	3.07853	0.281643	1.26599
PC(18:0_17:0)+H	26.8623	26.6865	27.0609	27.0401	27.7895	28.3494	28.341	28.3452	28.4512	28.4274	28.8324	28.6146	1.29385	3.65523	1.65793	3.96367	0.364073	0.903615
PC(18:0_18:0)+H	26.8019	26.8858	27.189	27.17	28.3109	27.6458	27.8858	27.9923	28.8741	28.8564	28.2353	28.2535	0.947041	2.85478	1.64361	3.25471	0.696573	1.47336
PC(18:0_18:1)+H	31.2422	31.1544	31.4727	31.7088	32.005	32.3568	32.4284	32.4823	32.5343	32.5343	32.7868	32.8176	0.923631	2.86681	1.22395	3.17624	0.300314	1.02802
PC(18:1e_15:0)+H	28.6764	28.5646	28.9456	29.1556	29.2353	29.6198	29.6865	29.6764	29.7502	29.7357	29.9814	29.9677	0.718976	2.24512	0.98689	2.65594	0.267915	0.917903
PC(20:0_18:1)+H	26.6865	26.6458	26.965	27.2262	27.5165	27.8445	27.8203	27.8081	28.0401	28.0243	28.2759	28.3536	0.866484	2.84518	1.23256	3.06322	0.366081	1.62513
PE(14:0_18:2)+H	22.3511	22.1734	22.4349	22.7895	23.632	23.8288	23.7796	23.9225	24.1946	24.1332	24.3031	24.275	1.35348	4.10185	1.77307	3.9986	0.419584	2.40882
PE(15:0_14:0)+H	20.2877	20.0691	20.3211	20.85	23.1871	23.417	23.5045	23.4676	23.7695	23.6096	23.895	23.8576	3.01207	5.53094	3.3761	4.79214	0.364029	1.68656
PE(15:0_15:0)-H	23.2679	23.4298	23.48	23.895	25.4676	25.6264	25.6292	25.7645	25.9293	25.8433	26.0041	26.0752	2.10376	5.14337	2.40738	4.59344	0.303618	1.86206
PE(15:0_16:0)-H	24.417	24.558	24.558	24.9316	27.019	27.2262	27.217	27.3239	27.4473	27.3066	27.4938	27.5315	2.58037	6.02524	2.79975	5.25816	0.219376	1.24377
PE(15:0_16:1)-H	22.1269	22.3156	22.417	22.7574	23.5522	23.6649	23.6757	23.867	24.1095	23.9672	24.0854	24.1871	1.28574	3.90093	1.6498	3.82259	0.364058	2.09369
PE(15:0_17:0)-H	25.8764	26.0169	26.0484	26.452	28.6663	28.8741	28.8711	29.0084	28.9841	28.8916	29.1842	29.1507	2.75653	5.91062	2.92154	5.00106	0.165007	0.709218
PE(15:0_18:1)-H	26.4785	26.5898	26.632	27.0401	28.2353	28.3704	28.3992	28.4938	28.6389	28.4629	28.6181	28.6831	1.68959	4.82067	1.88823	4.21671	0.198641	1.2812
PE(15:0_18:2)-H	25.3511	25.5014	25.558	25.945	26.0854	26.189	26.1833	26.3477	26.5419	26.4394	26.5374	26.632	0.612446	2.36342	0.91732	2.74181	0.304874	2.13385
PE(16:1e_15:0)-H	24.1795	24.317	24.2961	24.7389	25.5404	25.7338	25.8118	25.8361	25.8904	25.7363	25.9495	26.0041	1.3476	4.14973	1.47586	3.67393	0.12826	0.625505
PE(17:1_17:0)-H	28.1015	28.258	28.2445	28.6629	29.0164	29.1771	29.2376	29.2913	29.3196	29.1937	29.4453	29.49	0.863904	3.17097	1.00281	2.87867	0.138903	0.708731
PE(18:0_15:0)-H	26.632	26.8385	26.8623	27.189	29.4492	29.6948	29.6898	29.8279	29.7692	29.6629	29.995	29.8814	2.785	5.9889	2.92858	5.06254	0.143588	0.523325
PE(18:0_17:0)-H	26.3342	26.4923	26.6458	26.9539	28.1459	28.3704	28.5352	28.4512	28.4976	28.3578	28.7325	28.632	1.76911	4.54441	1.92276	3.89201	0.153646	0.514445
PE(18:0_19:0)-H	25.3031	25.2821	25.433	25.7286	26.1095	26.2335	26.4536	26.2625	26.3562	25.9933	26.6595	26.4488	0.828068	3.24272	0.899634	2.17607	0.0715659	0.148731
PE(18:0e_13:0)-H	21.9916	22.2243	22.002	22.5545	23.2419	23.391	23.391	23.417	23.4676	23.3778	23.8093	23.6431	1.16712	3.82974	1.35848	3.07064	0.19136	0.767647
PE(18:0e_14:0)-H	23.5404	23.4676	23.5404	23.848	25.1757	25.4298	25.3679	25.4551	25.7594	25.6348	25.8904	25.8142	1.75802	5.52078	2.16242	5.05535	0.4044	2.05865
PE(18:0e_15:0)-H	25.5667	25.6757	25.9088	26.2207	27.8142	27.9539	28.391	28.1842	28.4073	28.4938	28.5165	28.4938	2.24285	4.61662	2.62955	4.64511	0.386703	1.27832
PE(18:0e_16:0)-H	25.5075	25.6068	25.792	26.1075	26.8623	27.0914	27.2353	27.1507	27.4629	27.3153	27.7708	27.5609	1.3315	3.87629	1.76287	3.58712	0.431373	1.4912
PE(18:0e_17:0)-H	25.8093	25.772	25.9406	26.1946	27.7581	28.1263	28.258	28.0711	28.1984	27.8324	28.6629	28.362	2.12426	5.23804	2.3021	3.76295	0.177836	0.31275
PE(18:0p_14:0)+H	25.772	25.6918	25.9248	26.1194	28.5389	28.8504	28.9203	28.877	29.1459	29.0583	29.4453	29.4194	2.91964	6.32708	3.33948	5.49221	0.419836	1.49715
PE(18:1_14:0)-H	23.9043	24.0691	24.0443	24.5045	25.9271	26.1075	26.1312	26.2909	26.4089	26.2891	26.4908	26.5638	1.98365	4.94299	2.26575	4.48385	0.282099	1.41915
PE(18:1e_12:0)-H	20.3752	20.265	20.5261	20.7796	24.5812	24.7796	24.7594	24.9361	25.2714	25.2353	25.4457	25.4298	4.27759	7.22173	4.83102	6.37582	0.553435	2.54657
PE(18:1e_15:0)-H	28.5165	28.6798	28.8081	29.1435	31.196	31.5343	31.6022	31.6501	31.781	31.7047	31.9643	31.947	2.70869	5.44157	3.0297	4.99077	0.321011	1.1749
PE(18:1e_16:0)-H	27.6595	27.7645	27.9031	28.2535	30.3088	30.5389	30.6798	30.6964	30.8081	30.6629	31.0737	31.0084	2.66083	5.56141	2.95308	4.77543	0.292247	0.990984
PE(18:1e_16:1)-H	27.9705	28.1015	28.2123	28.5862	28.9484	29.1913	29.1913	29.2869	29.4394	29.3109	29.5463	29.5826	0.936849	3.09413	1.21456	3.11793	0.277716	1.37015
PE(18:1e_17:0)-H	28.2308	28.189	28.3951	28.6931	30.9045	31.1483	31.2814	31.0927	31.2479	31.1724	31.6154	31.4678	2.72976	5.95551	2.96823	4.85736	0.238475	0.779595
PE(18:1e_21:0)-H	21.1206	21.1765	21.3962	21.8034	22.8576	22.7594	23.2021	22.8576	23.1238	22.6736	23.3239	23.3376	1.54498	3.82351	1.66623	2.98897	0.121252	0.246795
PE(18:1p_15:0)+H	25.1908	25.1371	25.5045	25.6403	26.9316	27.217	27.2535	27.3324	27.3153	27.3662	27.6527	27.673	1.81544	4.71785	2.07653	4.20439	0.261093	0.949444
PE(18:2e_14:0)-H	23.1031	23.3239	23.2535	23.7182	25.8881	26.0484	26.067	26.1719	26.48	26.3528	26.5507	26.6181	2.6942	5.82826	3.1115	5.14358	0.417306	2.3619
PE(18:3e_15:0)-H	21.8307	21.9672	21.9707	22.3457	23.2679	23.3778	23.3778	23.5638	23.6971	23.5983	23.7594	23.7995	1.36825	4.43189	1.65635	4.17083	0.288104	1.75729
PE(19:0_19:0)-H	23.7492	23.654	23.8191	24.141	24.6153	24.6209	24.9672	24.5812	24.8336	24.4298	25.141	24.9406	0.855292	3.06878	0.96066	2.19917	0.105367	0.203472
PE(36:5)-H	25.5926	25.4073	25.4831	25.9428	26.8504	26.8264	27.1214	26.8142	27.2445	26.9088	26.726	27.3324	1.29665	4.06266	1.35331	3.08208	0.056656	0.138156
phSM(d43:0)+CH3COO	24.1174	24.3031	24.3031	24.7695	25.1135	25.1871	25.8288	25.3745	25.4138	24.8858	25.1946	25.391	1.00266	2.48618	0.791412	1.89582	-0.211251	0.398987
phSM(d43:1)+CH3COO	27.3662	27.5389	27.5969	28.0864	28.2891	28.5573	29.027	28.6216	28.5826	28.0505	28.6764	28.5826	0.976636	2.38705	0.789415	1.63134	-0.187221	0.322262
phSM(d43:2)+CH3COO	26.1927	26.3877	26.4583	26.8385	27.217	27.4551	27.9705	27.524	27.509	26.9539	27.611	27.509	1.07236	2.68228	0.888703	1.89714	-0.18366	0.301123
phSM(d44:1)+CH3COO	24.1871	24.2679	24.2607	24.8764	25.1449	25.5195	25.8385	25.5433	25.5195	25.1095	25.5869	25.5869	1.11355	2.69328	1.0073	2.16661	-0.106247	0.19826
phSM(d44:2)+CH3COO	24.632	24.6918	24.7129	25.2463	25.8118	26.1565	26.5507	26.1681	26.2535	25.7695	26.2625	26.2243	1.35101	3.1999	1.27442	2.69116	-0.0765969	0.126689
PI(18:0_15:0)-H	22.1363	22.1457	22.1395	22.7471	22.8932	23.0918	23.2434	23.3645	23.2821	23.2317	23.6096	23.5754	0.856073	2.47274	1.08231	2.48843	0.226234	0.685274
PS(16:0_18:1)-H	23.1627	23.2961	23.48	23.7796	23.9847	24.2096	24.2961	24.4041	24.4738	24.4551	24.6375	24.6971	0.794006	2.58728	1.09257	2.92357	0.29856	1.30324
PS(18:2e_18:1)-H	24.2021	24.4425	24.48	24.8858	26.4785	26.7389	26.8741	26.8974	26.8623	26.7645	27.0813	27.0296	2.24461	4.914	2.40009	4.31234	0.155488	0.506586
TG(18:1_11:1_12:0)+NH4	24.5345	24.141	24.8528	24.8528	25.3511	26.0127	25.989	25.9473	26.5285	26.6458	27.0505	26.8385	1.22973	2.74048	2.14633	3.53772	0.916599	1.98318
CL(18:1_18:0_18:1_20:3)-H	23.417	23.6757	23.8093	24.3101	22.6714	22.7816	23.211	22.9441	22.9968	22.4996	23.1688	23.3239	-0.900989	2.18333	-0.914622	1.66151	-0.0136329	0.0211306
CL(75:0)-H	26.038	27.0505	27.2445	27.4938	25.2643	25.4583	25.7543	25.4488	25.4676	25.3612	25.6784	25.4298	-1.47527	2.34155	-1.45428	1.88479	0.0209874	0.0510624
LPC(20:3)+H	25.7594	25.6703	25.7594	26.0935	25.0484	25.2891	25.2353	25.3101	25.5783	25.5195	25.5869	25.6181	-0.599897	2.78648	-0.259055	1.16514	0.340842	2.2692
LPC(20:4)+H	26.8858	26.7771	26.9203	27.141	26.0975	26.2225	26.0955	26.1604	26.604	26.518	26.574	26.5653	-0.787063	4.13232	-0.365688	1.96093	0.421375	3.79919
PC(18:1_18:2)+H	33.2193	33.2478	33.3956	33.6415	32.5319	32.7731	32.7771	32.8403	32.8004	32.881	33.0365	33.1392	-0.645444	2.80573	-0.470089	1.84009	0.175355	0.862563
PE(17:0_18:3)-H	26.5255	26.632	26.6458	27.1115	25.9955	26.1565	26.1194	26.3118	26.506	26.3712	26.4692	26.604	-0.582889	2.14696	-0.279925	0.864964	0.302964	1.80897
PE(18:0_22:6)-H	27.0084	27.189	27.2077	27.5898	26.4024	26.521	26.5135	26.7129	26.6865	26.5898	26.7129	26.8504	-0.711225	2.67303	-0.585649	1.96764	0.125576	0.725281
PE(18:1_20:4)+H	28.3109	28.249	28.2216	28.6146	27.4394	27.5389	27.5389	27.4938	27.8799	27.8445	27.8682	27.8623	-0.846277	3.9914	-0.48482	2.19957	0.361457	4.20686
PE(18:1e_18:2)-H	32.2336	32.4532	32.5889	32.9417	31.4581	31.7573	31.7453	31.8901	31.8755	31.7849	32.0117	32.0414	-0.841644	2.53793	-0.663644	1.81086	0.178	0.696446
PE(18:1p_17:1)+H	27.341	27.2077	27.5389	27.7581	26.632	26.8741	26.8858	26.976	26.9869	26.9539	27.2445	27.2262	-0.619462	2.33999	-0.399671	1.25033	0.219791	0.931921
PE(18:2_20:4)-H	26.239	26.3877	26.4488	26.8623	25.4008	25.5225	25.4831	25.5255	25.9869	25.895	26.0711	26.1075	-1.00148	3.4834	-0.500129	1.55063	0.501353	3.58668
PE(20:0_20:3)-H	26.4862	26.6458	26.7645	27.2445	25.867	26.1488	25.976	26.0711	26.1214	26.1546	26.3118	26.4692	-0.769493	2.34687	-0.589284	1.49888	0.180209	1.02866
PE(20:4e_15:0)-H	23.3778	23.417	23.4551	23.8576	22.7244	22.7223	22.7975	22.9061	23.0207	22.928	23.1158	23.0772	-0.739292	3.08691	-0.505369	1.8206	0.233923	1.72614
PE(34:1_20:3)-H	22.8519	22.8288	23.0886	23.5638	21.9951	22.0951	22.4526	22.0951	21.9171	21.7715	22.4273	22.1765	-0.923823	2.46243	-1.04466	1.98353	-0.120837	0.23637
PE(45:4)-H	24.239	24.1488	24.3712	24.604	23.4425	23.7182	23.9584	23.7286	23.6431	23.4041	24.0105	23.9316	-0.628834	2.31558	-0.654866	1.75159	-0.0260318	0.0466628
PI(18:0_20:2)-H	25.6811	25.8093	25.9716	26.3118	25.002	25.1871	25.2426	25.3612	25.3307	25.1719	25.4488	25.4105	-0.745241	2.51831	-0.626297	1.80054	0.118944	0.477172
PI(18:2_20:4)-H	25.8093	25.895	26.0338	26.433	25.2996	25.452	25.4738	25.6096	25.9203	25.8457	26.0084	25.9933	-0.584018	2.0694	-0.118028	0.289269	0.465991	2.56469
PS(18:0_20:4)-H	28.7064	28.8623	28.9705	29.389	28.1164	28.3023	28.3282	28.5014	28.4707	28.3951	28.5862	28.6285	-0.669951	2.16571	-0.498017	1.41133	0.171934	0.796583
PS(18:1_21:0)-H	29.843	29.995	30.1483	30.5296	29.1866	29.341	29.5109	29.5315	29.5184	29.4174	29.7786	29.6881	-0.736484	2.33159	-0.557488	1.44109	0.178996	0.636226
PS(18:2_21:0)-H	27.3992	27.5682	27.8264	28.1459	26.673	26.8385	27.0296	27.0609	26.976	26.9316	27.3992	27.2803	-0.834424	2.37889	-0.632675	1.39875	0.201749	0.5623
PS(20:4_21:0)-H	26.4362	26.4999	26.632	27.0505	25.8215	25.9361	25.9933	26.0955	26.2732	26.0588	26.3729	26.2856	-0.693049	2.44947	-0.419707	1.16742	0.273343	1.34637
PS(22:0_20:4)-H	30.0349	30.1361	30.3303	30.6629	29.5165	29.6022	29.7292	29.8682	29.7178	29.5573	29.995	29.9117	-0.612001	2.08287	-0.534355	1.3862	0.0776455	0.219146
PS(43:5)-H	24.4676	24.5638	24.6486	24.9672	23.8093	24.002	24.0609	24.141	24.1795	24.002	24.275	24.2679	-0.658516	2.65018	-0.509658	1.77416	0.148858	0.651232
PS(44:5)-H	27.0609	27.1312	27.341	27.6798	26.4598	26.5135	26.6998	26.7771	26.6181	26.3662	26.8142	26.726	-0.690663	2.32758	-0.703711	1.79629	-0.0130483	0.0317492
SM(d17:1_21:0)+H	28.9117	28.9231	29.2285	29.4765	28.2123	28.524	28.509	28.6527	28.4394	28.4274	28.7129	28.7645	-0.660447	2.15634	-0.608383	1.72179	0.0520646	0.14529
SM(d39:0)+H	27.7325	27.6181	28.0243	27.9923	26.6181	27.2625	27.2353	27.2803	27.189	27.1312	27.4629	27.2803	-0.742732	2.11545	-0.580732	1.98567	0.161999	0.325939
SM(t36:1)+H	26.4892	26.5014	26.7129	26.8264	25.7492	26.065	26.0691	26.1449	26.1507	26.1757	26.4346	26.521	-0.625453	2.69033	-0.378813	1.5523	0.24664	0.94468
SM(t39:2)+H	26.3894	26.4457	26.673	26.8385	25.8264	26.0169	26.019	26.0995	26.0212	25.9473	26.2679	26.2891	-0.596182	2.61436	-0.507881	1.73784	0.0883013	0.352975
TG(15:0_13:0_18:1)+NH4	31.4823	31.4384	31.9643	31.7292	30.2979	31.0017	30.7533	31.0737	30.8829	31.341	31.325	31.3303	-0.871906	2.18984	-0.470632	1.24367	0.401274	0.799239
TG(15:0_14:0_15:0)+NH4	30.3515	30.3088	30.7692	30.6198	29.2935	29.8127	29.5916	29.7437	29.6303	30.1361	30.2422	30.1483	-0.901954	2.88534	-0.509466	1.25863	0.392488	0.925263
TG(15:0_15:0_15:0)+NH4	31.4581	31.341	31.8608	31.7333	30.4234	30.9609	30.6798	30.933	30.6798	31.2703	31.2193	31.2193	-0.849028	2.56012	-0.541833	1.28986	0.307195	0.665417
TG(15:0_15:0_16:0)+NH4	30.0609	30.0349	30.3515	30.1842	29.0427	29.4919	29.1984	29.4649	29.2054	29.7802	29.673	29.7533	-0.858403	3.23358	-0.605004	1.7833	0.253399	0.599618
TG(15:0_15:0_17:0)+NH4	30.2759	30.1604	30.5014	30.1115	29.2285	29.6441	29.3599	29.6544	29.461	29.94	29.8264	29.995	-0.790566	2.92723	-0.519828	1.65668	0.270739	0.742805
TG(15:0_15:0_17:1)+NH4	31.4184	31.325	31.7613	31.7047	30.2308	30.9045	30.611	31.0349	30.6881	31.2422	31.1361	31.1361	-0.857033	2.20797	-0.530192	1.41525	0.326842	0.593029
TG(15:0_15:0_18:1)+NH4	32.1513	32.1052	32.3879	32.2979	30.8829	31.6242	31.2591	31.717	31.3724	31.9045	31.6964	31.8119	-0.864806	2.29214	-0.577792	1.91234	0.287015	0.495478
TG(15:0_16:0_18:1)+NH4	31.3982	31.3672	31.7373	31.3303	30.2308	30.9188	30.4334	30.8829	30.6372	31.1115	31.0349	31.0927	-0.841788	2.31349	-0.53041	1.61891	0.311378	0.614584
TG(15:0_17:0_17:0)+NH4	29.3787	29.2147	29.5862	29.2467	28.4274	28.7389	28.3662	28.7031	28.6285	28.9088	28.9316	28.9787	-0.797657	3.12352	-0.533574	2.04576	0.264083	0.939278
TG(15:0_17:0_18:1)+NH4	31.5203	31.4234	31.7692	31.525	30.4823	31.0737	30.5296	31.0414	30.8829	31.2077	31.1724	31.2869	-0.777712	2.35078	-0.47183	1.9207	0.305882	0.697613
TG(17:0_20:4_20:4)+NH4	27.2445	27.2077	27.8324	27.6865	26.0995	26.7895	26.5374	26.9428	26.632	27.189	26.965	27.1115	-0.900446	2.00597	-0.564107	1.23923	0.336339	0.607242
TG(18:0_15:0_18:1)+NH4	31.0217	30.8755	31.2869	30.9814	30.0864	30.5389	30.1724	30.6458	30.4629	30.7129	30.7692	30.8081	-0.680527	2.24363	-0.393034	1.53274	0.287493	0.768005
TG(18:0_16:0_16:0)+NH4	29.0737	28.8829	29.2331	28.8142	28.0401	28.2891	27.9372	28.2353	28.3324	28.49	28.5826	28.4473	-0.875512	3.36157	-0.532598	2.05755	0.342914	1.51086
TG(18:1_18:2_20:4)+NH4	30.5389	30.5014	31.1422	30.995	29.2512	30.0084	29.7031	30.0864	29.7014	30.2869	30.0737	30.1842	-1.03211	2.22053	-0.773715	1.64056	0.2584	0.425109
TG(18:1_20:3_20:4)+NH4	28.8741	28.8173	29.4433	29.326	27.632	28.3536	28.0137	28.4433	28.0914	28.6964	28.4629	28.5203	-1.0045	2.2151	-0.698232	1.48871	0.306273	0.526815
TG(18:2_17:1_20:4)+NH4	28.55	28.49	29.1263	28.9705	27.3992	28.1115	27.8385	28.1747	27.8974	28.3787	28.2714	28.3452	-0.903226	2.06373	-0.601714	1.37672	0.301512	0.572503
TG(18:2_18:2_20:4)+NH4	29.3088	29.17	29.8218	29.8593	27.8564	28.6424	28.4785	28.6764	28.3787	28.7864	28.8445	28.8564	-1.12658	2.31286	-0.870134	1.80859	0.256443	0.43923
TG(18:2_20:4_20:4)+NH4	28.524	28.4629	29.1239	29.0686	26.9203	27.9977	27.5826	27.7958	27.5609	27.9146	28.1015	28.1214	-1.22078	2.2363	-0.935855	1.90267	0.284922	0.402644
TG(30:0_16:0_20:4)+H	24.3239	24.2821	24.3511	24.2096	23.4923	23.2506	22.8858	23.5404	23.6757	23.8093	23.8764	23.8858	-0.999394	3.21518	-0.504497	3.36272	0.494898	1.36521
TG(30:0_18:1_20:4)+H	23.6096	23.6757	23.6757	23.5638	22.8913	22.6387	22.3129	22.8633	23.002	23.1976	23.2961	23.1856	-0.954711	3.37077	-0.465999	2.69498	0.488712	1.42463
TG(4:0_11:0_12:0)+H	27.1984	27.6998	27.8203	27.8385	26.7895	26.8974	26.8385	26.8504	27.2077	27.1604	27.3239	27.3239	-0.795272	2.71259	-0.408564	1.12472	0.386708	3.30661
Cer(d41:4)+H	25.0401	24.8858	24.9977	24.9803	25.433	25.6209	25.2021	25.2856	25.705	25.7155	25.5105	25.5285	0.409432	2.24544	0.667738	3.73535	0.258306	1.05481
Cer(t16:0_22:0+O)-H	23.1991	23.3101	23.4923	23.7895	23.8093	24.0526	24.0854	24.1174	24.1332	24.019	24.3511	24.3444	0.568423	2.08322	0.720026	2.05523	0.151603	0.603011
DG(16:0_18:1)+Na	25.1681	25.2096	25.0894	25.1253	25.6458	25.6125	25.0854	25.3877	25.8694	25.824	25.5783	25.6757	0.284748	1.13037	0.609124	3.16496	0.324376	0.936897
DG(18:1_20:3)+H	26.604	26.5255	26.7895	26.8142	27.1115	27.2353	27.2262	27.2445	27.5315	27.524	27.632	27.7195	0.521048	3.29141	0.879186	3.75729	0.358138	3.20785
DG(24:0e)+Na	25.1565	24.7389	25.417	25.3376	25.4362	26.2944	26.0484	26.204	26.0935	26.3545	26.604	26.4122	0.83324	1.83552	1.18814	2.55389	0.354898	0.63782
DG(25:0e)+Na	24.4923	24.1332	24.7846	24.7286	24.632	25.6348	25.4266	25.417	25.3745	25.7155	25.8717	25.8264	0.742944	1.50239	1.11927	2.47144	0.37633	0.603025
DG(26:0e)+Na	25.3444	25.0732	25.6209	25.7389	25.6622	26.5754	26.3578	26.4154	26.3477	26.7895	26.8504	26.8858	0.808386	1.74173	1.21824	2.57597	0.409858	0.711793
DG(28:0e)+Na	24.3975	24.0772	24.7945	24.7745	24.6486	25.6403	25.4073	25.3612	25.3975	25.7745	25.9473	25.9428	0.753376	1.47714	1.19549	2.35163	0.442112	0.733549
DG(32:1e)+Na	25.7895	25.6181	25.7695	26.0854	26.2077	26.3187	26.275	26.3066	26.3943	26.4394	26.4661	26.632	0.461374	2.42145	0.617609	2.48914	0.156235	2.21807
DG(33:2)+NH4	22.2214	22.1916	22.2243	22.6409	22.8093	23.0139	20.1581	19.6276	23.4551	23.5522	23.7895	23.6971	-0.917331	0.468199	1.27939	3.41375	2.19672	1.04975
DG(34:0e)+Na	22.1269	21.9566	22.7223	22.7715	23.1534	22.9134	23.4923	23.1581	23.632	23.2821	24.0105	24.0609	0.784961	1.77998	1.24718	2.04527	0.462224	1.02005
DG(35:0)+NH4	22.7915	22.6074	23.2332	23.141	23.5754	23.3101	23.867	23.5522	24.1871	23.976	24.4862	24.3031	0.632897	1.8406	1.27312	2.72246	0.640225	1.7606
FA(20:5)-H	22.5165	22.6342	22.6074	22.8651	22.8969	23.1457	23.0241	22.9584	23.239	23.2506	23.2961	23.1856	0.350446	2.06662	0.606095	2.98349	0.255649	1.96608
Hex1Cer(d19:2_26:1)+H	25.2058	24.6431	25.4362	25.2856	25.5255	26.5898	26.4409	26.4614	26.002	26.2317	26.7129	26.3528	1.11174	1.99778	1.17286	2.13267	0.0611165	0.0634946
LPC(14:0)+H	21.3805	21.0493	19.5897	21.6628	22.9352	22.9171	22.7735	21.3752	23.5869	23.4425	23.6865	23.5522	1.5797	1.42181	2.65143	2.32367	1.07173	1.20123
LPC(18:1e)+H	25.2353	25.2535	25.4362	25.7543	25.5812	25.767	25.767	25.8528	26.2571	26.2243	26.425	26.4488	0.322159	1.28325	0.882324	2.67463	0.560165	2.90757
LPE(17:0)-H	25.8019	25.8974	25.965	26.4583	26.2002	26.425	26.5315	26.632	26.7389	26.7645	26.8974	27.019	0.41655	1.27627	0.769609	2.12192	0.35306	1.53098
LPE(18:0)-H	27.3662	27.3239	27.5014	27.8142	27.8858	28.0965	27.9484	28.1507	28.3452	28.3109	28.4473	28.5969	0.518909	2.18889	0.866374	2.85607	0.347465	2.1098
PC(14:0_20:4)+CH3COO	28.3745	28.5426	28.673	29.0686	28.995	29.1483	29.2376	29.3807	29.4314	29.3217	29.5463	29.5969	0.525732	1.68648	0.768468	2.06942	0.242737	1.106
PC(18:0e_20:3)+H	29.1604	29.0427	29.4492	29.4727	29.2979	29.7276	29.7613	29.7895	29.8339	29.8157	30.099	30.0084	0.362836	1.2152	0.634975	2.1139	0.272139	0.841306
PC(18:1e_17:0)+H	25.5374	25.3135	25.705	25.7821	25.632	26.1604	26.1927	26.2335	26.2353	26.2408	26.5389	26.4008	0.470143	1.43566	0.753838	2.4124	0.283696	0.719876
PC(18:1e_17:1)+H	26.4567	26.3578	26.6595	26.8741	26.7771	27.2262	27.2714	27.3066	27.3662	27.3578	27.5826	27.6798	0.558293	1.79076	0.848525	2.63611	0.290232	0.894737
PC(19:0_18:1)+H	29.6389	29.5014	29.9539	30.0084	29.8445	30.3724	30.3828	30.393	30.4234	30.4234	30.7453	30.6458	0.472513	1.38881	0.755063	2.16596	0.28255	0.737606
PC(39:4e)+H	25.1015	25.1871	25.3578	25.5955	25.5404	25.6486	25.8433	25.8623	25.7415	25.9998	26.1035	26.1757	0.413157	1.66744	0.637798	2.01048	0.224641	0.848717
PE(18:0e_19:0)+H	24.1642	23.8576	24.5404	24.3239	24.0609	24.9316	24.8433	24.6865	24.8811	24.945	25.2714	24.8997	0.409019	0.841665	0.811002	2.02852	0.401984	0.760007
PE(18:1e_18:0)-H	28.8623	28.9002	29.1015	29.4707	29.3239	29.6128	29.7227	29.6781	29.8534	29.7113	30.1239	29.995	0.500686	1.63204	0.812495	2.07149	0.311809	1.06107
PI(18:0_20:3)-H	25.792	25.9584	25.945	26.4105	26.2891	26.4266	26.433	26.5898	26.7129	26.6458	26.7645	26.7895	0.40814	1.49365	0.681241	2.0896	0.273101	1.75919
PI(18:2_18:2)-H	26.1965	26.3066	26.3975	26.8019	26.518	26.673	26.7129	26.8623	27.1984	27.0296	27.2077	27.2625	0.265935	0.899227	0.719575	2.15387	0.45364	2.26917
TG(12:0_18:2_20:4)+NH4	24.976	24.7594	25.4676	25.4583	24.9043	25.9088	25.6838	25.7286	26.0588	26.4862	26.604	26.6998	0.391059	0.659951	1.21767	2.32669	0.826612	1.408
TG(15:0_11:1_13:0)+NH4	25.0772	24.7492	25.4105	25.3712	25.4645	26.0793	26.0526	26.0338	26.4938	26.6458	26.9869	26.7645	0.755503	1.91482	1.55678	3.07066	0.80128	1.8787
TG(15:0_11:1_14:0)+NH4	25.7182	25.2571	25.9694	26.0526	25.6486	26.4629	26.4234	26.4473	26.8858	27.0505	27.4551	27.1795	0.49624	0.94634	1.38116	2.5405	0.884919	1.6292
TG(18:1_11:1_13:0)+NH4	26.1371	25.7286	26.4614	26.452	25.7594	26.673	26.521	26.6181	26.976	27.2714	27.5826	27.3239	0.198111	0.302978	1.0819	2.1137	0.883787	1.53457
TG(25:0_20:4_20:4)+H	22.9951	23.1316	22.9243	22.7574	23.2961	23.4298	22.9985	23.8093	23.5045	23.654	23.6971	23.5165	0.431348	1.23044	0.666432	2.857	0.235084	0.518409
AcCa(18:1)+H	25.6348	25.5404	25.4862	25.7745	25.6784	25.9869	25.772	25.9316	25.9066	25.8741	25.8741	25.8069	0.233251	1.30444	0.275941	1.83835	0.04269	0.197009
AcCa(18:2)+H	24.6703	24.48	24.48	24.7129	24.002	24.2463	24.019	24.1871	24.3511	24.3376	24.2891	24.2243	-0.472238	2.7993	-0.25989	1.75283	0.212348	1.46215
AcCa(20:3)+H	23.5983	23.632	23.7389	23.867	23.2361	23.5869	23.3511	23.4041	23.6757	23.6431	23.4923	23.5522	-0.314531	1.79213	-0.10538	0.561693	0.209151	1.05921
Cer(d14:0_24:0)+CH3COO	25.6209	25.7441	25.9316	26.3153	25.8881	26.2207	26.346	26.3511	26.2714	26.1661	26.558	26.452	0.298532	0.794221	0.428914	1.04641	0.130382	0.340381
Cer(d17:0_22:0)+CH3COO	27.0296	27.0296	27.2445	27.5682	27.524	27.8504	27.976	27.9259	27.8682	27.5609	28.1604	28.0296	0.601124	1.99124	0.645211	1.56542	0.0440869	0.0840041
Cer(d17:1_21:0)-H	23.7182	24.0105	24.1642	24.4923	24.48	24.7389	24.8717	24.9803	24.7594	24.6209	24.9539	24.848	0.671449	1.87178	0.681765	1.66395	0.0103162	0.0230984
Cer(d17:1_24:0)+CH3COO	25.4953	25.4394	25.6458	25.9869	25.989	26.217	26.5492	26.2643	26.3528	26.0854	26.6595	26.3762	0.61303	1.96521	0.724044	1.80882	0.111014	0.227198
Cer(t16:1_12:0)+H	24.0609	24.239	24.2891	24.5463	24.4984	24.6153	24.6595	24.6703	24.6486	24.6153	24.7182	24.7745	0.327057	1.64009	0.376851	1.57414	0.0497945	0.408178
Cer(t18:0_25:5)+CH3COO	25.7286	25.867	26.0317	26.3222	26.0752	26.4298	26.521	26.4645	26.4846	26.3795	26.673	26.632	0.38527	1.25424	0.525007	1.59021	0.139736	0.441298
Cer(t18:1_12:0)+H	23.9134	24.002	24.1174	24.4488	24.3975	24.604	24.6096	24.632	24.6595	24.6649	24.7594	24.6865	0.440381	1.84142	0.574185	2.01381	0.133804	0.938849
Cer(t18:1_14:0)+H	24.3307	24.217	24.4041	24.7645	24.824	24.8576	24.9225	25.002	24.9495	24.9043	25.065	25.065	0.472446	2.04341	0.54385	1.87069	0.0714035	0.527737
Cer(t18:1_23:0+O)-H	23.2434	23.1363	23.4676	23.9316	22.9951	23.3645	23.5522	23.3645	23.2961	23.155	23.6971	23.5983	-0.125651	0.241016	-0.0619766	0.089734	0.0636743	0.121653
Cer(t18:1_25:0+O)-H	25.5075	25.4551	25.6622	25.9977	25.9977	26.2225	26.5624	26.275	26.3578	26.1015	26.673	26.391	0.608761	1.95029	0.721834	1.81212	0.113073	0.231333
Cer(t18:1_26:0+O)-H	24.1565	24.1488	24.2961	24.6918	24.6703	25.0105	25.3545	25.0359	25.0854	24.5225	25.2926	25.0275	0.694493	1.98175	0.64353	1.33332	-0.0509624	0.0712143
CL(17:1_18:1_18:2_18:1)-H	23.1457	23.3778	23.5404	23.9933	22.8557	23.1127	23.5165	23.2679	23.1581	22.7574	23.2679	23.3101	-0.326129	0.699405	-0.453215	0.893753	-0.127086	0.244189
CL(17:1_18:2_18:1_18:2)-H	23.848	24.1015	24.2463	24.7389	24.4862	24.6811	25.1908	24.7389	24.824	24.2535	24.8093	24.8288	0.540575	1.18861	0.395241	0.68692	-0.145334	0.2478
CL(17:1_18:2_18:1_20:3)-H	24.1565	24.5225	24.6264	25.0275	24.632	24.8142	25.2607	24.8904	24.867	24.3975	24.9628	24.9672	0.316079	0.687501	0.159202	0.249205	-0.156877	0.304212
CL(18:2_18:1_18:1_18:1)-H	25.2679	25.5725	25.7568	26.1332	25.1174	25.2499	25.7871	25.4676	25.4202	24.9847	25.5315	25.6486	-0.277109	0.555126	-0.370485	0.684466	-0.0933762	0.159943
CL(18:2_18:1_20:3_18:1)-H	26.0813	26.2408	26.4504	26.9203	26.9088	27.0711	27.6181	27.1507	27.2077	26.6595	27.189	27.189	0.763992	1.74097	0.595511	1.13817	-0.16848	0.296904
CL(18:2_18:2_16:1_18:1)-H	22.6431	22.7077	22.8708	23.3511	23.4041	23.4676	24.0854	23.6649	23.7286	23.119	23.8576	23.7995	0.762335	1.85816	0.675232	1.27106	-0.0871032	0.12247
CL(19:1_18:1_18:1_18:2)-H	22.6584	22.8269	22.9566	23.4923	22.1426	22.2849	22.6119	22.44	22.3988	22.0789	22.4425	22.6671	-0.613698	1.60309	-0.676788	1.46835	-0.0630895	0.156412
CL(19:1_18:2_18:2_18:1)-H	23.4923	23.848	23.976	24.4425	23.5165	23.6431	24.0526	23.8385	23.7286	23.2961	23.7995	23.848	-0.177046	0.329599	-0.331643	0.569719	-0.154596	0.341644
CL(19:1_18:2_18:2_20:3)-H	23.2679	23.5983	23.7077	24.1642	23.632	23.7895	24.275	23.9316	23.867	23.4041	23.9225	23.9584	0.222506	0.430028	0.0466833	0.0635379	-0.175822	0.350726
CL(75:7)-H	22.6929	22.9079	23.1301	23.632	22.68	22.7955	23.2821	22.9812	22.9495	22.4676	22.9968	23.1174	-0.156013	0.267342	-0.286079	0.457085	-0.130065	0.24943
CL(76:7)-H	23.7995	24.1174	24.2535	24.7492	23.2477	23.4298	23.9134	23.6096	23.5638	23.0393	23.5983	23.5404	-0.679748	1.50368	-0.829424	1.51095	-0.149676	0.269963
CL(80:10)-H	23.4298	23.9043	23.4425	23.7695	24.1871	24.0935	23.9134	24.2607	24.1642	24.0691	24.1946	24.275	0.477129	1.83521	0.506104	1.76652	0.0289749	0.113037
CL(80:7)-H	23.181	23.3778	23.7492	23.9933	23.6757	23.7389	24.217	23.9495	23.5285	23.3239	23.9933	23.6431	0.319935	0.709182	0.0399016	0.0510192	-0.280033	0.586989
CL(83:9)+H	24.8528	24.8528	24.8576	25.1332	25.141	25.2353	25.2243	25.3273	24.895	25.0813	25.3273	25.4769	0.30791	2.08552	0.177125	0.617303	-0.130785	0.518098
Co(Q9)+H	29.5315	29.1459	29.8711	29.8019	29.5333	30.4032	30.2535	30.2759	29.747	30.2077	30.4032	30.2422	0.528873	1.07021	0.531684	1.0446	0.0028108	0.00327034
DG(12:0_12:0)+Na	24.0359	24.1946	24.0526	23.976	24.275	24.3031	23.848	23.848	24.6209	24.2463	24.1332	24.0691	0.00378466	0.00937846	0.268681	0.986873	0.264897	0.634616
DG(15:0_18:1D7)+Na	27.1984	27.1115	27.0813	26.965	27.1115	27.1795	27.0505	27.0296	27.1507	27.0505	27.0609	27.0914	0.00373602	0.0216201	-0.00166829	0.00882456	-0.00540431	0.038728
DG(17:0_18:1)+Na	25.452	25.5075	25.6125	25.7594	25.7517	25.7771	25.8409	25.9869	25.9406	25.918	26.038	26.1332	0.2563	1.61417	0.382683	2.17954	0.126383	0.889961
DG(17:0_18:2)+Na	26.038	26.0169	26.0526	25.9539	25.9495	25.9383	25.7441	25.9066	26.2133	26.1908	26.2445	26.3066	-0.13075	1.32831	0.20083	3.02816	0.331579	2.64216
DG(18:0_20:3)+Na	26.1253	25.9495	26.0338	26.1115	26.2021	26.2643	26.0874	26.0854	26.6865	26.5404	26.4504	26.5898	0.104759	0.881288	0.504057	2.95899	0.399298	2.43573
DG(18:1_18:1)+Na	27.391	27.4629	27.3578	27.2714	27.3578	27.4073	27.189	27.1312	27.6998	27.673	27.6389	27.6798	-0.0994673	0.611756	0.299771	2.76107	0.399238	2.39368
DG(18:2_18:2)+H	25.3877	25.3612	25.452	25.6012	25.0772	25.2499	25.1095	25.2058	25.6264	25.6865	25.6918	25.7389	-0.289902	2.29955	0.217718	1.66925	0.50762	3.76129
DG(18:2_20:4)+H	25.3545	25.5869	25.7208	25.7995	25.6784	25.8433	25.9157	25.9716	26.0317	26.1852	26.2732	26.346	0.236833	1.0556	0.547953	2.08414	0.31112	1.64516
DG(19:0_18:1)+Na	24.8528	24.5345	24.8997	24.7129	24.7543	25.2463	24.9716	24.9134	25.2571	25.228	25.3135	25.2133	0.221429	0.845684	0.516259	2.45893	0.29483	1.20792
DG(19:0_20:4)+Na	24.4551	24.6595	24.6971	24.7543	24.2891	24.3444	24.2021	24.3376	24.4551	24.391	24.3511	24.5638	-0.348223	2.51241	-0.242426	1.516	0.105797	1.14703
DG(19:1_18:1)+Na	26.3153	26.2188	26.3712	26.3118	26.1015	25.8694	25.9998	25.6568	26.5374	26.4707	26.3494	26.0629	-0.397411	2.11501	0.148248	1.26398	0.54566	2.17541
DG(20:1_18:1)+Na	25.3135	25.1135	25.3844	25.2785	25.2426	25.5696	25.3273	25.4892	25.797	25.7466	25.797	25.6676	0.134714	0.694725	0.507715	3.1275	0.373001	2.06253
DG(20:3_20:4)+NH4	24.5404	24.3376	24.6649	24.8717	24.4984	24.7846	24.7695	24.7441	25.0732	25.065	25.1908	25.217	0.0954833	0.307512	0.506009	1.85369	0.410525	2.2854
DG(20:4_20:4)+NH4	23.2961	23.5522	23.4676	23.632	23.3511	23.8093	23.654	23.7695	23.8288	23.9316	24.1015	24.1095	0.15901	0.594545	0.466976	2.1222	0.307966	1.10574
DG(27:0e)+Na	26.6998	26.4754	27.189	26.9869	26.6865	27.6527	27.2979	27.3494	27.17	27.5389	27.6798	27.7325	0.408875	0.791431	0.625144	1.4082	0.216269	0.335943
DG(27:1e)+Na	25.239	24.9539	25.6676	25.5463	25.239	26.2096	25.9825	25.9473	25.8069	26.2463	26.3273	26.3595	0.492868	0.952914	0.775102	1.6806	0.282234	0.438462
DG(29:1e)+Na	26.3153	26.1661	26.8019	26.632	26.3342	27.3066	27.0401	27.1312	26.7517	27.1312	27.3066	27.2979	0.474184	0.93595	0.584358	1.34859	0.110175	0.14432
DG(30:1e)+Na	26.673	26.558	27.1214	26.9869	26.6458	27.4073	27.1507	27.3239	27.0084	27.3992	27.4473	27.4314	0.297114	0.663116	0.45012	1.16469	0.153006	0.26732
DG(31:0e)+Na	22.343	22.1612	23.3645	23.0723	23.0951	21.0625	23.3511	21.5117	23.2506	23.1565	24.3712	23.9584	-0.480159	0.31899	0.857521	0.890454	1.33768	0.873783
DG(32:0e)+Na	27.2445	27.1214	27.4629	26.9869	27.4394	27.8445	27.341	28.066	27.5969	27.7833	27.524	27.7833	0.468782	1.25277	0.430838	1.60478	-0.0379446	0.0630643
DG(32:1e)+Na	28.3787	28.2625	28.6146	28.5898	28.3662	28.8916	28.6898	29.1015	28.4707	29.0322	28.8081	28.8741	0.300893	0.847916	0.308978	0.893272	0.00808446	0.0117407
DG(32:2e)+Na	25.9293	25.792	26.2732	26.1174	26.0401	26.6181	26.346	26.7129	26.1507	26.7129	26.4598	26.509	0.401288	1.14002	0.41317	1.1227	0.0118815	0.0177785
DG(33:1e)+Na	28.6527	28.6181	28.9512	28.6561	28.6075	29.3324	28.9372	29.4174	28.8415	29.2692	29.0243	29.2692	0.354146	0.881587	0.325498	1.18291	-0.0286484	0.040315
DG(34:1e)+Na	22.6649	22.5045	22.9654	23.3239	23.3239	22.5404	23.7594	22.7594	23.7594	23.2214	24.4862	24.2243	0.231086	0.292712	0.957642	1.29715	0.726556	0.780616
DG(34:1e)+Na	22.8442	21.8802	24.4738	24.4984	29.9539	23.6431	22.1111	21.7056	30.1239	19.9601	24.5696	24.6971	0.929261	0.179509	1.4604	0.225523	0.531137	0.0555518
DG(34:2e)+Na	28.5898	28.4707	28.9031	28.8385	28.5609	29.1263	28.9174	29.3388	28.7064	29.2399	28.995	29.0914	0.285354	0.714371	0.27989	0.759046	-0.00546455	0.00774407
DG(35:1e)+Na	22.6051	21.3857	21.9061	21.714	21.1015	23.3511	21.6006	22.1886	22.4726	22.7369	20.0292	21.6886	0.157708	0.106037	-0.156527	0.0708841	-0.314235	0.126779
DG(35:1e)+Na	27.1507	26.9428	27.2077	27.6998	27.0609	27.391	27.6251	27.611	27.2625	27.2979	27.726	27.8203	0.171744	0.357027	0.178542	0.330633	0.00679827	0.0113754
DG(35:2e)+Na	25.767	25.6757	26.0338	25.7129	25.9517	26.673	26.1352	26.8019	26.1833	26.5478	26.2856	26.4908	0.593098	1.44009	0.541516	2.02953	-0.0515823	0.0704242
DG(36:1e)+Na	26.9088	26.8142	27.0084	27.2535	26.9869	27.3828	27.3745	27.4551	27.217	27.2979	27.632	27.7645	0.303583	1.11796	0.386055	1.26525	0.0824718	0.195868
FA(20:3)-H	28.2216	28.3951	28.5389	28.8564	27.8324	28.2847	28.2308	28.3452	28.6285	28.5389	28.7676	28.8799	-0.329709	0.947855	0.142028	0.358606	0.471737	1.61265
FA(20:4)-H	28.3066	28.4234	28.5718	28.8593	27.8385	28.0914	28.1556	28.1842	28.5315	28.5754	28.6629	28.7325	-0.472871	1.78832	0.0496333	0.127317	0.522505	2.49526
Hex1Cer(d17:1_21:1)+H	30.7129	30.7453	31.0414	31.2703	31.2308	31.5435	31.5527	30.9117	31.0084	31.2814	31.4967	31.5203	0.36718	0.927266	0.319657	0.786558	-0.0475238	0.0787335
Hex1Cer(d19:2_20:4)+CH3COO	24.3307	24.4676	24.5696	24.9361	24.9672	25.0567	25.2133	25.3273	25.2499	24.8093	25.341	25.1984	0.565106	1.99988	0.557368	1.37256	-0.00773875	0.0155516
Hex1Cer(m21:0_20:4)+CH3COO	26.9428	27.0711	27.2891	27.6181	27.2353	27.5315	27.5969	27.6595	27.3745	27.1507	27.5754	27.5536	0.27553	0.778664	0.136615	0.275583	-0.138915	0.397488
Hex1Cer(m42:4)+CH3COO	29.1652	29.3217	29.6163	29.94	29.5591	29.8489	30.1483	30.0217	29.8065	29.6303	30.0737	29.9259	0.383699	0.913392	0.326023	0.669293	-0.0576766	0.114434
Hex1Cer(t17:0_24:0+O)+H	26.604	26.673	26.9869	27.2803	27.1214	27.6998	27.7453	27.6663	27.524	27.524	28.0349	27.8324	0.67215	1.70033	0.808258	1.74935	0.136109	0.243676
Hex1Cer(t17:0_25:0+O)+H	25.705	25.767	26.1214	26.3427	26.1795	26.7645	26.8858	26.8858	26.5754	26.5898	27.0609	26.9203	0.694853	1.65873	0.758001	1.71746	0.0631479	0.0951827
Hex1Cer(t20:0_20:4)+CH3COO	27.8858	27.9203	28.1937	28.579	28.5463	28.632	28.9456	28.8474	28.8593	28.632	28.9923	28.8324	0.598154	1.7471	0.683195	1.65223	0.0850418	0.242928
Hex1Cer(t20:1_20:4)+CH3COO	24.7024	24.8191	25.0148	25.3342	25.341	25.4008	25.6458	25.7492	25.6865	25.4425	25.7594	25.7441	0.566585	1.81317	0.661851	1.82477	0.095266	0.277797
LPA(20:3)-H	22.823	22.8839	22.9637	23.3239	22.9207	23.0935	23.2821	23.3101	23.1734	23.2506	23.2821	23.4041	0.152966	0.481613	0.23675	0.850999	0.0837836	0.315747
LPA(20:4)-H	22.9189	22.8783	23.0207	23.3101	22.5522	22.7182	22.8269	22.7995	22.6584	22.7492	22.7512	22.8858	-0.307835	1.4305	-0.31239	1.34047	-0.00455507	0.0198146
LPC(17:1)+H	23.8191	23.8191	24.019	24.2679	23.7796	24.0105	24.002	24.0772	24.4676	24.4234	24.5345	24.558	-0.0139456	0.0387718	0.493897	1.91272	0.507843	2.81238
LPC(18:1)+H	27.8445	27.726	28.0084	28.3153	27.4938	27.7958	27.9146	27.9705	28.0084	28.0557	28.17	28.2535	-0.179871	0.493649	0.104491	0.272671	0.284362	1.07579
LPC(18:1D7)+H	26.425	26.3762	26.3943	26.7895	26.2643	26.5725	26.5609	26.604	26.4378	26.4154	26.5898	26.5754	0.00417852	0.0111421	-0.0152739	0.0421511	-0.0194524	0.0657712
LPC(18:3)+H	22.7836	22.5754	22.5165	22.9243	22.3857	22.7836	22.6907	22.7286	22.9261	22.6518	23.4041	20.0821	-0.0528102	0.156096	0.294052	0.638788	0.346862	0.788447
LPC(19:1)+H	24.7441	24.7995	24.8576	25.2856	24.5165	24.6918	24.7796	24.8093	24.945	24.895	25.065	25.1214	-0.222374	0.787351	0.0466727	0.112769	0.269047	1.53998
LPC(20:1)+H	22.8727	22.8461	22.9882	23.3101	23.0105	23.0376	23.0999	23.178	23.3511	23.2821	23.4551	23.4551	0.0772324	0.284713	0.358508	1.36796	0.281276	2.24083
LPC(20:2)+H	23.6431	23.3101	23.48	21.9061	22.417	22.5777	22.4118	22.4825	23.0409	22.6907	20.5451	22.7915	-0.612554	0.751733	-0.992559	0.564501	-0.380006	0.231663
LPE(18:1)-H	26.4457	26.6181	26.673	27.0711	26.0874	26.3844	26.3595	26.4846	26.7771	26.7645	26.8019	26.9088	-0.372989	1.25744	0.079172	0.197274	0.452161	2.18578
LPE(18:1D7)-H	24.895	25.0401	25.0317	25.4425	24.9043	25.2096	25.1253	25.2096	25.1253	25.0894	25.0854	25.1719	0.00983381	0.0242588	-0.00229772	0.00543652	-0.0121315	0.0490142
LPE(18:1e)-H	29.7195	29.8638	30.0609	30.4334	30.099	30.196	30.4032	30.5014	30.5933	30.6022	30.8974	30.9677	0.280539	0.768134	0.678264	1.70149	0.397725	1.46624
LPE(19:1)-H	22.821	23.0359	23.1238	23.4551	22.6929	22.9261	22.9006	23.0509	23.2361	23.2679	23.417	23.4676	-0.216333	0.693533	0.198016	0.55606	0.41435	2.0566
LPI(18:2)-H	23.1395	23.0707	23.2229	23.4041	23.1534	23.2679	23.3239	23.3239	23.3778	23.5404	23.3376	23.5285	0.0579915	0.293991	0.209311	1.04623	0.15132	1.0749
LPI(20:4)-H	26.9977	26.9316	27.1115	27.3066	26.9539	26.9539	27.0296	27.0711	27.217	27.2979	26.9977	27.3239	-0.0846801	0.433314	0.0840122	0.280452	0.168692	1.01565
LPS(18:1)-H	24.7077	24.7645	24.8904	25.1795	25.3101	25.0691	25.6595	25.6649	25.2679	25.6865	25.7895	25.8694	0.540381	1.62874	0.695777	1.90441	0.155395	0.295236
LPS(18:2)-H	25.0359	24.9672	25.1332	25.3877	25.1871	25.3031	25.4138	25.4234	25.3844	25.4425	25.3975	25.4923	0.200843	0.954943	0.277163	1.27458	0.0763197	0.5118
LPS(18:2)+H	24.918	24.7024	24.9628	25.1488	25.2714	25.217	25.1984	25.1795	25.0609	24.6486	25.2207	25.1681	0.283569	1.63264	0.0437007	0.0877844	-0.239868	0.801817
LPS(20:2)-H	22.1238	21.7675	22.3348	22.6628	22.7265	22.9777	23.0476	23.1079	23.0951	23.1332	22.8132	23.2961	0.742715	1.95039	0.791623	1.68252	0.0489078	0.141067
LPS(20:3)-H	25.6891	25.6703	25.7594	26.1352	25.767	25.9111	26.0833	26.1234	26.1095	26.1214	26.0772	26.2002	0.157707	0.535081	0.289206	1.12147	0.131499	0.625645
LPS(20:3)+H	25.8361	25.6292	25.7846	26.0609	26.0975	26.1075	26.0772	26.1214	26.0914	25.9869	26.1908	26.1115	0.273228	1.64394	0.262036	1.1279	-0.0111922	0.0791886
LPS(20:4)-H	25.8457	25.7645	25.9203	26.1984	25.3444	25.4769	25.673	25.604	25.5315	25.5725	25.5522	25.6944	-0.407606	1.85344	-0.380123	1.71321	0.0274825	0.117361
MG(20:4)+H	22.6714	22.538	22.6164	22.6822	22.3403	22.538	22.0156	22.265	23.2679	22.8614	22.6971	22.9459	-0.337268	1.61235	0.315108	1.06939	0.652376	1.72313
PA(18:0_20:4)-H	24.8997	25.1332	25.228	25.6153	24.4362	24.6096	24.5983	24.8191	24.7024	24.6595	24.7995	24.8528	-0.603226	1.93482	-0.498587	1.40738	0.104638	0.46923
PA(18:1_20:4)-H	25.0105	25.3778	25.558	25.9406	24.5522	24.7945	24.8433	25.0105	24.8623	24.848	25.0813	25.1604	-0.671615	1.68587	-0.541171	1.14537	0.130444	0.447211
PA(19:0_24:2)-H	25.6513	25.9066	26.1055	26.4057	25.391	25.4923	25.8044	25.7492	25.1984	25.1946	25.6458	25.6264	-0.40804	1.13704	-0.671001	1.50316	-0.262961	0.72849
PA(20:0_24:2)-H	29.2007	29.2759	29.4294	29.7802	28.9146	29.0137	29.2376	29.1984	28.9117	28.6697	29.0864	29.0453	-0.330476	1.15907	-0.532291	1.47758	-0.201815	0.705608
PA(35:0)-H	23.5045	23.48	24.1719	24.1253	22.8152	22.7533	23.181	23.214	22.5869	22.9243	23.7077	23.1316	-0.829549	1.9926	-0.747445	1.04295	0.082104	0.0953173
PA(45:5)-H	26.4154	26.6181	26.7517	27.141	27.0711	27.1984	27.4234	27.4707	27.341	27.217	27.6798	27.6663	0.55935	1.68201	0.681008	1.60508	0.121658	0.315756
PC(15:0_13:0)+H	23.5285	23.4676	23.6971	24.0526	23.6865	23.9043	24.019	23.976	24.1565	24.1488	24.2317	24.2463	0.209975	0.671756	0.492556	1.58962	0.28258	1.58753
PC(16:0_18:2)+H	30.8608	30.8974	31.0017	31.2365	30.8901	31.1177	31.1052	31.1664	31.2308	31.2759	31.3828	31.4919	0.0707693	0.281139	0.297383	1.41047	0.226614	1.40508
PC(16:1e_18:2)+H	28.8623	28.8112	29.114	29.3324	28.3239	28.5862	28.6005	28.7162	28.5898	28.5352	28.7988	28.8682	-0.473279	1.74919	-0.388693	1.24459	0.0845868	0.293615
PC(17:0_18:2)+H	32.0316	32.0017	32.2897	32.525	31.6923	31.9259	31.9677	32.0447	32.0414	32.0832	32.3383	32.3724	-0.30432	1.09972	-0.0576649	0.130495	0.246655	1.03487
PC(17:0_20:3)+H	31.325	31.2703	31.5203	31.8157	31.341	31.5343	31.6242	31.6839	31.6881	31.6629	31.9609	31.9746	0.0630183	0.169118	0.287801	0.841665	0.224783	0.927538
PC(17:1_18:2)+H	29.9677	29.9677	30.0864	30.4823	29.995	30.1483	30.196	30.2647	30.5389	30.5933	30.6881	30.7533	0.0249567	0.0659148	0.480744	1.6338	0.455787	2.70939
PC(17:1_20:4)+H	28.8653	28.8858	29.0375	29.459	28.9259	29.1164	29.1507	29.2193	29.3662	29.3992	29.5147	29.5536	0.0412092	0.0997938	0.364788	1.09051	0.323579	1.93574
PC(18:0_20:2)+H	30.0084	29.94	30.3088	30.4629	29.8504	30.2647	30.2422	30.2979	30.3088	30.2979	30.5573	30.5664	-0.0162201	0.034487	0.207955	0.589765	0.224175	0.749493
PC(18:0_20:3)+H	31.1724	31.1177	31.362	31.6154	30.8309	31.0544	31.1052	31.0673	31.0927	31.1361	31.2869	31.3356	-0.302414	1.24604	-0.144956	0.451278	0.157459	0.86889
PC(18:0e_20:2)+H	26.558	26.189	26.8974	26.8623	26.0547	26.8858	26.7771	26.726	26.5898	26.8019	27.1795	26.9088	-0.01579	0.0214908	0.230414	0.414042	0.246204	0.401936
PC(18:0e_20:4)+H	30.6022	30.5296	30.7613	31.0349	30.8081	31.1842	31.015	31.0414	31.2193	31.2535	31.3568	31.4083	0.280193	1.06892	0.544522	1.97654	0.264329	1.36687
PC(18:1_18:1)+H	33.7653	33.6944	33.9677	34.2828	33.5754	33.7849	33.8883	33.9063	33.9153	33.9153	34.1753	34.2549	-0.138798	0.401424	0.0744273	0.165409	0.213225	0.905958
PC(18:1_20:3)+H	32.0544	32.0414	32.3463	32.635	31.8901	32.1872	32.225	32.3196	32.1177	32.1813	32.4384	32.4991	-0.113789	0.279997	-0.0234957	0.0437215	0.0902929	0.268445
PC(18:1_20:4)+H	33.3303	33.3303	33.4334	33.7849	33.0479	33.3033	33.3033	33.3956	33.3033	33.3303	33.4209	33.5179	-0.207175	0.781354	-0.118203	0.389065	0.0889718	0.41534
PC(18:1D7_15:0)+H	31.6586	31.6839	31.9983	32.2077	31.6544	31.933	31.9609	32.0479	31.6881	31.7927	32.0447	32.0641	0.0118785	0.0258879	-0.0453388	0.0912364	-0.0572173	0.16279
PC(18:1e_18:2)+H	30.6544	30.5844	30.8974	31.1604	30.099	30.4433	30.4433	30.5109	30.4629	30.4532	30.6713	30.7211	-0.450004	1.50962	-0.294977	0.869683	0.155027	0.567685
PC(18:1e_20:4)+H	31.4083	31.4334	31.7652	31.9677	31.5573	31.8196	31.8347	31.9505	31.9365	31.9259	32.2019	32.2869	0.14682	0.408318	0.377747	1.06627	0.230927	0.915525
PC(18:2_20:4)+H	31.4919	31.4727	31.611	32.1021	31.1842	31.2979	31.3088	31.3776	31.4134	31.3303	31.5435	31.525	-0.377303	1.31434	-0.240368	0.612885	0.136935	0.962742
PC(18:2e_20:4)+H	28.6964	28.632	28.8564	29.1556	28.5352	28.7613	28.8112	28.9146	28.9316	28.94	29.1937	29.2147	-0.0795498	0.225779	0.186643	0.545838	0.266193	1.12223
PC(18:3e_22:5)+H	29.2193	29.3346	29.4976	29.6355	28.9231	29.003	28.9732	29.1015	29.1337	29.1507	29.2557	29.4274	-0.421528	2.27856	-0.24168	1.07197	0.179849	1.66123
PC(19:0_20:3)+H	29.1115	29.099	29.4093	29.6898	29.0505	29.3367	29.3599	29.4629	29.3578	29.341	29.604	29.673	-0.0248713	0.0526698	0.106867	0.236439	0.131738	0.46187
PC(19:0_20:4)+H	30.2535	30.2193	30.4433	30.7771	30.0217	30.2535	30.3303	30.341	30.2647	30.2759	30.4727	30.5573	-0.186677	0.596108	-0.0855379	0.208397	0.101139	0.423234
PC(19:1_18:1)+H	31.5799	31.5709	31.8682	32.0705	31.2759	31.5343	31.525	31.6198	31.6242	31.6329	31.8682	31.901	-0.283653	1.03375	-0.0639586	0.153427	0.219694	0.987439
PC(19:1_20:4)+H	29.9814	29.9814	30.2422	30.4919	29.7533	29.9677	29.995	30.0609	29.9539	30.0084	30.2308	30.2759	-0.230004	0.824066	-0.109864	0.27904	0.12014	0.511201
PC(20:2_20:2)+H	28.4113	28.4394	28.7064	28.9117	28.2216	28.4551	28.4314	28.5052	28.4433	28.4823	28.6561	28.6898	-0.213857	0.791314	-0.0899547	0.239377	0.123902	0.627339
PC(20:2_20:3)+H	28.9287	28.8203	28.9484	29.4053	28.6697	28.9316	29.0057	29.0479	28.9031	28.965	29.1361	29.1913	-0.111965	0.303615	-0.0242631	0.051477	0.0877016	0.315173
PC(20:3_20:3)+H	30.1115	30.1361	30.2535	30.5573	29.7723	30.0479	30.0479	30.1239	29.8974	29.9539	30.0737	30.1842	-0.266589	1.0812	-0.28961	1.12943	-0.0230206	0.0813284
PC(20:3_20:4)+H	29.8004	29.8519	29.9259	30.4134	29.5109	29.6764	29.7437	29.8188	29.6268	29.6865	29.7565	29.8081	-0.310445	1.03274	-0.307974	0.889108	0.00247113	0.00983531
PC(20:4_20:4)+H	29.1842	29.1842	29.3828	29.8579	28.8385	29.0164	29.1556	29.203	29.1795	29.1676	29.3704	29.326	-0.348919	1.0053	-0.163131	0.353666	0.185788	0.806543
PC(20:4_21:0)+H	26.1623	25.8974	26.48	26.4877	25.5926	26.2335	26.2714	26.2714	26.0793	26.0233	26.4409	26.3049	-0.164591	0.318245	-0.0756734	0.141973	0.0889174	0.148845
PC(20:5_20:4)+CH3COO	30.6022	30.6285	30.9045	31.362	30.7533	31.0084	31.1724	31.4134	31.0609	30.9609	31.4384	31.4919	0.212531	0.419937	0.279027	0.52258	0.0664962	0.12026
PC(22:0_18:2)+H	25.6068	25.1214	25.9316	25.9361	25.2096	26.1273	26.0401	26.1135	25.8881	26.2607	26.5075	26.3578	0.223643	0.323492	0.569794	1.04163	0.346151	0.516414
PC(37:3e)+H	26.4723	26.3307	26.7771	26.8385	25.9803	26.604	26.5682	26.6998	26.4785	26.512	26.8741	26.8858	-0.141567	0.290175	0.0168861	0.0323036	0.158453	0.297317
PC(37:4e)+H	25.8694	25.8858	26.0127	26.1946	25.8552	26.1214	26.0505	26.141	26.275	26.317	26.3975	26.4457	0.0514288	0.204936	0.339239	1.81462	0.28781	1.75017
PC(38:5)+H	23.632	22.1856	21.2593	22.2361	22.2185	20.3752	20.85	21.6186	21.6051	21.4874	20.4476	21.2877	-1.06267	0.83469	-1.14819	0.853159	-0.0855211	0.0520272
PC(39:3e)+H	24.848	24.4738	25.3135	25.2714	25.2679	25.9803	26.0041	25.902	25.8552	25.9517	26.4362	26.2535	0.811852	1.66097	1.10432	1.97271	0.292472	0.516056
PC(39:5e)+H	27.2714	27.4073	27.4473	27.7581	26.9316	27.0505	27.1604	27.4785	27.0505	27.2262	27.1604	27.7895	-0.315795	1.0481	-0.325332	1.27529	-0.00953658	0.0221609
PC(40:6e)+H	27.8623	27.7645	27.965	28.0296	27.8019	28.0965	28.019	28.019	28.1842	28.1747	28.2891	28.2445	0.0787787	0.402881	0.310693	2.03722	0.231914	1.45155
PC(40:7e)+H	29.2759	29.2957	29.604	29.6441	29.003	29.1913	29.203	29.2913	29.2736	29.2736	29.4374	29.5754	-0.282742	1.30409	-0.126692	0.448223	0.156049	0.899711
PC(41:5)+H	26.5135	26.3118	26.7129	26.6865	25.7024	26.1814	26.1015	26.0629	25.9716	26.1371	26.2891	26.1776	-0.544131	2.07863	-0.423573	1.60284	0.120558	0.346894
PC(44:5e)+H	24.6649	24.2317	24.848	24.7286	24.217	25.0148	24.989	24.7338	24.4676	24.6153	25.0317	24.7995	0.120323	0.209228	0.0865534	0.15436	-0.0337693	0.0448129
PE(15:0_20:4)-H	23.48	23.6209	23.6971	24.0772	23.5404	23.632	23.6209	23.7286	24.217	24.0526	24.1719	24.2317	-0.0883465	0.273871	0.42834	1.38766	0.516686	3.41206
PE(16:0_18:2)-H	27.6865	27.7771	27.8142	28.267	27.4629	27.611	27.6181	27.7195	27.9146	27.7129	27.8504	27.9484	-0.283287	1.04771	-0.0601972	0.140018	0.22309	1.41655
PE(16:0_18:3)-H	23.2185	23.3101	23.4298	23.8093	23.417	23.4676	23.5285	23.7182	24.0105	23.848	24.002	24.1015	0.0909057	0.255359	0.511592	1.61957	0.420687	2.27155
PE(17:0_20:3)-H	29.3641	29.5147	29.5333	29.9814	29.0711	29.1937	29.2399	29.2979	29.4649	29.2935	29.537	29.611	-0.397734	1.51122	-0.16656	0.43297	0.231174	1.41185
PE(17:0_20:4)-H	29.17	29.3388	29.3787	29.7517	29.2535	29.3971	29.3848	29.5333	29.7549	29.6713	29.8711	29.8638	-0.0176001	0.0453925	0.356008	1.17105	0.373608	2.18942
PE(17:1_20:4)-H	24.2607	24.4041	24.4362	24.8576	23.9672	24.1015	24.0443	24.2961	24.604	24.4676	24.558	24.6918	-0.387353	1.41757	0.0535809	0.128057	0.440934	2.35707
PE(18:0_18:1)-H	30.4134	30.611	30.7771	31.1544	30.9539	31.2019	31.3724	31.3672	31.4433	31.4032	31.6458	31.6154	0.48491	1.40004	0.7585	1.92717	0.273591	1.03017
PE(18:0_22:5)-H	28.4512	28.6663	28.7613	29.1337	28.249	28.3494	28.3951	28.5826	28.4629	28.3992	28.6764	28.6764	-0.359088	1.1918	-0.240274	0.610309	0.118814	0.490665
PE(18:0p_18:1)+H	31.8309	31.7888	32.0641	32.3196	31.7252	32.1208	32.1052	32.1813	32.1931	32.1901	32.4775	32.5504	0.0322795	0.0719897	0.286065	0.841948	0.253786	0.841838
PE(18:1_21:0)-H	26.7645	26.7129	26.9203	27.2445	26.8858	27.0401	27.2979	27.0813	27.2979	26.9203	27.524	27.3828	0.165743	0.51986	0.336867	0.795237	0.171124	0.418465
PE(18:1_22:0)-H	24.4551	24.4105	24.5638	24.9539	24.8811	25.002	25.4769	25.0233	25.3342	24.8528	25.5255	25.3578	0.499952	1.49345	0.641636	1.46413	0.141684	0.250569
PE(18:1D7_15:0)-H	25.0443	25.2058	25.2426	25.6068	25.1371	25.3066	25.2926	25.4138	25.2317	25.1871	25.3612	25.3712	0.0126443	0.03309	-0.0149067	0.0346886	-0.027551	0.127514
PE(18:1D7_21:1)-H	24.8764	25.0359	25.1946	25.5105	25.0401	25.3376	25.4769	25.5105	25.7338	25.5522	25.9716	25.9473	0.186909	0.494243	0.598139	1.5976	0.41123	1.2802
PE(18:1e_17:1)-H	29.066	29.2891	29.461	29.8142	29.5898	29.8112	29.995	29.9539	30.0737	29.9814	30.2193	30.196	0.429877	1.24755	0.683877	1.76126	0.253999	1.02987
PE(18:1e_19:1)-H	28.8593	28.8234	29.0531	29.3766	29.1459	29.3745	29.5736	29.4433	29.5664	29.2535	29.805	29.6948	0.356239	1.21194	0.513533	1.29436	0.157294	0.399402
PE(18:2_23:0)-H	24.6375	24.5754	24.7389	25.1371	24.3031	24.4105	24.8528	24.4234	24.654	24.2607	24.848	24.7024	-0.274777	0.775269	-0.184663	0.381996	0.0901149	0.169468
PE(18:2e_16:1)-H	25.2133	25.3578	25.3645	25.8312	25.5696	25.673	25.7208	25.767	25.918	25.7695	25.9998	26.0464	0.240896	0.859349	0.454053	1.36366	0.213157	1.43474
PE(18:3_18:2)+H	24.3975	24.3031	24.4862	24.895	24.217	24.3975	24.2891	24.3844	24.8433	24.7745	24.7796	24.848	-0.198452	0.703548	0.278657	0.87695	0.477109	3.5249
PE(19:1_20:4)-H	24.4614	24.6595	24.7024	25.0975	24.2679	24.3444	24.3307	24.5983	24.7077	24.6595	24.7895	24.8336	-0.344872	1.19663	-0.0112861	0.0237606	0.333586	1.82115
PE(20:0_18:1)-H	27.9977	28.0137	28.2625	28.5352	28.4433	28.6831	28.877	28.7129	28.8711	28.6285	29.1604	29.099	0.47683	1.66371	0.684426	1.74786	0.207596	0.572238
PE(20:0_18:2)+H	32.0512	32.0283	32.3142	32.5481	31.4919	31.7211	31.7613	31.8385	31.94	31.9848	32.2393	32.2703	-0.53225	1.9994	-0.180722	0.49084	0.351528	1.51461
PE(20:0_20:4)-H	27.8203	28.0864	28.0505	28.4746	27.7708	27.9203	27.9869	28.066	27.9259	27.7771	28.0349	28.1842	-0.171984	0.532301	-0.195339	0.511029	-0.023355	0.0866315
PE(20:0e_20:3)-H	25.1984	25.1095	25.3204	25.673	25.1757	25.3307	25.5374	25.3645	25.5135	25.1984	25.7338	25.6096	0.0267653	0.0660497	0.156549	0.337084	0.129784	0.350958
PE(20:1e_19:1)-H	24.3444	24.3376	24.4738	24.895	24.5225	24.6865	25.1681	24.7234	25.0317	24.5522	25.1488	25.1015	0.262412	0.662493	0.398191	0.896011	0.135779	0.243939
PE(20:1e_20:4)-H	27.2979	27.5014	27.7195	28.0243	27.0914	27.2803	27.4629	27.4785	27.5165	27.3745	27.7708	27.7453	-0.307491	0.858087	-0.0818399	0.148628	0.225651	0.745056
PE(20:2e_20:4)-H	24.1488	24.4362	24.5045	24.8288	23.9406	24.1871	24.1795	24.3376	24.2679	24.239	24.5045	24.5754	-0.318393	1.01386	-0.142462	0.33397	0.175931	0.694214
PE(22:0_18:2)-H	25.002	25.0813	25.1946	25.5783	24.4984	24.6757	24.8576	24.6431	24.8858	24.6811	25.1135	25.0105	-0.54536	1.99491	-0.320602	0.849642	0.224758	0.796565
PE(40:2D7)-H	24.1174	24.0772	24.2961	24.4362	23.9043	24.4298	24.3376	24.1488	24.604	24.3844	24.989	24.7441	-0.0266428	0.0664552	0.427394	1.21412	0.454037	1.12913
PE(44:4)-H	23.48	23.3778	23.5165	23.6649	23.3239	23.4041	23.4923	23.3101	23.6096	23.6431	23.7695	23.6865	-0.127244	0.882368	0.164251	1.0031	0.291495	2.20766
PG(18:0_18:1)-H	27.0609	27.17	27.1984	27.6998	27.0296	27.2077	27.2353	27.4938	27.611	27.5014	27.7064	27.8324	-0.0406199	0.0858717	0.324043	0.90615	0.364663	1.49754
PG(18:1D7_15:0)-H	28.0914	28.1747	28.249	28.7031	28.1604	28.3153	28.3578	28.4512	28.3153	28.2445	28.3109	28.4154	0.0166192	0.038519	-0.0143313	0.0299834	-0.0309505	0.158519
phSM(d20:0_18:1)+CH3COO	27.7325	28.0557	28.0813	28.5862	28.2123	28.4938	28.5933	28.611	28.3662	28.1795	28.5969	28.4746	0.363717	0.930913	0.266947	0.520712	-0.09677	0.264685
phSM(t38:3)+CH3COO	25.3342	25.4202	25.5926	25.9271	25.4041	25.4645	25.6838	25.7024	25.5345	25.3101	25.7745	25.7363	-0.00482702	0.0107289	-0.0288202	0.0524743	-0.0239932	0.0585382
PI(16:0_18:1)-H	23.9584	24.0526	24.275	24.6096	24.4984	24.7234	24.7286	24.8623	24.895	24.8385	25.0567	25.0975	0.479272	1.58414	0.706183	1.95534	0.226911	1.08382
PI(16:0_18:2)-H	23.632	23.8191	23.9495	24.3511	24.2317	24.3778	24.3712	24.5285	24.6703	24.5522	24.7543	24.8191	0.439378	1.437	0.721005	1.92482	0.281627	1.63962
PI(17:0_18:1)-H	24.9495	25.0443	25.1833	25.5783	25.2607	25.4266	25.5285	25.6784	25.6125	25.4953	25.797	25.8576	0.284721	0.875968	0.446089	1.25583	0.161369	0.584126
PI(17:0_18:2)-H	24.9088	25.0062	25.1253	25.4862	25.2353	25.4234	25.4394	25.5492	25.6348	25.5374	25.7077	25.7441	0.280191	1.01799	0.494976	1.61762	0.214785	1.24074
PI(17:0_20:3)-H	25.2785	25.5225	25.6568	25.6971	25.4202	25.6891	25.5374	25.867	25.7846	25.8093	26.0833	26.1115	0.089715	0.274485	0.353677	1.30221	0.263962	0.930316
PI(17:0_20:4)-H	28.2714	28.341	28.4433	28.8445	28.2445	28.4113	28.4551	28.5573	28.7096	28.611	28.7486	28.7958	-0.0579877	0.154545	0.214709	0.64667	0.272697	1.63583
PI(17:0_20:5)-H	23.4923	23.6209	23.7796	24.2096	23.2434	23.48	23.632	23.6971	23.8385	23.8191	24.0359	24.002	-0.262448	0.682844	0.122252	0.255306	0.3847	1.47215
PI(18:0_18:1)-H	27.3324	27.509	27.5463	27.8682	27.3828	27.6181	27.604	27.8385	27.7645	27.673	27.8203	27.9428	0.0468435	0.120258	0.18862	0.644683	0.141776	0.55998
PI(18:0_20:4)-H	32.1084	32.1239	32.4871	32.8478	31.9117	32.1453	32.362	32.5686	32.225	32.1052	32.5978	32.6372	-0.144877	0.264551	-0.0824308	0.126663	0.0624466	0.109994
PI(18:0e_20:4)-H	26.1795	26.3778	26.3894	26.8741	25.7945	25.9825	25.9694	26.1391	26.1035	25.9562	26.0505	26.2679	-0.48382	1.5953	-0.418471	1.18071	0.0653496	0.297627
PI(18:1_18:1)-H	26.2856	26.3877	26.6458	27.0711	26.6181	26.7517	27.0914	27.2262	27.0084	26.8741	27.2979	27.4154	0.324299	0.69778	0.462557	0.987711	0.138258	0.287039
PI(18:1_18:2)-H	26.5711	26.6458	26.8142	27.1984	26.7895	26.9428	26.9539	27.1115	27.1984	27.1115	27.3239	27.3494	0.142072	0.405063	0.403872	1.17226	0.2618	1.42259
PI(18:1_20:4)-H	29.3001	29.4234	29.5609	29.9814	29.0686	29.258	29.2803	29.4274	29.6128	29.4394	29.6595	29.7341	-0.30789	0.950058	0.00409317	0.00739222	0.311984	1.52717
PI(18:1D7_15:0)-H	26.2426	26.2909	26.4441	26.8019	26.2821	26.4676	26.4815	26.604	26.3745	26.3427	26.5195	26.5898	0.0139174	0.033585	-0.0326562	0.0742109	-0.0465736	0.200727
PI(18:1D7_20:5)-H	27.1795	27.217	27.6595	27.9316	26.9869	27.2262	27.4629	27.6663	27.2979	27.189	27.7645	27.8142	-0.161314	0.28795	-0.0797788	0.112549	0.0815352	0.13349
PI(19:0_18:1)-H	24.7745	24.8997	24.824	25.2058	24.417	24.4923	24.4551	24.6209	24.7846	24.5926	24.7286	24.6971	-0.42968	2.1664	-0.224071	0.884003	0.205609	1.47263
PI(19:0_18:2)-H	25.4425	25.5812	25.6348	26.067	25.4614	25.6622	25.6918	25.8142	25.8788	25.7771	25.902	26.0275	-0.0239792	0.0550878	0.171217	0.467593	0.195197	1.05494
PI(19:0_20:4)-H	28.673	28.8974	28.94	29.3641	28.6389	28.8019	28.8445	29.0003	29.0243	28.9117	29.0349	29.1312	-0.147207	0.398773	0.0216737	0.0430482	0.168881	0.879579
PI(19:0_20:5)-H	26.2481	26.2821	26.4362	26.8264	25.8312	26.019	26.0567	26.2058	26.2571	26.1719	26.341	26.3745	-0.419976	1.47151	-0.191532	0.537004	0.228444	1.14912
PI(20:0_20:4)-H	23.1946	23.417	23.4551	23.7492	22.9916	23.2679	23.1871	23.3645	23.391	23.3101	23.5754	23.5522	-0.251214	0.920128	-0.0284785	0.067089	0.222735	0.961989
PI(20:1_20:4)-H	23.2535	23.3239	23.5165	23.8764	22.7348	22.8895	23.1457	23.3645	23.1379	23.0542	23.4676	23.4676	-0.45896	1.23172	-0.272665	0.652126	0.186295	0.415177
PI(20:3_20:3)-H	23.0756	23.1363	23.2679	23.6865	22.7265	22.895	22.9152	23.0756	23.3239	23.214	23.417	23.4551	-0.388463	1.3357	0.0267321	0.0549049	0.415195	2.09191
PI(20:3_20:4)-H	23.867	23.9316	24.1174	24.48	23.5638	23.7695	23.7995	23.9043	24.2535	24.1719	24.2891	24.275	-0.339741	1.14944	0.139157	0.357921	0.478897	2.52086
PS(17:0_18:2)-H	25.2785	25.417	25.6292	25.9933	25.0567	25.2535	25.3307	25.4738	25.3511	25.2996	25.5255	25.5638	-0.300828	0.846163	-0.187436	0.425142	0.113392	0.420722
PS(17:0_20:3)-H	26.1174	26.2732	26.4598	26.7645	25.2785	25.8504	25.902	26.4441	26.0317	26.2335	26.3135	25.4738	-0.534972	0.9977	-0.210806	0.534941	0.324166	0.501534
PS(18:0_18:1)-H	22.3211	22.3565	22.4676	22.8858	22.5069	22.8191	23.0641	22.9566	22.9672	22.7244	23.1961	23.3376	0.328927	0.946753	0.45482	1.19859	0.125893	0.282584
PS(18:0_19:0)-H	24.6486	24.8336	25.0275	25.3745	25.0975	25.2714	25.4676	25.4892	25.391	25.5285	25.8623	25.8142	0.360384	1.03267	0.622885	1.45134	0.262501	0.791364
PS(18:0_20:3)-H	28.5389	28.6898	28.8203	29.2077	28.6285	28.7802	28.8564	29.0084	29.0762	28.9732	29.1771	29.2331	0.00419903	0.0086162	0.261352	0.701818	0.257153	1.22742
PS(18:1_22:0)-H	30.2759	30.4234	30.5389	30.947	29.7276	29.8974	30.0609	30.0609	30.1239	29.9117	30.2759	30.2193	-0.609626	1.99862	-0.442481	1.15926	0.167145	0.598263
PS(18:1D7_15:0)-H	25.019	25.1253	25.3273	25.6838	25.0609	25.2891	25.3273	25.5374	25.2463	25.2133	25.3645	25.4138	0.0148091	0.0288868	-0.0141807	0.0271602	-0.0289898	0.0855385
PS(18:1e_20:3)-H	25.4138	25.6568	25.8974	26.0547	25.3444	25.4953	25.7208	25.6784	25.6264	25.5374	25.7745	25.8093	-0.195915	0.552911	-0.109497	0.251316	0.086418	0.303941
PS(19:0_18:1)-H	26.632	26.7129	26.8858	27.2077	26.2481	26.3679	26.4473	26.5754	26.8858	26.7645	26.9977	26.9539	-0.449941	1.67838	0.0230282	0.0496858	0.472969	2.30321
PS(19:0_18:2)-H	25.6649	25.8764	25.945	26.3679	26.1871	26.3324	26.3828	26.5448	26.604	26.4846	26.7389	26.7517	0.398214	1.28299	0.645619	1.75872	0.247404	1.16571
PS(19:0_18:2)+H	22.2989	24.8904	19.0453	21.1269	24.0105	25.1371	18.9601	21.8461	22.7223	25.3578	18.2922	20.6186	0.648093	0.133806	0.283746	0.0435943	-0.364347	0.053898
PS(19:0_20:4)+H	26.4138	26.4394	26.5898	26.9428	25.7441	26.0711	26.0567	26.2077	26.1391	26.1623	26.3359	26.3811	-0.576527	1.98958	-0.384015	1.26719	0.192512	0.720614
PS(19:0_22:5)-H	24.2535	24.4362	24.6918	24.9495	24.0526	24.2821	24.3712	24.5926	24.4298	24.3578	24.7077	24.6971	-0.258122	0.657991	-0.0842996	0.160145	0.173823	0.487412
PS(20:0_18:1)-H	27.8741	27.976	28.1507	28.4823	27.6389	27.7195	27.8623	27.9259	28.0453	27.8019	28.258	28.1937	-0.334118	1.18345	-0.0856942	0.170827	0.248424	0.904669
PS(20:0_20:4)-H	25.7182	25.848	26.0732	26.417	25.5374	25.6703	25.797	25.9584	26.1312	25.9998	26.3256	26.3376	-0.273314	0.758457	0.138125	0.28758	0.411438	1.5732
PS(20:3_20:3)-H	24.9406	25.1332	25.1135	25.3778	24.8904	24.918	24.9628	25.019	25.1946	24.9495	25.217	25.1871	-0.19371	1.06765	-0.0209082	0.057029	0.172802	1.09462
PS(20:3_21:0)-H	26.141	26.3066	26.4938	26.8858	25.7695	26.0401	26.1527	26.1757	26.0691	26.0833	26.4122	26.341	-0.422308	1.20185	-0.26861	0.585461	0.153699	0.472671
PS(22:0_20:3)-H	29.3787	29.4707	29.7146	30.0737	28.9512	29.1507	29.2467	29.3153	29.2803	29.094	29.4842	29.4174	-0.493434	1.52468	-0.373241	0.884689	0.120193	0.390127
SM(d17:1_23:0)+H	29.6646	29.3452	29.94	29.8974	29.099	29.7676	29.8203	29.7988	29.651	29.651	30.0737	29.8549	-0.0903406	0.156476	0.0800811	0.151718	0.170422	0.296228
SM(d17:1_24:1)+H	27.5898	27.189	27.8974	27.8264	27.0813	27.8916	27.8799	27.7581	27.6527	27.7325	28.1604	27.9088	0.0271163	0.0374913	0.222889	0.422664	0.195772	0.308922
SM(d36:2D9)+H	29.141	29.1386	29.2399	29.6612	29.1866	29.2891	29.3431	29.4174	29.2147	29.2602	29.341	29.4234	0.0138731	0.035943	-0.023222	0.0539346	-0.0370951	0.226095
SM(d39:1)+H	29.9677	29.8741	30.2422	30.4134	29.3515	29.7645	29.8324	29.8799	29.7517	29.7341	30.0084	30.0349	-0.417254	1.27889	-0.292938	0.869972	0.124316	0.323155
SM(d40:0)+H	27.8445	27.4314	28.141	28.1015	26.9203	27.6865	27.6865	27.509	27.4073	27.4862	27.9203	27.6865	-0.429056	0.887941	-0.275025	0.531473	0.154031	0.244734
SM(d41:0)+H	27.6865	27.2353	27.9146	27.8741	26.4583	27.4234	27.217	27.2353	27.0609	27.3153	27.524	27.2445	-0.594111	1.18327	-0.377563	0.853424	0.216549	0.328954
SM(d41:1)+H	29.3367	28.9316	29.6915	29.6163	28.8112	29.7064	29.632	29.5646	29.4194	29.5969	29.9814	29.7211	0.0345068	0.0446025	0.271897	0.494917	0.23739	0.357711
SM(d42:0)+H	27.3578	27.1795	27.8324	27.8504	26.7895	27.8019	27.5165	27.6389	27.3239	27.7064	27.9203	27.9372	-0.118314	0.16255	0.0951161	0.1445	0.21343	0.29126
SM(d42:1)+H	27.7517	27.4785	28.1507	28.0711	27.1312	28.1747	27.9203	27.976	27.5826	27.9869	28.1842	28.1263	-0.0624666	0.0814727	0.0548854	0.0836566	0.117352	0.142574
SM(d42:2)+H	27.6181	27.1984	27.9316	27.8682	26.6595	27.6458	27.4314	27.5389	27.1604	27.524	27.7064	27.5315	-0.335145	0.560611	-0.19046	0.337013	0.144685	0.189091
SM(d43:2)+Na	26.0422	25.9248	26.4676	26.317	25.3745	26.3729	25.9694	26.0422	25.7796	26.2299	26.2151	26.3222	-0.248164	0.462147	-0.113049	0.235258	0.135114	0.190923
SM(d43:4)+H	28.1937	27.7708	28.3578	28.2891	27.17	27.8504	27.8264	27.7581	27.4154	27.6998	27.9316	27.7195	-0.50162	1.27683	-0.470612	1.18675	0.0310081	0.0470631
SM(d44:5)+H	26.4999	26.1253	26.8019	26.6181	25.5754	26.4923	26.2768	26.2408	25.8694	26.3477	26.4105	26.3342	-0.364992	0.730787	-0.302093	0.637087	0.062899	0.0819931
SM(t18:1_19:0)+H	26.6181	26.5754	26.8504	27.0296	26.0505	26.3049	26.3239	26.3729	26.2335	26.3494	26.4831	26.5551	-0.505352	2.11748	-0.413039	1.5055	0.0923127	0.378715
SM(t18:1_20:0)+H	30.6458	30.5109	30.8081	31.1544	30.0479	30.362	30.5014	30.4823	30.2869	30.2979	30.5933	30.6629	-0.431369	1.32025	-0.387068	1.04575	0.0443017	0.108309
SM(t38:0)+H	26.673	26.6998	27.141	27.0609	26.3811	26.518	26.604	26.6458	26.7517	26.5507	26.7771	26.7895	-0.356422	1.4223	-0.2005	0.597548	0.155921	0.826595
SM(t39:0)+H	28.4629	28.4154	28.6595	28.3951	28.0505	28.4314	28.4862	28.3109	28.5165	28.4314	28.7129	28.7453	-0.163471	0.693874	0.0703958	0.290331	0.233867	0.848001
SM(t39:1)+H	32.6458	32.6285	33.0332	33.2478	32.1239	32.5343	31.8385	32.7474	32.5389	32.5226	32.7573	32.7712	-0.577868	1.19829	-0.282571	0.703314	0.295297	0.538313
SM(t40:0)+H	27.2625	27.2445	27.4785	27.6663	27.0813	27.3578	27.5463	27.2353	27.4785	27.4629	27.5754	27.6251	-0.107725	0.326992	0.0926925	0.318218	0.200418	0.807952
SM(t40:1)+H	31.5844	31.4919	31.8385	32.005	31.2193	31.6713	31.7692	31.7927	31.5889	31.5889	31.8719	31.8829	-0.116833	0.270812	-0.0467353	0.107022	0.0700979	0.149728
SM(t40:2)+H	26.7389	26.726	26.965	27.217	26.604	27.1507	27.0084	27.0296	26.9203	26.9316	27.189	27.1984	0.0364614	0.0792031	0.101875	0.267075	0.0654138	0.156567
SM(t41:0)+H	27.8081	27.6865	28.4938	27.9146	27.3239	28.3992	28.5646	28.3578	27.8682	27.8203	28.5426	27.8799	0.185636	0.222553	0.101308	0.131225	-0.0843274	0.0776785
SM(t41:1)+H	32.2478	32.0381	32.5458	32.4108	31.717	32.463	32.4727	32.4433	32.3061	32.2814	32.686	32.4159	-0.0366712	0.0602264	0.113842	0.274289	0.150513	0.246597
SM(t41:2)+H	28.6424	28.49	28.8741	28.8504	28.2077	28.7958	28.8504	28.8682	28.7357	28.7031	29.0217	28.8858	-0.0336986	0.0656389	0.105926	0.323735	0.139624	0.27797
SM(t42:1)+H	30.5933	30.1604	30.8755	30.8157	30.0217	30.947	30.9117	30.8385	30.5573	30.7211	31.1842	30.8157	0.0684524	0.0910693	0.209616	0.360143	0.141163	0.178841
SM(t42:2)+H	28.1795	27.7453	28.459	28.3153	27.9484	28.7389	28.7486	28.632	28.4113	28.4823	28.9372	28.6931	0.342174	0.67134	0.435494	0.939018	0.0933201	0.131269
SM(t42:3)+H	25.1757	25.0975	25.3477	25.3273	24.6375	25.0975	25.0233	25.0732	25.1371	25.0975	25.239	25.1565	-0.279191	1.18947	-0.0791914	0.437178	0.2	0.718112
TG(11:0_13:0_15:0)+NH4	25.8191	25.3745	26.065	26.1253	25.2785	26.0833	26.0212	25.9803	26.4314	26.6181	27.0609	26.7389	-0.00514078	0.00677256	0.857467	1.69691	0.862607	1.60369
TG(12:0_18:2_20:5)+H	27.965	27.8203	28.509	28.3745	27.2077	28.1361	27.9203	27.8799	27.9595	28.4823	28.5718	28.7096	-0.381198	0.717893	0.170664	0.278464	0.551862	0.951346
TG(14:0_18:2_20:4)+NH4	27.2077	27.1312	27.8019	27.7129	26.4154	27.4473	27.0813	27.2803	27.1984	27.4938	27.726	27.726	-0.407383	0.696222	0.00926765	0.0129356	0.416651	0.65929
TG(14:0e_20:4_23:0)+H	24.3239	24.3844	24.2961	24.0691	23.9672	24.1719	23.7182	24.3307	24.0772	24.239	24.3239	24.0359	-0.221387	0.724104	-0.0550057	0.21367	0.166382	0.434685
TG(15:0_10:2_20:3)+H	27.4707	27.1115	27.7581	27.604	26.7517	27.5165	27.2891	27.3066	27.4785	28.003	28.0711	27.8682	-0.270078	0.596666	0.364792	0.775132	0.634869	1.29213
TG(15:0_13:0_13:0)+NH4	29.3662	29.109	29.6713	29.6931	27.8858	28.8474	28.7096	28.7129	28.673	29.2077	29.4551	29.3367	-0.920966	1.91291	-0.347961	0.64176	0.573005	0.862066
TG(15:0_13:0_15:0)+NH4	31.1604	30.995	31.5799	31.5343	29.9259	30.8829	30.5481	30.7453	30.5933	30.8974	31.3033	31.1842	-0.791826	1.67792	-0.386038	0.768843	0.405788	0.621803
TG(15:0_13:0_17:1)+NH4	30.3196	30.196	30.7129	30.7613	29.2825	30.1115	29.9117	30.0864	29.9539	30.362	30.5203	30.4334	-0.649435	1.4552	-0.218708	0.440268	0.430727	0.768514
TG(15:0_14:0_18:2)+NH4	30.0479	29.9814	30.4919	30.4823	29.0479	29.7786	29.588	29.8415	29.673	30.1239	30.196	30.1483	-0.686888	1.63816	-0.253251	0.543166	0.433637	0.830372
TG(15:0_15:0_18:3)+NH4	29.2979	28.8415	29.7629	29.7325	28.3452	29.0505	28.7486	29.4649	29.2445	29.7178	29.6355	29.5844	-0.506385	0.780432	0.123913	0.166854	0.630298	1.02631
TG(15:0_15:0_20:4)+NH4	29.4234	29.3346	29.8843	29.8741	28.5646	29.2957	29.1065	29.3536	29.1819	29.6578	29.6781	29.668	-0.549	1.25767	-0.123186	0.222998	0.425814	0.817501
TG(15:0_16:1_17:1)+NH4	31.1724	31.099	31.6839	31.4334	30.0479	30.7533	30.4433	30.8385	30.6198	31.0927	30.9882	31.0609	-0.826416	1.99783	-0.446933	1.13237	0.379484	0.745223
TG(15:0_16:1_18:1)+NH4	31.2814	31.2193	31.611	31.5343	30.1239	30.8829	30.5389	31.0414	30.5844	31.1544	30.9814	31.0673	-0.764747	1.84145	-0.504768	1.41774	0.259978	0.404241
TG(15:0_17:1_18:1)+NH4	31.4629	31.362	31.6458	31.4234	30.1842	30.947	30.611	31.1544	30.7771	31.2535	31.0017	31.2135	-0.749394	1.83749	-0.462803	1.71785	0.286591	0.460189
TG(15:0_17:1_18:2)+NH4	30.4532	30.4032	30.9259	30.7927	29.4354	30.196	29.8741	30.2647	29.94	30.5014	30.3515	30.4334	-0.701195	1.65888	-0.379431	0.901902	0.321764	0.556221
TG(15:0_18:1_18:1)+NH4	31.8645	31.846	32.2535	31.8682	30.6964	31.5014	30.9814	31.5389	31.2365	31.6671	31.5527	31.6544	-0.7785	1.84904	-0.472605	1.50938	0.305894	0.520565
TG(15:0_18:1_18:2)+NH4	31.099	31.0927	31.4629	31.3568	29.995	30.846	30.4433	30.9539	30.5296	31.08	30.8534	30.933	-0.693312	1.57756	-0.431831	1.25959	0.261482	0.388084
TG(15:0_18:1_23:0)+NH4	26.8858	26.8385	26.9203	26.8142	26.1332	26.7895	26.3204	26.9869	26.7895	26.9428	27.0084	26.7895	-0.30716	0.754622	0.0489046	0.337467	0.356065	0.698357
TG(15:0_18:1_24:1)+NH4	25.6971	25.6264	25.8044	25.6458	25.0148	25.726	25.2607	25.8997	25.7645	25.9271	25.9088	25.8312	-0.218162	0.474876	0.173345	1.37625	0.391507	0.765057
TG(15:0_18:1D7_15:0)+NH4	27.1312	26.965	27.2262	26.9203	26.6595	27.2353	26.9428	27.341	26.7389	27.1795	27.0505	27.2445	-0.0160203	0.0325869	-0.0710252	0.201107	-0.0550049	0.0938313
TG(15:0_18:2_18:2)+NH4	30.2193	30.099	30.6881	30.5573	29.203	29.9117	29.6646	30.0349	29.7629	30.2308	30.1115	30.1842	-0.687373	1.61189	-0.355875	0.860004	0.331498	0.624435
TG(15:0_18:2_20:3)+NH4	30.1724	30.1115	30.6713	30.5573	29.1604	29.8534	29.5862	30.0217	29.6337	30.1361	29.9814	30.1115	-0.722695	1.67205	-0.461017	1.12227	0.261679	0.454485
TG(15:0_18:2_20:4)+NH4	29.1214	29.0737	29.6441	29.6663	28.17	28.9117	28.6898	28.9372	28.673	29.141	29.1842	29.1507	-0.699194	1.56941	-0.376931	0.77075	0.322263	0.592209
TG(15:0_20:4_20:4)+NH4	26.8385	26.7645	27.4073	27.3494	25.5045	26.574	26.1795	26.4362	26.2517	26.5898	26.7645	26.7645	-0.916378	1.70412	-0.5546	1.18904	0.361779	0.533131
TG(15:0_22:0_22:6)+H	27.3239	27.3828	27.7064	27.1312	26.7129	27.2535	26.5754	27.5536	27.0609	27.2625	27.0813	27.4154	-0.362198	0.675958	-0.251181	0.802392	0.111017	0.151975
TG(16:0_18:1_18:2)+NH4	30.947	30.8234	31.2077	30.8755	29.7453	30.5296	30.1842	30.7373	30.3303	30.7849	30.5573	30.7771	-0.664265	1.5344	-0.405905	1.38015	0.25836	0.400887
TG(16:1_18:1_18:2)+NH4	30.1724	30.1604	30.611	30.5109	29.1676	29.9539	29.5736	30.0479	29.651	30.2077	30.0084	30.099	-0.677907	1.57695	-0.407992	1.05343	0.269915	0.432098
TG(16:1_18:2_18:2)+NH4	29.1771	29.0864	29.6981	29.5916	28.2714	28.9787	28.7325	29.0788	28.8234	29.3109	29.2285	29.2825	-0.622954	1.4214	-0.267364	0.559676	0.35559	0.677198
TG(17:0_17:0_19:0)+NH4	27.4394	27.3153	27.4938	27.3494	26.6865	27.141	26.673	27.3066	27.1507	27.3494	27.3828	27.2535	-0.447687	1.44889	-0.105154	0.632288	0.342532	0.833556
TG(17:0_18:1_18:1)+NH4	31.2479	31.0673	31.4967	31.2077	30.2759	30.8755	30.4919	31.0927	30.8157	31.0349	31.0349	31.0737	-0.570869	1.49944	-0.293055	1.20956	0.277814	0.561701
TG(17:0_18:1_20:4)+NH4	29.8564	29.7676	30.1724	29.9259	28.7833	29.5682	29.2077	29.7849	29.3388	29.7849	29.5426	29.7833	-0.59455	1.34414	-0.375134	1.27317	0.219415	0.327618
TG(17:0_20:3_20:4)+NH4	27.6251	27.604	28.0762	28.0084	26.4536	27.2714	26.9203	27.4785	26.9869	27.524	27.2803	27.4394	-0.797491	1.68072	-0.564691	1.45956	0.2328	0.331167
TG(18:0_16:0_17:0)+NH4	28.258	27.7195	28.2979	27.976	27.141	27.8623	27.0914	27.7064	27.7064	27.5754	27.5898	27.6458	-0.61255	1.37681	-0.438977	1.36097	0.173573	0.308125
TG(18:0_16:0_18:0)+NH4	27.9923	28.0762	28.4668	27.9977	27.4073	27.9088	27.2891	27.8504	27.8504	28.019	28.2077	27.8081	-0.519323	1.44891	-0.10753	0.276657	0.411793	1.00467
TG(18:0_16:0_18:1)+NH4	28.49	28.267	28.5389	28.5128	27.4314	28.1115	27.6595	28.1507	28.019	28.341	28.217	28.2399	-0.613875	1.78184	-0.259834	1.21549	0.354041	0.765295
TG(18:0_17:0_18:1)+NH4	28.9174	28.6798	29.0375	28.8858	28.019	28.6355	28.3196	28.9117	28.6458	28.8415	28.8474	28.8799	-0.408654	1.01795	-0.101862	0.429219	0.306792	0.603471
TG(18:0_18:0_18:1)+NH4	28.5278	28.4862	28.8112	28.4707	27.673	28.2891	27.8203	28.4938	28.3239	28.4314	28.49	28.3992	-0.504879	1.28241	-0.158852	0.735903	0.346028	0.707315
TG(18:0_18:1_20:4)+NH4	29.5591	29.5844	29.9814	29.6146	28.4707	29.2803	28.8355	29.4174	29.0427	29.4012	29.3001	29.4194	-0.683906	1.54942	-0.436877	1.49982	0.247028	0.394255
TG(18:0e_15:0_20:4)+H	26.3511	26.4614	26.726	26.2785	25.8788	26.4057	25.8647	26.6998	26.2262	26.4138	26.2768	26.2926	-0.242034	0.483039	-0.148681	0.540351	0.0933533	0.141622
TG(18:0e_16:0_20:4)+H	26.0711	26.1984	26.2335	25.8552	25.6209	26.1332	25.4645	26.3204	25.8142	26.0691	26.0296	25.9803	-0.204792	0.409293	-0.118586	0.429438	0.0862052	0.128313
TG(18:1_11:1_18:1)+NH4	28.7227	28.5898	29.2647	29.217	27.8264	28.7927	28.509	28.6964	28.6561	29.0243	29.267	29.2239	-0.492432	0.899639	0.0339039	0.0467677	0.526336	0.86237
TG(18:1_11:1_20:4)+NH4	26.4122	25.9495	26.726	26.5898	24.9847	25.9111	25.705	25.7771	25.8044	26.2335	26.4298	26.2372	-0.824874	1.66342	-0.26344	0.461676	0.561434	0.955017
TG(18:1_13:0_18:2)+NH4	30.0217	29.9677	30.5014	30.4134	29.0813	29.7849	29.5718	29.8785	29.6268	30.1483	30.099	30.1115	-0.646934	1.56049	-0.268022	0.581946	0.378912	0.713445
TG(18:1_13:0_20:4)+NH4	28.7771	28.6964	29.3109	29.3088	27.8504	28.7833	28.5052	28.7064	28.4976	28.8623	29.0111	28.9841	-0.561976	1.0862	-0.232979	0.436459	0.328997	0.530263
TG(18:1_17:1_18:1)+NH4	31.099	31.0349	31.4284	31.1544	30.0349	30.8234	30.2869	30.9188	30.5754	30.933	30.8234	30.9188	-0.663167	1.55913	-0.401906	1.50574	0.261261	0.429922
TG(18:1_17:1_18:2)+NH4	30.6881	30.6372	31.0673	30.8608	29.5609	30.4334	30.0084	30.5389	30.1239	30.6022	30.3724	30.5389	-0.677955	1.49763	-0.447183	1.39064	0.230772	0.337508
TG(18:1_17:1_20:4)+NH4	29.4668	29.4668	29.9677	29.8974	28.4551	29.2445	28.8711	29.3599	28.8887	29.4727	29.2625	29.3303	-0.717032	1.57763	-0.491756	1.15233	0.225276	0.338144
TG(18:1_18:1_16:0)+NH4	31.4823	31.4532	31.7965	31.5109	30.5014	31.225	30.6713	31.2135	30.9677	31.2703	31.2308	31.3142	-0.657896	1.75939	-0.404449	1.66105	0.253447	0.483973
TG(18:1_18:1_18:0)+NH4	30.7211	30.6713	30.9539	30.6458	29.8564	30.3515	29.837	30.5014	30.2869	30.5014	30.4919	30.4532	-0.611478	1.7958	-0.321301	1.59859	0.290177	0.64773
TG(18:1_18:1_20:2)+NH4	29.1771	29.0914	29.49	29.2285	28.17	28.9231	28.4354	29.0557	28.7613	29.0427	28.9705	29.0349	-0.600722	1.43582	-0.321932	1.31765	0.27879	0.488802
TG(18:1_18:1_20:4)+NH4	30.6964	30.6713	31.0864	30.9117	29.49	30.2979	29.8974	30.4727	30.0349	30.5014	30.2308	30.4532	-0.801996	1.8071	-0.585785	1.81679	0.216211	0.319384
TG(18:1_18:2_18:0)+NH4	31.4083	31.3463	31.7088	31.4727	30.362	31.1177	30.6458	31.2308	30.933	31.2193	31.1483	31.2535	-0.644941	1.59474	-0.383825	1.6422	0.261117	0.460874
TG(18:1_18:2_18:1)+NH4	31.196	31.1544	31.5978	31.1842	29.995	30.8157	30.3828	30.933	30.5481	31.0017	30.8157	31.0017	-0.751485	1.70053	-0.494585	1.50882	0.2569	0.40265
TG(18:1_20:4_22:1)+H	27.1115	27.2625	27.4862	26.976	26.673	27.189	26.5315	27.4938	26.9869	27.2353	27.0711	27.1604	-0.2372	0.422221	-0.111248	0.326083	0.125952	0.178539
TG(18:1e_17:0_20:4)+H	26.632	26.7517	26.8858	26.5014	26.1115	26.6998	26.1075	27.019	26.5135	26.6998	26.5696	26.5225	-0.208298	0.376953	-0.0984298	0.395373	0.109868	0.153415
TG(18:1e_17:0_20:5)+H	25.8361	25.9043	26.0813	25.6486	25.0854	25.7796	25.1833	25.9912	25.6209	25.7286	25.5983	25.6918	-0.357694	0.731369	-0.218288	0.972699	0.139406	0.206867
TG(18:1e_17:0_22:6)+H	25.4892	25.5955	25.7594	25.3811	24.5285	25.239	24.6486	25.6153	25.0443	25.1642	25.0062	25.0854	-0.548475	1.06412	-0.484725	2.26877	0.0637498	0.0744609
TG(18:1e_18:0_22:6)+H	25.3679	25.5075	25.7415	25.3239	24.3844	25.0148	24.5225	25.4457	24.848	25.0062	24.8764	24.8623	-0.643326	1.31674	-0.574945	2.33225	0.0683815	0.0846871
TG(18:1e_18:1_20:4)+H	26.965	27.1015	27.2353	26.7645	26.0443	26.8142	26.0955	27.1507	26.5463	26.7517	26.5135	26.4567	-0.490401	0.846934	-0.412724	1.55754	0.0776772	0.0849281
TG(18:1e_18:1_20:5)+H	26.7517	26.8019	26.976	26.4598	25.5898	26.3762	25.7155	26.6595	26.2114	26.3204	26.1174	26.3612	-0.662121	1.25714	-0.530937	1.94426	0.131184	0.162031
TG(18:1e_20:4_23:0)+H	24.2243	24.239	24.1488	23.9584	23.9134	24.0854	23.6757	24.1174	23.9406	24.217	24.3578	24.0443	-0.194638	0.806888	0.0291586	0.0816502	0.223797	0.66765
TG(18:2_11:2_18:2)+H	28.9456	28.4073	29.2869	29.1556	28.3153	29.0531	28.906	28.9259	29.0164	29.3683	29.217	29.3109	-0.148776	0.23662	0.251697	0.455221	0.400472	0.925587
TG(18:2_13:0_18:2)+NH4	28.6595	28.55	29.1819	29.1532	27.7389	28.6831	28.4154	28.632	28.4746	28.8324	29.0479	29.0057	-0.518759	0.976843	-0.101134	0.161065	0.417625	0.671469
TG(18:2_18:2_18:1)+NH4	30.7771	30.7292	31.1901	31.099	29.5898	30.393	30.0217	30.5573	30.0737	30.6285	30.4134	30.5109	-0.808406	1.79335	-0.576993	1.52629	0.231413	0.338856
TG(18:2_18:2_18:2)+NH4	29.8004	29.7357	30.3515	30.2308	28.6764	29.4032	29.1556	29.5278	29.1747	29.6764	29.5315	29.6337	-0.838854	1.86787	-0.568723	1.30626	0.270131	0.470955
TG(18:2_22:6_23:0)+H	24.48	24.6486	24.8717	24.3578	24.3239	24.8997	24.2021	25.1719	24.5983	24.848	24.6811	24.7441	0.0598483	0.0844057	0.119625	0.348671	0.0597763	0.0759195
TG(18:3_18:2_18:2)+NH4	27.8445	27.7708	28.391	28.3787	26.7129	27.6931	27.3745	27.6181	27.3578	27.7325	27.8799	27.9031	-0.746564	1.4366	-0.439475	0.91121	0.307089	0.463302
TG(19:0_18:1_18:1)+NH4	27.7771	27.6251	28.0349	27.7958	26.9203	27.6389	27.189	27.8445	27.6389	27.7064	27.7895	27.7895	-0.410033	0.920249	-0.096571	0.390869	0.313462	0.573051
TG(19:0_18:1_20:3)+NH4	27.2262	27.2077	27.5682	27.189	26.3679	26.9869	26.4953	27.1604	26.9977	27.2077	27.1795	27.1507	-0.545148	1.38222	-0.169476	0.66117	0.375673	0.779063
TG(19:0_18:1_20:4)+NH4	28.1556	28.066	28.4746	28.2308	27.189	27.9705	27.4629	28.1065	27.8324	28.0864	28.0137	28.1459	-0.549513	1.25377	-0.254222	1.04305	0.295291	0.507238
TG(19:0_18:1_22:6)+H	27.4314	27.3745	27.9259	27.3153	26.632	27.3745	26.726	27.6527	27.1312	27.3578	27.0505	27.5315	-0.415487	0.709459	-0.331919	0.88942	0.0835687	0.100083
TG(19:1_18:1_18:1)+NH4	29.8339	29.7565	30.1604	29.8173	28.8974	29.5463	29.099	29.7405	29.5536	29.7309	29.7244	29.7096	-0.571243	1.42369	-0.22242	0.926797	0.348823	0.701628
TG(19:1_18:1_18:2)+NH4	29.4512	29.4053	29.8004	29.5052	28.4862	29.3174	28.6898	29.3153	29.0762	29.3452	29.2535	29.3745	-0.588357	1.35293	-0.315548	1.28411	0.272809	0.461466
TG(19:1_18:1_20:4)+NH4	28.1065	28.0609	28.5718	28.203	26.9539	27.8445	27.3494	27.976	27.5898	27.9869	27.7708	28.003	-0.704604	1.44286	-0.45308	1.3717	0.251524	0.36507
TG(20:0_17:0_17:0)+NH4	26.6998	26.6181	26.6865	26.5536	25.9428	26.3778	26.0105	26.5522	26.4041	26.5754	26.6865	26.4938	-0.418651	1.50231	-0.0841624	0.47094	0.334489	0.879456
TG(20:0_17:0_18:1)+NH4	27.9484	27.9146	28.0711	27.8741	27.1984	27.8858	27.3578	28.0243	27.9088	28.0557	28.0349	27.9428	-0.335465	0.817673	0.047763	0.314929	0.383228	0.766951
TG(20:0_18:1_18:1)+NH4	28.0084	28.003	28.3452	28.0296	27.3578	28.003	27.5014	28.2077	28.0243	28.1652	28.1652	28.0864	-0.329057	0.73979	0.0216811	0.0727339	0.350738	0.684896
TG(20:1_18:1_18:1)+NH4	27.2714	27.1795	27.5463	27.3494	26.4645	27.2445	26.8142	27.4473	27.17	27.391	27.3239	27.391	-0.344044	0.719045	-0.0417	0.146531	0.302344	0.512528
TG(20:4e_18:1_21:0)+H	23.867	23.9134	23.7995	23.6757	23.4551	23.7492	23.2273	23.9316	23.6096	23.7895	23.8764	23.632	-0.223116	0.65127	-0.0553729	0.248491	0.167744	0.365666
TG(20:5_13:0_18:2)+H	28.4823	28.4314	29.094	28.9539	27.5165	28.5128	28.2262	28.3282	28.0762	28.6595	28.6458	28.8294	-0.594491	1.13457	-0.279896	0.493243	0.314595	0.458264
TG(20:5_18:2_23:0)+H	25.9473	26.0547	26.3943	25.8191	25.5638	26.0793	25.4676	26.3894	25.8858	26.1155	25.9406	26.1546	-0.178796	0.299506	-0.0732301	0.180178	0.105566	0.151276
TG(26:0_18:1_18:2)+NH4	24.5812	24.5522	24.5696	24.5105	24.3031	24.5225	24.2243	24.7492	24.6153	24.8191	25.002	24.7492	-0.103573	0.378998	0.258733	1.37764	0.362306	1.07762
TG(26:0_18:1_20:4)+H	24.0443	24.1565	24.0609	23.9043	23.8093	24.1253	23.6971	24.3975	24.0691	24.2243	24.3578	24.1015	-0.0341544	0.0733597	0.175606	0.928889	0.209761	0.465148
Note:	Significant upregulation (FC ≥ 1.5; P < 0.01)
	Significant downregulation (FC ≥ 1.5; P < 0.01)
