# Supplementary material for: Dafachronic acid promotes larval development in Haemonchus contortus by modulating dauer signalling and lipid metabolism
Source: PLoS Pathog. 2019 Jul 23;15(7):e1007960. doi: 10.1371/journal.ppat.1007960 (PMC6677322; doi:10.1371/journal.ppat.1007960)
Supplement: S5 Table — (XLSX) [file ppat.1007960.s005.xlsx]

## Sheet: DA on dauer pathways
S5 Table. Effect of (25S)-Δ7-DA on the upstream dauer signalling pathway during the developmental (larval) transition of Haemonchus contortus in vitro
	Gene ID	log2 transformed relative abundance												logFC(control24/control0)	P.Value	logFC(DA24/control0)	P.Value	logFC(DA24/control24)	P.Value	log2 transformed relative abundance												Difference (control24/control0)	-LOG(P-value)	Difference (DA24/control0)	-LOG(P-value)	Difference (DA24/control24)	-LOG(P-value)
		Control_0.1	Control_0.2	Control_0.3	Control_0.4	Control_24.1	Control_24.2	Control_24.3	Control_24.4	DA24.1	DA24.2	DA24.3	DA24.4							Control0.1	Control0.2	Control0.3	Control0.4	Control24.1	Control24.2	Control24.3	Control24.4	DA24.1	DA24.2	DA24.3	DA24.4
cGMP signalling	Hc-daf-37	105	122	110	120	191	163	162	128	168	162	165	184	0.116775	0.999994	0.293022	0.999951	0.176247	0.156324	N/A	N/A	N/A	N/A	N/A	N/A	N/A	N/A	N/A	N/A	N/A	N/A	N/A	N/A	N/A	N/A	N/A	N/A
	Hc-daf-38	942	800	806	779	449	528	509	492	385	357	435	394	-1.11319	0.123791	-1.35695	0.00148987	-0.243764	0.031424	N/A	N/A	N/A	N/A	N/A	N/A	N/A	N/A	N/A	N/A	N/A	N/A	N/A	N/A	N/A	N/A	N/A	N/A
	Hc-gpa-2	433	383	410	368	187	192	185	238	123	165	165	183	-1.35681	0.00596961	-1.60873	0.000214307	-0.25192	0.0947152	N/A	N/A	N/A	N/A	N/A	N/A	N/A	N/A	N/A	N/A	N/A	N/A	N/A	N/A	N/A	N/A	N/A	N/A
	Hc-gpa-3	521	474	507	512	170	191	244	206	134	142	167	189	-1.686	1.27222e-05	-1.95568	7.80999e-07	-0.269684	0.0487085	N/A	N/A	N/A	N/A	N/A	N/A	N/A	N/A	N/A	N/A	N/A	N/A	N/A	N/A	N/A	N/A	N/A	N/A
	Hc-daf-21	17596	20484	24205	25588	29297	38688	23825	34243	21483	21767	18429	20902	0.145747	0.999959	-0.356585	0.999496	-0.502332	0.0053613	28.5313	28.5905	28.6522	28.5843	29.53	29.5284	29.4174	29.3524	29.7477	29.6784	29.537	29.461	0.867476	5.6169	1.01645	5.18215	0.148975	0.971916
	Hc-daf-11	216	279	344	365	180	168	160	171	131	128	127	163	-1.16883	0.115059	-1.39339	0.00776981	-0.224559	0.16255	N/A	N/A	N/A	N/A	N/A	N/A	N/A	N/A	N/A	N/A	N/A	N/A	N/A	N/A	N/A	N/A	N/A	N/A
	Hc-tax-2	331	367	352	375	264	298	265	310	235	245	261	232	-0.692851	0.998924	-0.827239	0.97249	-0.134388	0.135868	N/A	N/A	N/A	N/A	N/A	N/A	N/A	N/A	N/A	N/A	N/A	N/A	N/A	N/A	N/A	N/A	N/A	N/A
	Hc-tax-4	215	258	238	220	157	113	154	132	132	121	116	110	-1.11075	0.190562	-1.23326	0.0438931	-0.122504	0.383794	N/A	N/A	N/A	N/A	N/A	N/A	N/A	N/A	N/A	N/A	N/A	N/A	N/A	N/A	N/A	N/A	N/A	N/A
TGF-beta signalling	Hc-daf-7	640	509	539	453	100	119	167	138	54	90	90	76	-2.40154	2.94675e-06	-3.07078	2.14485e-07	-0.669234	0.0173179	N/A	N/A	N/A	N/A	N/A	N/A	N/A	N/A	N/A	N/A	N/A	N/A	N/A	N/A	N/A	N/A	N/A	N/A
	Hc-daf-1-1	299	373	355	372	390	424	383	407	345	363	359	370	-0.164721	1	-0.235047	1	-0.0703259	0.387266	N/A	N/A	N/A	N/A	N/A	N/A	N/A	N/A	N/A	N/A	N/A	N/A	N/A	N/A	N/A	N/A	N/A	N/A
	Hc-daf-1-2	212	276	274	307	696	617	576	594	511	494	573	568	0.855058	0.928744	0.734154	0.99268	-0.120904	0.167968	N/A	N/A	N/A	N/A	N/A	N/A	N/A	N/A	N/A	N/A	N/A	N/A	N/A	N/A	N/A	N/A	N/A	N/A
	Hc-daf-4	1039	884	1168	1277	441	452	535	506	358	387	400	340	-1.5319	3.62674e-05	-1.82475	7.03295e-07	-0.292845	0.0118835	N/A	N/A	N/A	N/A	N/A	N/A	N/A	N/A	N/A	N/A	N/A	N/A	N/A	N/A	N/A	N/A	N/A	N/A
	Hc-bra-1	262	268	238	322	406	397	416	464	350	286	388	369	0.265973	0.999997	0.0765749	1	-0.189398	0.0584865	N/A	N/A	N/A	N/A	N/A	N/A	N/A	N/A	N/A	N/A	N/A	N/A	N/A	N/A	N/A	N/A	N/A	N/A
	Hc-daf-8	383.16	406.62	340.54	467.3	341.77	379.4	333.39	348.72	323.63	349	318.51	318.29	-0.545709	0.999689	-0.558551	0.999575	-0.012842	0.902008	N/A	N/A	N/A	N/A	N/A	N/A	N/A	N/A	N/A	N/A	N/A	N/A	N/A	N/A	N/A	N/A	N/A	N/A
	Hc-daf-14	693	794	947	989	472	459	526	549	407	415	417	414	-1.12667	0.0806664	-1.31551	0.00174762	-0.188842	0.059226	N/A	N/A	N/A	N/A	N/A	N/A	N/A	N/A	N/A	N/A	N/A	N/A	N/A	N/A	N/A	N/A	N/A	N/A
	Hc-pdp-1	765	681	707	738	908	816	930	925	723	735	913	908	-0.0577671	1	-0.102459	1	-0.044692	0.55199	N/A	N/A	N/A	N/A	N/A	N/A	N/A	N/A	N/A	N/A	N/A	N/A	N/A	N/A	N/A	N/A	N/A	N/A
	Hc-daf-3	2406	2055	1935	1942	1216	1109	1338	1329	913	892	1108	1045	-1.10361	0.155319	-1.35205	0.00188989	-0.248432	0.0275006	N/A	N/A	N/A	N/A	N/A	N/A	N/A	N/A	N/A	N/A	N/A	N/A	N/A	N/A	N/A	N/A	N/A	N/A
	Hc-daf-5	9845	8264	7270	6595	2365	2500	2805	2818	1816	1897	2176	2130	-1.96053	4.88542e-06	-2.25996	3.05274e-07	-0.299428	0.0473882	N/A	N/A	N/A	N/A	N/A	N/A	N/A	N/A	N/A	N/A	N/A	N/A	N/A	N/A	N/A	N/A	N/A	N/A
	Hc-egl-4	4245	3909	4802	4876	8223	7847	9557	9604	6428	5796	8521	7751	0.616396	0.999305	0.387764	0.999987	-0.228632	0.0289445	26.23	26.1738	26.284	26.3964	26.1975	26.0937	26.1805	26.2953	26.2166	26.1782	26.1515	26.1936	-0.0792999	0.594481	-0.0860748	0.879554	-0.0067749	0.0548176
	Hc-scd-1	53.92	46.96	47.06	39.44	271.05	293.99	268.23	251.9	264.92	281.67	248.86	241.61	2.16856	2.51695e-06	2.18827	2.19542e-06	0.0197149	0.84965	N/A	N/A	N/A	N/A	N/A	N/A	N/A	N/A	N/A	N/A	N/A	N/A	N/A	N/A	N/A	N/A	N/A	N/A
	Hc-scd-2	883.4	726.56	843.72	829.67	339.09	309.98	352.93	370.3	266.07	290.53	348.76	298.39	-1.62156	2.71187e-06	-1.72565	7.11078e-07	-0.104091	0.269761	N/A	N/A	N/A	N/A	N/A	N/A	N/A	N/A	N/A	N/A	N/A	N/A	N/A	N/A	N/A	N/A	N/A	N/A
	Hc-fsn-1	195	224	230	232	277	218	242	261	206	210	232	228	-0.187633	1	-0.284271	0.999999	-0.0966387	0.252394	N/A	N/A	N/A	N/A	N/A	N/A	N/A	N/A	N/A	N/A	N/A	N/A	N/A	N/A	N/A	N/A	N/A	N/A
IGF-1 signalling	Hc-asna-1	816	980	1004	1015	1289	1243	1311	1289	1229	1084	1323	1280	0.0668316	1	0.0889494	1	0.0221178	0.7309	N/A	N/A	N/A	N/A	N/A	N/A	N/A	N/A	N/A	N/A	N/A	N/A	N/A	N/A	N/A	N/A	N/A	N/A
	Hc-ins-1	561	575	593	650	259	276	339	316	202	202	198	233	-1.36948	0.000313916	-1.78834	4.73646e-07	-0.418862	0.0007377	N/A	N/A	N/A	N/A	N/A	N/A	N/A	N/A	N/A	N/A	N/A	N/A	N/A	N/A	N/A	N/A	N/A	N/A
	Hc-ins-17	948	821	713	767	484	469.5	539	534.5	334.5	430	351	392	-1.03828	0.377018	-1.38445	0.00473807	-0.346174	0.0199625	N/A	N/A	N/A	N/A	N/A	N/A	N/A	N/A	N/A	N/A	N/A	N/A	N/A	N/A	N/A	N/A	N/A	N/A
	Hc-ins-18	1722	1685	1742	1833	736	803	857	909	556	629	594	660	-1.44813	2.43491e-05	-1.79756	8.1958e-08	-0.34943	0.00059969	N/A	N/A	N/A	N/A	N/A	N/A	N/A	N/A	N/A	N/A	N/A	N/A	N/A	N/A	N/A	N/A	N/A	N/A
	Hc-daf-2	4262	4253	4881	4486	4496	4863	4652	4592	4755	5296	5148	4508	-0.307281	1	-0.138808	1	0.168472	0.0392842	N/A	N/A	N/A	N/A	N/A	N/A	N/A	N/A	N/A	N/A	N/A	N/A	N/A	N/A	N/A	N/A	N/A	N/A
	Hc-ist-1	9834	12041	10602	9193	3630	3647	4317	4060	2976	3416	3344	3331	-1.77421	3.81202e-06	-1.94531	4.97789e-07	-0.171101	0.133486	N/A	N/A	N/A	N/A	N/A	N/A	N/A	N/A	N/A	N/A	N/A	N/A	N/A	N/A	N/A	N/A	N/A	N/A
	Hc-aap-1	126	177	202	176	422	422	427	390	382	368	409	360	0.9354	0.722462	0.89348	0.829557	-0.04192	0.654005	N/A	N/A	N/A	N/A	N/A	N/A	N/A	N/A	N/A	N/A	N/A	N/A	N/A	N/A	N/A	N/A	N/A	N/A
	Hc-age-1	531	638	891	851	1556	1403	1528	1375	1480	1268	1702	1592	0.670313	0.99182	0.795437	0.94541	0.125124	0.298874	N/A	N/A	N/A	N/A	N/A	N/A	N/A	N/A	N/A	N/A	N/A	N/A	N/A	N/A	N/A	N/A	N/A	N/A
	Hc-pitp-1	2798	2839	3053	3059	2682	2411	2850	2946	2200	2333	3017	2719	-0.478404	0.999993	-0.482095	0.999992	-0.00369125	0.961641	N/A	N/A	N/A	N/A	N/A	N/A	N/A	N/A	N/A	N/A	N/A	N/A	N/A	N/A	N/A	N/A	N/A	N/A
	Hc-daf-18	772	805	1058	1015	1295	1252	1379	1159	1337	1256	1511	1465	0.122124	1	0.340091	0.999999	0.217967	0.0182224	N/A	N/A	N/A	N/A	N/A	N/A	N/A	N/A	N/A	N/A	N/A	N/A	N/A	N/A	N/A	N/A	N/A	N/A
	Hc-pdk-1	3281.02	2794.67	2840	3246	2217.65	2455.99	2591.58	2599.71	2066	2032.66	2189.26	2171.79	-0.666744	0.999714	-0.798435	0.991911	-0.131691	0.093989	N/A	N/A	N/A	N/A	N/A	N/A	N/A	N/A	N/A	N/A	N/A	N/A	N/A	N/A	N/A	N/A	N/A	N/A
	Hc-sgk-1	154	116	96	106	286	260	264	292	369	399	322	345	0.88409	0.760598	1.34509	0.00237416	0.461003	0.00374393	N/A	N/A	N/A	N/A	N/A	N/A	N/A	N/A	N/A	N/A	N/A	N/A	N/A	N/A	N/A	N/A	N/A	N/A
	Hc-akt-1	2535	2848	2631	2327	2036	2525	2114	2047	2782	3165	2594	2568	-0.613174	0.995821	-0.17613	0.99999	0.437044	0.00388326	N/A	N/A	N/A	N/A	N/A	N/A	N/A	N/A	N/A	N/A	N/A	N/A	N/A	N/A	N/A	N/A	N/A	N/A
	Hc-pptr-1	1097	1066	1186	1240	1872	1654	1679	1672	1744	1549	1761	1840	0.218118	1	0.308437	1	0.0903189	0.132958	24.1222	24.1555	24.0109	24.1294	24.1819	24.5722	24.0011	24.1444	24.3105	24.4581	24.0996	24.2004	0.1204	0.423488	0.162649	1.00637	0.0422492	0.10815
	Hc-daf-16	10447.4	9798.97	9838.45	7557.18	2235.76	2150.29	3065.8	2457.68	1847	1854.58	2328.25	2081.73	-2.29353	2.71092e-07	-2.48704	6.12393e-08	-0.193513	0.18832	N/A	N/A	N/A	N/A	N/A	N/A	N/A	N/A	N/A	N/A	N/A	N/A	N/A	N/A	N/A	N/A	N/A	N/A
	Hc-ftt-2	12394.9	10276.2	10423.6	11091.1	24708.7	22932.8	24358.9	26595	21559.6	19958.9	23679.7	24665.8	0.794324	0.989566	0.745589	0.996727	-0.0487356	0.535005	30.8429	30.8351	30.8773	30.865	30.9942	30.8948	30.998	30.8863	31.1155	31.1165	31.1069	31.0103	0.0882497	1.47984	0.232225	3.8189	0.143975	1.94673
	Hc-rle-1	6722	5897	6966	7149	7560	6805	7664	7210	6787	6513	7803	7220	-0.234463	1	-0.194358	1	0.040105	0.466295	N/A	N/A	N/A	N/A	N/A	N/A	N/A	N/A	N/A	N/A	N/A	N/A	N/A	N/A	N/A	N/A	N/A	N/A
	Hc-skn-1	9498	8647	8091	7724	4506	4511	4707	4583	3101	3493	3738	3338	-1.25253	0.008103	-1.58919	1.46248e-05	-0.336664	0.00321236	N/A	N/A	N/A	N/A	N/A	N/A	N/A	N/A	N/A	N/A	N/A	N/A	N/A	N/A	N/A	N/A	N/A	N/A
	Hc-ddl-1	196	134	164	198	190	217	228	234	181	171	187	183	-0.026746	1	-0.202145	0.999992	-0.175399	0.139377	N/A	N/A	N/A	N/A	N/A	N/A	N/A	N/A	N/A	N/A	N/A	N/A	N/A	N/A	N/A	N/A	N/A	N/A
	Hc-hsb-1	105	116	102	103	229	230	244	254	240	220	201	274	0.803191	0.933772	0.847262	0.882126	0.0440704	0.680932	23.8505	24.0035	23.9649	23.4835	NaN	NaN	23.7588	NaN	23.7026	23.6905	NaN	23.979	NaN	0	-0.0348992	0.0936349	NaN	0
	Hc-hsf-1	347.45	401.37	472.6	562.57	252.59	237.73	263.94	248.67	214.41	216.32	256.36	230.32	-1.17755	0.0554277	-1.22005	0.00897369	-0.0424958	0.714433	N/A	N/A	N/A	N/A	N/A	N/A	N/A	N/A	N/A	N/A	N/A	N/A	N/A	N/A	N/A	N/A	N/A	N/A
	Hc-acs-19	2044	2357	2783	2300	1070	1042	986	1005	998	1046	1038	979	-1.56636	8.36293e-06	-1.49346	3.11713e-05	0.0728983	0.400361	N/A	N/A	N/A	N/A	N/A	N/A	N/A	N/A	N/A	N/A	N/A	N/A	N/A	N/A	N/A	N/A	N/A	N/A
	Hc-daf-15	1314	1617	1797	2021	2045	1894	2119	1921	1758	1839	2120	1967	-0.108629	1	-0.0772531	1	0.0313754	0.719706	N/A	N/A	N/A	N/A	N/A	N/A	N/A	N/A	N/A	N/A	N/A	N/A	N/A	N/A	N/A	N/A	N/A	N/A
	Hc-ldb-1	900.82	911.34	932.91	904.86	688.64	760.42	737.53	666.4	737.6	737.05	853.53	697.04	-0.722816	0.998595	-0.552362	0.999972	0.170454	0.0419425	N/A	N/A	N/A	N/A	N/A	N/A	N/A	N/A	N/A	N/A	N/A	N/A	N/A	N/A	N/A	N/A	N/A	N/A
	Hc-sod-3	2858	2330	2124	2300	3621	3360	3679	3574	2918	2514	3196	3269	0.208979	0.999997	0.0315729	1	-0.177406	0.106996	26.76	26.8669	27.0951	26.7179	27.0045	26.9825	26.859	26.9107	26.9206	26.9268	26.9638	26.7951	0.0791998	0.380363	0.0416002	0.175706	-0.0375996	0.320921
	Hc-Y105E8B.9	98	148	154	161	464	400	336	367	494	406	533	499	1.124	0.209161	1.51861	0.00190757	0.394608	0.00576049	N/A	N/A	N/A	N/A	N/A	N/A	N/A	N/A	N/A	N/A	N/A	N/A	N/A	N/A	N/A	N/A	N/A	N/A
Steroid hormone signalling	Hc-ncr-1	1459	1865	1665	1476	1731	1791	1645	1672	1882	1724	1789	1720	-0.278085	0.999996	-0.13351	1	0.144575	0.161512	N/A	N/A	N/A	N/A	N/A	N/A	N/A	N/A	N/A	N/A	N/A	N/A	N/A	N/A	N/A	N/A	N/A	N/A
	Hc-daf-36	77	81	68	70	503	465	395	417	525	383	462	483	2.2165	2.43937e-06	2.36001	7.49204e-07	0.143508	0.200537	N/A	N/A	N/A	N/A	N/A	N/A	N/A	N/A	N/A	N/A	N/A	N/A	N/A	N/A	N/A	N/A	N/A	N/A
	Hc-strm-1	28	30	30	28	101	106	47	54	212	132	99	109	0.935034	0.562155	1.88144	8.86132e-05	0.946402	0.00871331	N/A	N/A	N/A	N/A	N/A	N/A	N/A	N/A	N/A	N/A	N/A	N/A	N/A	N/A	N/A	N/A	N/A	N/A
	Hc-dhs-16	215	179	156	123	189	207	186	165	250	269	233	179	-0.180589	0.999188	0.208673	0.999159	0.389262	0.0669782	N/A	N/A	N/A	N/A	N/A	N/A	N/A	N/A	N/A	N/A	N/A	N/A	N/A	N/A	N/A	N/A	N/A	N/A
	Hc-daf-9	281.15	261.51	335.2	337.2	1063.59	892.48	1132.75	1095.61	759.33	653.58	1053.14	857.71	1.41684	0.00207149	1.15773	0.105081	-0.259104	0.0282473	N/A	N/A	N/A	N/A	N/A	N/A	N/A	N/A	N/A	N/A	N/A	N/A	N/A	N/A	N/A	N/A	N/A	N/A
	Hc-emb-8	1753	2081	1493	1145	755	733	912	801	781	763	859	751	-1.35121	0.0326547	-1.28194	0.0648815	0.06927	0.701755	N/A	N/A	N/A	N/A	N/A	N/A	N/A	N/A	N/A	N/A	N/A	N/A	N/A	N/A	N/A	N/A	N/A	N/A
	Hc-hsd-1	66	37	35	43	273	255	264	288	216	185	273	236	2.25052	5.80414e-06	2.0824	2.6527e-05	-0.168121	0.183166	N/A	N/A	N/A	N/A	N/A	N/A	N/A	N/A	N/A	N/A	N/A	N/A	N/A	N/A	N/A	N/A	N/A	N/A
	Hc-daf-12	23446.7	21965.9	23465.8	22336.7	5683.17	6885.22	7874.22	7484.34	4498.12	4203.98	4993.83	2726.55	-2.08338	9.39325e-06	-2.7865	5.48442e-08	-0.703126	0.00108977	N/A	N/A	N/A	N/A	N/A	N/A	N/A	N/A	N/A	N/A	N/A	N/A	N/A	N/A	N/A	N/A	N/A	N/A
	Hc-din-1	14469.5	14273.6	13079.4	11996.4	13458.4	13045.3	13855.1	12841.3	12700.6	13728.7	14499.6	13047.7	-0.378505	0.999993	-0.271137	0.999999	0.107368	0.250686	N/A	N/A	N/A	N/A	N/A	N/A	N/A	N/A	N/A	N/A	N/A	N/A	N/A	N/A	N/A	N/A	N/A	N/A
	Hc-gck-2	1100	1328	1604	1853	1255	1164	1231	1214	1167	1146	1368	1181	-0.61435	0.998763	-0.530228	0.999718	0.0841213	0.423826	N/A	N/A	N/A	N/A	N/A	N/A	N/A	N/A	N/A	N/A	N/A	N/A	N/A	N/A	N/A	N/A	N/A	N/A
	Hc-lev-9	219	174	219	202	825	705	810	752	666	633	870	692	1.56146	5.60734e-05	1.5299	9.6541e-05	-0.0315597	0.706944	N/A	N/A	N/A	N/A	N/A	N/A	N/A	N/A	N/A	N/A	N/A	N/A	N/A	N/A	N/A	N/A	N/A	N/A
	Hc-lit-1	1516	2308	2390	1740	2367	2676	1855	1810	3770	4279	2932	2947	-0.229156	0.998818	0.536019	0.980589	0.765175	0.00238009	N/A	N/A	N/A	N/A	N/A	N/A	N/A	N/A	N/A	N/A	N/A	N/A	N/A	N/A	N/A	N/A	N/A	N/A
	Hc-ugt-65	1117	1148	1474	1552	1172	1190	1136	1165	1161	1220	983	1183	-0.53351	0.999721	-0.48726	0.999872	0.0462499	0.654402	N/A	N/A	N/A	N/A	N/A	N/A	N/A	N/A	N/A	N/A	N/A	N/A	N/A	N/A	N/A	N/A	N/A	N/A
Note:	Significant upregulation (FC ≥ 2; P < 0.01)
	Significant downregulation (FC ≥ 2; P < 0.01)
